# Supplementary material for: Crystal structure of the new palladium complexes tetra­kis­(1,3-di­methyl­imidazolium-2-yl­idene)palladium(II) hexa­deca­carbonyl­tetra­rhenium diethyl ether disolvate and octa-μ-carbonyl-di­carbonyl­tetra­kis­(tri­phenyl­phosphane)palladium­dirhenium (unknown solvate)
Source: Acta Crystallogr E Crystallogr Commun. 2021 Sep 14;77(Pt 10):1014–8. doi: 10.1107/S2056989021009270 (PMC8491523; doi:10.1107/S2056989021009270)
Supplement: Supplementary file 1 [file e-77-01014-sup1.cif]

##############################################################################
#                                                                            #
# This CIF contains the data in a paper accepted for publication in          #
# Acta Crystallographica Section E. It conforms to the requirements of       #
# Notes for Authors for Acta Crystallographica Section E, and has been       #
# peer reviewed under the auspices of the IUCr Commission on Journals.       #
#                                                                            #
# Full details of the Crystallographic Information File format               #
# are given in the paper "The Crystallographic Information File (CIF):       #
# a New Standard Archive File for Crystallography" by S. R. Hall, F. H.      #
# Allen and I. D. Brown [Acta Cryst. (1991), A47, 655-685].                  #
#                                                                            #
# The current version of the core CIF dictionary is obtainable from          #
# ftp://ftp.iucr.org/pub/cif_core.dic.                                       #
#                                                                            #
# Software is freely available for graphical display of the structure(s)     #
# in this CIF. For information consult the CIF software page                 #
# http://www.iucr.org/resources/cif/software.                                #
#                                                                            #
# This file may be used for bona fide research purposes within the           #
# scientific community so long as proper attribution is given to the journal # 
# article from which it was obtained.                                        #
#                                                                            #
##############################################################################
data_global
_audit_creation_method     'form.cif (version 2.0)'
_journal_data_validation_number     ?
_journal_date_recd_electronic     2021-08-27
_journal_date_accepted     2021-09-07
_journal_name_full     'Acta Crystallographica, Section E'
_journal_year     2021
_journal_volume     77
_journal_issue     10
_journal_page_first     0
_journal_page_last     0
_journal_paper_category     GM
_journal_paper_doi     10.1107/S2056989021009270
_journal_coeditor_code     TX2041
_publ_contact_author_name
;
Sergey Shapovalov
;
_publ_contact_author_address
;
Kurnakov Institute of General and Inorganic Chemistry
119991, Leninskii pr. 31, Moscow, Russia
;
_publ_contact_author_email     'schss@yandex.ru'
_publ_contact_author_fax     ?
_publ_contact_author_phone     ?
_publ_section_title
;
Crystal structure of the new palladium complexes
tetrakis(1,3-dimethylimidazolium-2-ylidene)palladium(II)
hexadecacarbonyltetrarhenium diethyl ether disolvate and
octa-\m-carbonyl-dicarbonyltetrakis(triphenylphosphane)palladiumdirhenium
unknown solvent
;
_publ_section_title_footnote     .
loop_
    _publ_author_name
    _publ_author_footnote
    _publ_author_address
    'Shapovalov, Sergey' .
;
Kurnakov Institute of General and Inorganic Chemistry,
119991, Leninskii pr. 31, Moscow, Russian Federation
;
    'Tikhonova, Olga' .
;
Kurnakov Institute of General and Inorganic Chemistry,
119991, Leninskii pr. 31, Moscow, Russian Federation
;
    'Skabitsky, Ivan' .
;
Kurnakov Institute of General and Inorganic Chemistry,
119991, Leninskii pr. 31, Moscow, Russian Federation
;
_publ_section_synopsis
;
The investigation of the coordination chemistry of heterometallic
transition-metal complexes of palladium (Pd) and rhenium (Re) led to the
isolation and crystallographic characterization of
tetrakis(1,3-dimethylimidazolium-2-ylidene)palladium(II)
hexadecacarbonyltetrarhenium diethyl ether disolvate,
[Pd(C~5~H~8~N~2~)~4~][Re~4~(CO)~16~]\\cdot2C~4~H~10~O or
[Pd(IMe)~4~][Re~4~(CO)~16~]\\cdot2C~4~H~10~O, (<b>1</b>), and
dicarbonylocta-\m-carbonyl-tetrakis(triphenylphosphane)palladiumdirhenium,
[Pd~4~Re~2~(C~18~H~15~P)~4~(CO)~10~] or
Pd~4~Re~2~(PPh~3~)~4~(\m-CO)~8~(CO)~2~, (<b>2</b>), from the reaction of
Pd(PPh~3~)~4~ with 1,3-dimethylimidazolium-2-carboxylate and Re~2~(CO)~10~ in
a toluene--acetonitrile mixture.
;
data_1
_audit_creation_method
;
Olex2 1.3
(compiled 2020.12.01 svn.r5f60950 for OlexSys, GUI svn.r6272)
;
_chemical_name_systematic
;
Tetrakis(1,3-dimethylimidazolium-2-ylidene)palladium(II)
hexadecacarbonyltetrarhenium diethyl ether disolvate
;
_chemical_name_common     ?
_chemical_formula_moiety     'C20 H32 N8 Pd 2+, C16 O16 Re4 2-, 2(C4 H10 O)'
_chemical_formula_sum     'C44 H52 N8 O18 Pd Re4'
_chemical_formula_iupac     '[Pd (C5 H8 N2)4] [Re4 (C O)16], 2C4 H10 O'
_chemical_formula_weight     1832.13
_chemical_melting_point     ?
_space_group_crystal_system     monoclinic
_space_group_name_H-M_alt     'C 1 2/c 1'
_space_group_name_Hall     '-C 2yc'
loop_
    _space_group_symop_operation_xyz
    'x, y, z'
    '-x, y, -z+1/2'
    'x+1/2, y+1/2, z'
    '-x+1/2, y+1/2, -z+1/2'
    '-x, -y, -z'
    'x, -y, z-1/2'
    '-x+1/2, -y+1/2, -z'
    'x+1/2, -y+1/2, z-1/2'
_cell_length_a     21.1079(9)
_cell_length_b     14.0026(6)
_cell_length_c     19.4346(8)
_cell_angle_alpha     90
_cell_angle_beta     109.3420(10)
_cell_angle_gamma     90
_cell_volume     5420.0(4)
_cell_formula_units_Z     4
_cell_measurement_reflns_used     9678
_cell_measurement_theta_min     2.91
_cell_measurement_theta_max     31.48
_cell_measurement_temperature     100.0
_exptl_crystal_description     plate
_exptl_crystal_colour     'brownish yellow'
_exptl_crystal_size_max     0.17
_exptl_crystal_size_mid     0.11
_exptl_crystal_size_min     0.03
_exptl_crystal_density_diffrn     2.245
_exptl_crystal_density_meas     ?
_exptl_crystal_density_method     ?
_exptl_crystal_F_000     3448
_exptl_absorpt_coefficient_mu     9.302
_exptl_absorpt_correction_type     multi-scan
_exptl_absorpt_process_details
;
(SADABS; Krause <i>et al.</i>,  2015)
;
_exptl_absorpt_correction_T_min     0.2851
_exptl_absorpt_correction_T_max     0.7462
_diffrn_ambient_temperature     100.0
_diffrn_source     ?
_diffrn_source_power     0.07
_diffrn_source_voltage     50.0
_diffrn_source_current     1.4
_diffrn_radiation_type     MoK\a
_diffrn_radiation_wavelength     0.71073
_diffrn_measurement_device_type     'Bruker APEXII CCD'
_diffrn_measurement_method     '\f and \w scans'
_diffrn_detector_area_resol_mean     ?
_diffrn_reflns_number     128368
_diffrn_reflns_av_R_equivalents     0.0867
_diffrn_reflns_av_unetI/netI     0.0390
_diffrn_reflns_theta_min     1.778
_diffrn_reflns_theta_max     31.525
_diffrn_reflns_theta_full     25.242
_diffrn_measured_fraction_theta_max     0.999
_diffrn_measured_fraction_theta_full     0.999
_diffrn_reflns_limit_h_min     -31
_diffrn_reflns_limit_h_max     31
_diffrn_reflns_limit_k_min     -20
_diffrn_reflns_limit_k_max     20
_diffrn_reflns_limit_l_min     -28
_diffrn_reflns_limit_l_max     28
_diffrn_standards_number     0
_refine_special_details     ?
_reflns_number_total     9046
_reflns_number_gt     7392
_reflns_threshold_expression     'I > 2\s(I)'
_refine_ls_structure_factor_coef     Fsqd
_refine_ls_matrix_type     full
_refine_ls_R_factor_all     0.0434
_refine_ls_R_factor_gt     0.0280
_refine_ls_wR_factor_gt     0.0598
_refine_ls_wR_factor_ref     0.0651
_refine_ls_goodness_of_fit_ref     1.058
_refine_ls_restrained_S_all     1.056
_refine_ls_number_reflns     9046
_refine_ls_number_parameters     427
_refine_ls_number_restraints     45
_refine_ls_hydrogen_treatment     constr
_refine_ls_weighting_scheme     calc
_refine_ls_weighting_details
             'w=1/[\s^2^(Fo^2^)+(0.0239P)^2^+18.7547P] where P=(Fo^2^+2Fc^2^)/3'
_atom_sites_solution_hydrogens     geom
_atom_sites_solution_primary     dual
_atom_sites_solution_secondary     ?
_refine_ls_shift/su_max     0.002
_refine_ls_shift/su_mean     0.000
_refine_diff_density_max     1.430
_refine_diff_density_min     -1.831
_refine_ls_extinction_method
;
SHELXL-2014/7 (Sheldrick, 2015b)
;
_refine_ls_extinction_coef     0.000167(12)
_refine_ls_extinction_expression
                                  'Fc^*^=kFc[1+0.001xFc^2^\l^3^/sin(2\q)]^-1/4^'
loop_
    _atom_type_symbol
    _atom_type_description
    _atom_type_scat_dispersion_real
    _atom_type_scat_dispersion_imag
    _atom_type_scat_source
    'C' 'C' 0.0033 0.0016
                         'International Tables Vol C Tables 4.2.6.8 and 6.1.1.4'
    'H' 'H' 0.0000 0.0000
                         'International Tables Vol C Tables 4.2.6.8 and 6.1.1.4'
    'N' 'N' 0.0061 0.0033
                         'International Tables Vol C Tables 4.2.6.8 and 6.1.1.4'
    'O' 'O' 0.0106 0.0060
                         'International Tables Vol C Tables 4.2.6.8 and 6.1.1.4'
    'Pd' 'Pd' -0.9988 1.0072
                         'International Tables Vol C Tables 4.2.6.8 and 6.1.1.4'
    'Re' 'Re' -1.0185 7.2310
                         'International Tables Vol C Tables 4.2.6.8 and 6.1.1.4'
_computing_data_collection
;
APEX2 (Bruker, 2015)
;
_computing_cell_refinement
;
SAINT (Bruker, 2015)
;
_computing_data_reduction
;
SAINT (Bruker, 2015)
;
_computing_structure_solution
;
<i>SHELXT2014/5</i> (Sheldrick, 2015a)
;
_computing_structure_refinement
;
<i>SHELXL2014/7</i> (Sheldrick, 2015b)
;
_computing_molecular_graphics
;
<i>OLEX2</i> (Dolomanov <i>et al.</i>,  2009)
;
_computing_publication_material
;
<i>OLEX2</i> (Dolomanov <i>et al.</i>,  2009)
;
loop_
    _atom_site_type_symbol
    _atom_site_label
    _atom_site_fract_x
    _atom_site_fract_y
    _atom_site_fract_z
    _atom_site_U_iso_or_equiv
    _atom_site_adp_type
    _atom_site_calc_flag
    _atom_site_occupancy
    _atom_site_disorder_assembly
    _atom_site_disorder_group
    Re Re1 0.24123(2) 0.64550(2) 0.00757(2) 0.01933(4) Uani d 1 . .
    Re Re2 0.12119(2) 0.77460(2) -0.02794(2) 0.01862(4) Uani d 1 . .
    O O1 0.26345(18) 0.6591(2) 0.17414(18) 0.0402(8) Uani d 1 . .
    O O2 0.33004(14) 0.4665(2) 0.04457(16) 0.0282(6) Uani d 1 . .
    O O3 0.21798(18) 0.6155(2) -0.15832(16) 0.0395(8) Uani d 1 . .
    O O4 0.12446(17) 0.5083(3) -0.0062(3) 0.0723(15) Uani d 1 . .
    O O5 0.14525(17) 0.7926(3) 0.13868(17) 0.0467(9) Uani d 1 . .
    O O6 0.02877(15) 0.9489(2) -0.05934(19) 0.0360(7) Uani d 1 . .
    O O7 0.09872(16) 0.7518(2) -0.19407(16) 0.0298(6) Uani d 1 . .
    O O8 0.00308(15) 0.6418(2) -0.03953(18) 0.0344(7) Uani d 1 . .
    C C1 0.2553(2) 0.6594(3) 0.1126(2) 0.0259(8) Uani d 1 . .
    C C2 0.30013(19) 0.5380(3) 0.0300(2) 0.0222(7) Uani d 1 . .
    C C3 0.2273(2) 0.6311(3) -0.0977(2) 0.0265(8) Uani d 1 . .
    C C4 0.1656(2) 0.5633(3) -0.0026(3) 0.0436(13) Uani d 1 . .
    C C5 0.1390(2) 0.7867(3) 0.0783(2) 0.0284(8) Uani d 1 . .
    C C6 0.06388(19) 0.8834(3) -0.0472(2) 0.0265(8) Uani d 1 . .
    C C7 0.10950(19) 0.7595(3) -0.1328(2) 0.0203(7) Uani d 1 . .
    C C8 0.0477(2) 0.6912(3) -0.0359(2) 0.0240(7) Uani d 1 . .
    Pd Pd1 0.0000 0.73266(3) 0.2500 0.01708(8) Uani d 1 . .
    N N1 0.01104(15) 0.5294(2) 0.20006(16) 0.0208(6) Uani d 1 . .
    N N2 0.08671(16) 0.7599(2) 0.40944(16) 0.0207(6) Uani d 1 . .
    N N3 0.14126(16) 0.6837(3) 0.35200(18) 0.0264(7) Uani d 1 . .
    C C9 0.0000 0.5885(3) 0.2500 0.0163(9) Uani d 1 . .
    C C10 0.0072(2) 0.4355(3) 0.2188(2) 0.0291(8) Uani d 1 . .
    H H10 0.0135 0.3810 0.1927 0.035 Uiso calc 1 . .
    C C11 0.0244(2) 0.5602(3) 0.1342(2) 0.0280(8) Uani d 1 . .
    H H11A -0.0169 0.5553 0.0921 0.042 Uiso calc 1 . .
    H H11B 0.0591 0.5194 0.1264 0.042 Uiso calc 1 . .
    H H11C 0.0399 0.6266 0.1400 0.042 Uiso calc 1 . .
    C C12 0.08194(18) 0.7269(3) 0.34247(19) 0.0197(7) Uani d 1 . .
    C C13 0.1480(2) 0.7374(3) 0.4598(2) 0.0272(8) Uani d 1 . .
    H H13 0.1630 0.7529 0.5102 0.033 Uiso calc 1 . .
    C C14 0.1825(2) 0.6895(3) 0.4242(2) 0.0306(9) Uani d 1 . .
    H H14 0.2265 0.6643 0.4445 0.037 Uiso calc 1 . .
    C C15 0.0357(2) 0.8150(3) 0.4261(2) 0.0263(8) Uani d 1 . .
    H H15A 0.0515 0.8807 0.4381 0.040 Uiso calc 1 . .
    H H15B 0.0265 0.7864 0.4678 0.040 Uiso calc 1 . .
    H H15C -0.0055 0.8154 0.3837 0.040 Uiso calc 1 . .
    C C16 0.1617(2) 0.6371(4) 0.2951(3) 0.0372(11) Uani d 1 . .
    H H16A 0.1578 0.5677 0.2988 0.056 Uiso calc 1 . .
    H H16B 0.2084 0.6538 0.3015 0.056 Uiso calc 1 . .
    H H16C 0.1327 0.6587 0.2471 0.056 Uiso calc 1 . .
    N N4 -0.0689(5) 0.9322(6) 0.2333(5) 0.0253(17) Uani d 0.5 A -1
    N N5 0.0364(4) 0.9444(6) 0.2548(5) 0.0250(16) Uani d 0.5 A -1
    C C17 -0.0127(4) 0.8789(5) 0.2461(10) 0.0184(18) Uani d 0.5 A -1
    C C18 -0.0558(5) 1.0282(6) 0.2331(5) 0.038(2) Uani d 0.5 A -1
    H H18 -0.0875 1.0788 0.2239 0.045 Uiso calc 0.5 A -1
    C C19 0.0112(8) 1.0359(6) 0.2485(19) 0.037(4) Uani d 0.5 A -1
    H H19 0.0361 1.0935 0.2541 0.044 Uiso calc 0.5 A -1
    C C20 -0.1373(5) 0.8957(8) 0.2173(6) 0.034(2) Uani d 0.5 A -1
    H H20A -0.1550 0.8755 0.1662 0.051 Uiso calc 0.5 A -1
    H H20B -0.1659 0.9462 0.2261 0.051 Uiso calc 0.5 A -1
    H H20C -0.1367 0.8411 0.2491 0.051 Uiso calc 0.5 A -1
    C C21 0.1067(6) 0.9243(7) 0.2723(6) 0.030(2) Uani d 0.5 A -1
    H H21A 0.1261 0.9091 0.3243 0.045 Uiso calc 0.5 A -1
    H H21B 0.1295 0.9803 0.2612 0.045 Uiso calc 0.5 A -1
    H H21C 0.1126 0.8698 0.2433 0.045 Uiso calc 0.5 A -1
    O O9 0.3252(14) 0.7269(9) 0.3616(17) 0.034(3) Uani d 0.625(15) B 1
    C C23 0.3548(9) 0.5629(10) 0.3719(8) 0.038(3) Uani d 0.625(15) B 1
    H H23A 0.3132 0.5457 0.3330 0.057 Uiso calc 0.625(15) B 1
    H H23B 0.3473 0.5604 0.4191 0.057 Uiso calc 0.625(15) B 1
    H H23C 0.3903 0.5177 0.3721 0.057 Uiso calc 0.625(15) B 1
    C C22 0.3752(7) 0.6610(9) 0.3592(8) 0.027(3) Uani d 0.625(15) B 1
    H H22A 0.4184 0.6774 0.3970 0.033 Uiso calc 0.625(15) B 1
    H H22B 0.3815 0.6642 0.3110 0.033 Uiso calc 0.625(15) B 1
    C C24 0.3390(5) 0.8233(8) 0.3464(6) 0.032(2) Uani d 0.625(15) B 1
    H H24A 0.3523 0.8250 0.3021 0.038 Uiso calc 0.625(15) B 1
    H H24B 0.3766 0.8490 0.3877 0.038 Uiso calc 0.625(15) B 1
    C C25 0.2780(5) 0.8827(7) 0.3352(5) 0.045(2) Uani d 0.625(15) B 1
    H H25A 0.2418 0.8594 0.2924 0.068 Uiso calc 0.625(15) B 1
    H H25B 0.2881 0.9493 0.3274 0.068 Uiso calc 0.625(15) B 1
    H H25C 0.2639 0.8784 0.3783 0.068 Uiso calc 0.625(15) B 1
    O O9A 0.333(3) 0.7156(16) 0.371(3) 0.033(6) Uani d 0.375(15) B 2
    C C22A 0.3655(13) 0.6404(13) 0.3477(13) 0.029(5) Uani d 0.375(15) B 2
    H H22C 0.4123 0.6592 0.3540 0.035 Uiso calc 0.375(15) B 2
    H H22D 0.3422 0.6280 0.2952 0.035 Uiso calc 0.375(15) B 2
    C C24A 0.3289(11) 0.8017(10) 0.3296(9) 0.027(4) Uani d 0.375(15) B 2
    H H24C 0.2916 0.7966 0.2827 0.032 Uiso calc 0.375(15) B 2
    H H24D 0.3712 0.8108 0.3188 0.032 Uiso calc 0.375(15) B 2
    C C23A 0.3655(13) 0.5520(12) 0.3901(11) 0.020(3) Uani d 0.375(15) B 2
    H H23D 0.3939 0.5037 0.3783 0.030 Uiso calc 0.375(15) B 2
    H H23E 0.3195 0.5277 0.3776 0.030 Uiso calc 0.375(15) B 2
    H H23F 0.3831 0.5665 0.4424 0.030 Uiso calc 0.375(15) B 2
    C C25A 0.3175(8) 0.8841(9) 0.3715(8) 0.037(4) Uani d 0.375(15) B 2
    H H25D 0.3118 0.9421 0.3419 0.056 Uiso calc 0.375(15) B 2
    H H25E 0.3562 0.8918 0.4161 0.056 Uiso calc 0.375(15) B 2
    H H25F 0.2770 0.8731 0.3844 0.056 Uiso calc 0.375(15) B 2
loop_
    _atom_site_aniso_label
    _atom_site_aniso_U_11
    _atom_site_aniso_U_22
    _atom_site_aniso_U_33
    _atom_site_aniso_U_12
    _atom_site_aniso_U_13
    _atom_site_aniso_U_23
    Re1 0.01832(7) 0.01206(7) 0.02740(8) 0.00109(5) 0.00727(5) -0.00045(5)
    Re2 0.01763(7) 0.01595(7) 0.02291(7) 0.00130(5) 0.00757(5) -0.00270(5)
    O1 0.053(2) 0.039(2) 0.0373(17) 0.0041(16) 0.0264(16) 0.0060(14)
    O2 0.0337(15) 0.0177(14) 0.0362(15) 0.0062(12) 0.0156(12) 0.0079(12)
    O3 0.052(2) 0.0295(17) 0.0295(16) 0.0116(15) 0.0032(14) -0.0019(13)
    O4 0.0295(17) 0.0229(19) 0.163(5) -0.0023(14) 0.029(2) -0.004(2)
    O5 0.0373(18) 0.075(3) 0.0284(16) 0.0133(18) 0.0116(14) -0.0083(17)
    O6 0.0276(14) 0.0205(15) 0.059(2) 0.0059(12) 0.0128(14) -0.0041(14)
    O7 0.0361(16) 0.0266(16) 0.0279(15) 0.0001(12) 0.0122(12) 0.0020(12)
    O8 0.0324(15) 0.0296(17) 0.0465(18) -0.0084(13) 0.0202(14) -0.0073(14)
    C1 0.0295(19) 0.0196(19) 0.035(2) 0.0015(15) 0.0191(17) 0.0027(16)
    C2 0.0258(17) 0.0211(19) 0.0217(16) -0.0004(14) 0.0107(14) 0.0010(14)
    C3 0.0299(19) 0.0134(18) 0.032(2) 0.0042(15) 0.0052(16) -0.0015(15)
    C4 0.026(2) 0.016(2) 0.088(4) 0.0035(17) 0.018(2) 0.001(2)
    C5 0.0239(18) 0.030(2) 0.032(2) 0.0046(16) 0.0101(16) -0.0061(17)
    C6 0.0214(17) 0.023(2) 0.036(2) -0.0010(15) 0.0117(16) -0.0049(17)
    C7 0.0233(17) 0.0119(16) 0.0270(18) 0.0007(13) 0.0099(14) 0.0018(13)
    C8 0.0289(18) 0.0175(18) 0.0281(19) 0.0023(15) 0.0127(15) -0.0021(15)
    Pd1 0.02756(18) 0.00932(17) 0.01613(16) 0.000 0.00962(14) 0.000
    N1 0.0257(15) 0.0122(14) 0.0230(14) -0.0005(12) 0.0062(12) -0.0024(12)
    N2 0.0265(15) 0.0175(16) 0.0190(14) -0.0068(12) 0.0085(12) -0.0013(11)
    N3 0.0223(15) 0.0286(19) 0.0294(17) -0.0082(13) 0.0101(13) -0.0123(14)
    C9 0.015(2) 0.012(2) 0.020(2) 0.000 0.0026(17) 0.000
    C10 0.042(2) 0.0100(17) 0.033(2) 0.0016(16) 0.0093(18) -0.0034(15)
    C11 0.036(2) 0.022(2) 0.0274(19) 0.0000(17) 0.0123(17) -0.0041(16)
    C12 0.0253(17) 0.0152(17) 0.0201(16) -0.0068(14) 0.0096(14) -0.0023(13)
    C13 0.031(2) 0.026(2) 0.0219(17) -0.0112(16) 0.0042(15) -0.0039(15)
    C14 0.0220(18) 0.031(2) 0.034(2) -0.0065(16) 0.0023(16) -0.0061(18)
    C15 0.033(2) 0.026(2) 0.0236(18) -0.0035(17) 0.0148(16) -0.0063(16)
    C16 0.025(2) 0.047(3) 0.041(2) -0.0039(19) 0.0137(18) -0.019(2)
    N4 0.035(4) 0.023(4) 0.021(4) 0.014(4) 0.012(5) 0.004(3)
    N5 0.041(4) 0.020(4) 0.019(4) -0.005(3) 0.017(4) -0.004(3)
    C17 0.030(6) 0.015(3) 0.013(4) 0.004(3) 0.011(7) 0.000(3)
    C18 0.074(6) 0.019(4) 0.026(5) 0.018(4) 0.024(5) 0.010(3)
    C19 0.068(9) 0.016(3) 0.029(4) -0.001(5) 0.020(12) -0.001(5)
    C20 0.039(5) 0.041(7) 0.027(5) 0.018(4) 0.017(5) 0.009(5)
    C21 0.043(5) 0.020(5) 0.032(5) -0.017(5) 0.018(6) -0.003(4)
    O9 0.038(5) 0.033(5) 0.037(9) -0.011(5) 0.021(6) -0.010(5)
    C23 0.043(8) 0.046(5) 0.022(7) 0.000(5) 0.008(6) 0.001(4)
    C22 0.021(4) 0.036(5) 0.026(5) -0.005(4) 0.010(4) -0.005(4)
    C24 0.035(4) 0.036(5) 0.023(5) -0.008(4) 0.006(4) -0.006(4)
    C25 0.050(6) 0.043(5) 0.038(5) 0.002(4) 0.008(4) -0.006(4)
    O9A 0.055(15) 0.022(5) 0.028(9) 0.000(6) 0.022(10) 0.002(5)
    C22A 0.037(11) 0.028(8) 0.019(8) 0.001(7) 0.005(7) 0.003(7)
    C24A 0.044(9) 0.016(6) 0.015(7) -0.005(6) 0.002(6) -0.006(4)
    C23A 0.023(7) 0.023(6) 0.009(8) -0.007(5) -0.001(6) -0.005(5)
    C25A 0.044(8) 0.024(6) 0.046(8) 0.005(5) 0.016(7) -0.006(5)
_geom_special_details
;
 All esds (except the esd in the dihedral angle between two l.s. planes)
 are estimated using the full covariance matrix.  The cell esds are taken
 into account individually in the estimation of esds in distances, angles
 and torsion angles; correlations between esds in cell parameters are only
 used when they are defined by crystal symmetry.  An approximate (isotropic)
 treatment of cell esds is used for estimating esds involving l.s. planes.
;
loop_
    _geom_bond_atom_site_label_1
    _geom_bond_atom_site_label_2
    _geom_bond_site_symmetry_2
    _geom_bond_distance
    _geom_bond_publ_flag
    Re1 Re1 7_565 2.9767(3) ?
    Re1 Re2 7_565 3.0133(2) ?
    Re1 Re2 . 3.0011(2) ?
    Re1 C1 . 1.973(4) ?
    Re1 C2 . 1.909(4) ?
    Re1 C3 . 1.978(4) ?
    Re1 C4 . 1.925(5) ?
    Re2 Re1 7_565 3.0134(2) ?
    Re2 C5 . 1.980(4) ?
    Re2 C6 . 1.904(4) ?
    Re2 C7 . 1.982(4) ?
    Re2 C8 . 1.908(4) ?
    O1 C1 . 1.150(5) ?
    O2 C2 . 1.167(5) ?
    O3 C3 . 1.150(5) ?
    O4 C4 . 1.145(6) ?
    O5 C5 . 1.139(5) ?
    O6 C6 . 1.153(5) ?
    O7 C7 . 1.140(5) ?
    O8 C8 . 1.151(5) ?
    Pd1 C9 . 2.019(5) ?
    Pd1 C12 2 2.042(4) ?
    Pd1 C12 . 2.042(4) ?
    Pd1 C17 . 2.064(6) ?
    N1 C9 . 1.353(4) ?
    N1 C10 . 1.375(5) ?
    N1 C11 . 1.464(5) ?
    N2 C12 . 1.353(4) ?
    N2 C13 . 1.375(5) ?
    N2 C15 . 1.446(5) ?
    N3 C12 . 1.347(5) ?
    N3 C14 . 1.387(5) ?
    N3 C16 . 1.467(5) ?
    C9 N1 2 1.353(4) ?
    C10 C10 2 1.343(8) ?
    C10 H10 . 0.9500 ?
    C11 H11A . 0.9800 ?
    C11 H11B . 0.9800 ?
    C11 H11C . 0.9800 ?
    C13 H13 . 0.9500 ?
    C13 C14 . 1.338(6) ?
    C14 H14 . 0.9500 ?
    C15 H15A . 0.9800 ?
    C15 H15B . 0.9800 ?
    C15 H15C . 0.9800 ?
    C16 H16A . 0.9800 ?
    C16 H16B . 0.9800 ?
    C16 H16C . 0.9800 ?
    N4 C17 . 1.353(9) ?
    N4 C18 . 1.373(11) ?
    N4 C20 . 1.464(11) ?
    N5 C17 . 1.352(9) ?
    N5 C19 . 1.378(11) ?
    N5 C21 . 1.436(11) ?
    C18 H18 . 0.9500 ?
    C18 C19 . 1.349(15) ?
    C19 H19 . 0.9500 ?
    C20 H20A . 0.9800 ?
    C20 H20B . 0.9800 ?
    C20 H20C . 0.9800 ?
    C21 H21A . 0.9800 ?
    C21 H21B . 0.9800 ?
    C21 H21C . 0.9800 ?
    O9 C22 . 1.415(12) ?
    O9 C24 . 1.431(12) ?
    C23 H23A . 0.9800 ?
    C23 H23B . 0.9800 ?
    C23 H23C . 0.9800 ?
    C23 C22 . 1.486(12) ?
    C22 H22A . 0.9900 ?
    C22 H22B . 0.9900 ?
    C24 H24A . 0.9900 ?
    C24 H24B . 0.9900 ?
    C24 C25 . 1.488(12) ?
    C25 H25A . 0.9800 ?
    C25 H25B . 0.9800 ?
    C25 H25C . 0.9800 ?
    O9A C22A . 1.413(16) ?
    O9A C24A . 1.439(16) ?
    C22A H22C . 0.9900 ?
    C22A H22D . 0.9900 ?
    C22A C23A . 1.487(15) ?
    C24A H24C . 0.9900 ?
    C24A H24D . 0.9900 ?
    C24A C25A . 1.479(14) ?
    C23A H23D . 0.9800 ?
    C23A H23E . 0.9800 ?
    C23A H23F . 0.9800 ?
    C25A H25D . 0.9800 ?
    C25A H25E . 0.9800 ?
    C25A H25F . 0.9800 ?
loop_
    _geom_angle_atom_site_label_1
    _geom_angle_atom_site_label_2
    _geom_angle_atom_site_label_3
    _geom_angle_site_symmetry_1
    _geom_angle_site_symmetry_3
    _geom_angle
    _geom_angle_publ_flag
    Re1 Re1 Re2 7_565 . 60.542(6) ?
    Re1 Re1 Re2 7_565 7_565 60.127(5) ?
    Re2 Re1 Re2 . 7_565 120.669(6) ?
    C1 Re1 Re1 . 7_565 91.41(12) ?
    C1 Re1 Re2 . 7_565 91.11(12) ?
    C1 Re1 Re2 . . 90.28(12) ?
    C1 Re1 C3 . . 179.77(18) ?
    C2 Re1 Re1 . 7_565 134.85(11) ?
    C2 Re1 Re2 . . 164.59(11) ?
    C2 Re1 Re2 . 7_565 74.73(11) ?
    C2 Re1 C1 . . 88.73(16) ?
    C2 Re1 C3 . . 91.05(15) ?
    C2 Re1 C4 . . 90.39(17) ?
    C3 Re1 Re1 . 7_565 88.79(11) ?
    C3 Re1 Re2 . . 89.91(11) ?
    C3 Re1 Re2 . 7_565 88.89(12) ?
    C4 Re1 Re1 . 7_565 134.75(13) ?
    C4 Re1 Re2 . 7_565 165.04(13) ?
    C4 Re1 Re2 . . 74.23(13) ?
    C4 Re1 C1 . . 90.0(2) ?
    C4 Re1 C3 . . 89.9(2) ?
    Re1 Re2 Re1 . 7_565 59.330(6) ?
    C5 Re2 Re1 . 7_565 89.40(12) ?
    C5 Re2 Re1 . . 87.57(12) ?
    C5 Re2 C7 . . 176.24(15) ?
    C6 Re2 Re1 . . 163.81(12) ?
    C6 Re2 Re1 . 7_565 104.51(12) ?
    C6 Re2 C5 . . 91.43(17) ?
    C6 Re2 C7 . . 91.67(16) ?
    C6 Re2 C8 . . 91.55(16) ?
    C7 Re2 Re1 . . 88.86(10) ?
    C7 Re2 Re1 . 7_565 87.76(11) ?
    C8 Re2 Re1 . 7_565 163.93(12) ?
    C8 Re2 Re1 . . 104.61(12) ?
    C8 Re2 C5 . . 90.28(17) ?
    C8 Re2 C7 . . 91.76(15) ?
    O1 C1 Re1 . . 174.2(4) ?
    O2 C2 Re1 . . 172.3(3) ?
    O3 C3 Re1 . . 174.7(4) ?
    O4 C4 Re1 . . 174.2(4) ?
    O5 C5 Re2 . . 175.9(4) ?
    O6 C6 Re2 . . 179.4(4) ?
    O7 C7 Re2 . . 175.8(3) ?
    O8 C8 Re2 . . 178.7(4) ?
    C9 Pd1 C12 . . 87.72(10) ?
    C9 Pd1 C12 . 2 87.72(10) ?
    C9 Pd1 C17 . . 173.0(2) ?
    C12 Pd1 C12 2 . 175.4(2) ?
    C12 Pd1 C17 2 . 86.9(4) ?
    C12 Pd1 C17 . . 97.7(4) ?
    C9 N1 C10 . . 110.8(3) ?
    C9 N1 C11 . . 125.2(3) ?
    C10 N1 C11 . . 124.0(3) ?
    C12 N2 C13 . . 111.0(3) ?
    C12 N2 C15 . . 125.0(3) ?
    C13 N2 C15 . . 123.9(3) ?
    C12 N3 C14 . . 110.9(3) ?
    C12 N3 C16 . . 126.1(3) ?
    C14 N3 C16 . . 123.1(4) ?
    N1 C9 Pd1 2 . 127.7(2) ?
    N1 C9 Pd1 . . 127.7(2) ?
    N1 C9 N1 . 2 104.6(4) ?
    N1 C10 H10 . . 126.6 ?
    C10 C10 N1 2 . 106.9(2) ?
    C10 C10 H10 2 . 126.6 ?
    N1 C11 H11A . . 109.5 ?
    N1 C11 H11B . . 109.5 ?
    N1 C11 H11C . . 109.5 ?
    H11A C11 H11B . . 109.5 ?
    H11A C11 H11C . . 109.5 ?
    H11B C11 H11C . . 109.5 ?
    N2 C12 Pd1 . . 127.2(3) ?
    N3 C12 Pd1 . . 128.1(3) ?
    N3 C12 N2 . . 104.6(3) ?
    N2 C13 H13 . . 126.5 ?
    C14 C13 N2 . . 107.0(3) ?
    C14 C13 H13 . . 126.5 ?
    N3 C14 H14 . . 126.7 ?
    C13 C14 N3 . . 106.6(4) ?
    C13 C14 H14 . . 126.7 ?
    N2 C15 H15A . . 109.5 ?
    N2 C15 H15B . . 109.5 ?
    N2 C15 H15C . . 109.5 ?
    H15A C15 H15B . . 109.5 ?
    H15A C15 H15C . . 109.5 ?
    H15B C15 H15C . . 109.5 ?
    N3 C16 H16A . . 109.5 ?
    N3 C16 H16B . . 109.5 ?
    N3 C16 H16C . . 109.5 ?
    H16A C16 H16B . . 109.5 ?
    H16A C16 H16C . . 109.5 ?
    H16B C16 H16C . . 109.5 ?
    C17 N4 C18 . . 112.1(9) ?
    C17 N4 C20 . . 126.2(8) ?
    C18 N4 C20 . . 121.7(9) ?
    C17 N5 C19 . . 111.2(8) ?
    C17 N5 C21 . . 125.8(8) ?
    C19 N5 C21 . . 122.9(9) ?
    N4 C17 Pd1 . . 130.5(6) ?
    N5 C17 Pd1 . . 125.7(6) ?
    N5 C17 N4 . . 103.8(8) ?
    N4 C18 H18 . . 127.0 ?
    C19 C18 N4 . . 105.9(9) ?
    C19 C18 H18 . . 127.0 ?
    N5 C19 H19 . . 126.5 ?
    C18 C19 N5 . . 107.0(9) ?
    C18 C19 H19 . . 126.5 ?
    N4 C20 H20A . . 109.5 ?
    N4 C20 H20B . . 109.5 ?
    N4 C20 H20C . . 109.5 ?
    H20A C20 H20B . . 109.5 ?
    H20A C20 H20C . . 109.5 ?
    H20B C20 H20C . . 109.5 ?
    N5 C21 H21A . . 109.5 ?
    N5 C21 H21B . . 109.5 ?
    N5 C21 H21C . . 109.5 ?
    H21A C21 H21B . . 109.5 ?
    H21A C21 H21C . . 109.5 ?
    H21B C21 H21C . . 109.5 ?
    C22 O9 C24 . . 113.7(13) ?
    H23A C23 H23B . . 109.5 ?
    H23A C23 H23C . . 109.5 ?
    H23B C23 H23C . . 109.5 ?
    C22 C23 H23A . . 109.5 ?
    C22 C23 H23B . . 109.5 ?
    C22 C23 H23C . . 109.5 ?
    O9 C22 C23 . . 109.7(11) ?
    O9 C22 H22A . . 109.7 ?
    O9 C22 H22B . . 109.7 ?
    C23 C22 H22A . . 109.7 ?
    C23 C22 H22B . . 109.7 ?
    H22A C22 H22B . . 108.2 ?
    O9 C24 H24A . . 109.8 ?
    O9 C24 H24B . . 109.8 ?
    O9 C24 C25 . . 109.4(11) ?
    H24A C24 H24B . . 108.2 ?
    C25 C24 H24A . . 109.8 ?
    C25 C24 H24B . . 109.8 ?
    C24 C25 H25A . . 109.5 ?
    C24 C25 H25B . . 109.5 ?
    C24 C25 H25C . . 109.5 ?
    H25A C25 H25B . . 109.5 ?
    H25A C25 H25C . . 109.5 ?
    H25B C25 H25C . . 109.5 ?
    C22A O9A C24A . . 113(2) ?
    O9A C22A H22C . . 109.5 ?
    O9A C22A H22D . . 109.5 ?
    O9A C22A C23A . . 110.6(16) ?
    H22C C22A H22D . . 108.1 ?
    C23A C22A H22C . . 109.5 ?
    C23A C22A H22D . . 109.5 ?
    O9A C24A H24C . . 109.8 ?
    O9A C24A H24D . . 109.8 ?
    O9A C24A C25A . . 109.5(18) ?
    H24C C24A H24D . . 108.2 ?
    C25A C24A H24C . . 109.8 ?
    C25A C24A H24D . . 109.8 ?
    C22A C23A H23D . . 109.5 ?
    C22A C23A H23E . . 109.5 ?
    C22A C23A H23F . . 109.5 ?
    H23D C23A H23E . . 109.5 ?
    H23D C23A H23F . . 109.5 ?
    H23E C23A H23F . . 109.5 ?
    C24A C25A H25D . . 109.5 ?
    C24A C25A H25E . . 109.5 ?
    C24A C25A H25F . . 109.5 ?
    H25D C25A H25E . . 109.5 ?
    H25D C25A H25F . . 109.5 ?
    H25E C25A H25F . . 109.5 ?
loop_
    _geom_torsion_atom_site_label_1
    _geom_torsion_atom_site_label_2
    _geom_torsion_atom_site_label_3
    _geom_torsion_atom_site_label_4
    _geom_torsion_site_symmetry_1
    _geom_torsion_site_symmetry_2
    _geom_torsion_site_symmetry_3
    _geom_torsion_site_symmetry_4
    _geom_torsion
    _geom_torsion_publ_flag
    N2 C13 C14 N3 . . . . 0.1(5) ?
    C9 N1 C10 C10 . . . 2 0.6(6) ?
    C10 N1 C9 Pd1 . . . . 179.8(2) ?
    C10 N1 C9 N1 . . . 2 -0.2(2) ?
    C11 N1 C9 Pd1 . . . . -1.0(4) ?
    C11 N1 C9 N1 . . . 2 179.0(4) ?
    C11 N1 C10 C10 . . . 2 -178.6(4) ?
    C12 N2 C13 C14 . . . . 0.0(5) ?
    C12 N3 C14 C13 . . . . -0.3(5) ?
    C13 N2 C12 Pd1 . . . . 175.6(3) ?
    C13 N2 C12 N3 . . . . -0.2(4) ?
    C14 N3 C12 Pd1 . . . . -175.4(3) ?
    C14 N3 C12 N2 . . . . 0.3(4) ?
    C15 N2 C12 Pd1 . . . . -6.8(5) ?
    C15 N2 C12 N3 . . . . 177.5(3) ?
    C15 N2 C13 C14 . . . . -177.7(4) ?
    C16 N3 C12 Pd1 . . . . 5.2(6) ?
    C16 N3 C12 N2 . . . . -179.1(4) ?
    C16 N3 C14 C13 . . . . 179.1(4) ?
    N4 C18 C19 N5 . . . . 2(3) ?
    C17 N4 C18 C19 . . . . -2(2) ?
    C17 N5 C19 C18 . . . . -2(3) ?
    C18 N4 C17 Pd1 . . . . -178.0(11) ?
    C18 N4 C17 N5 . . . . 0.7(17) ?
    C19 N5 C17 Pd1 . . . . 179.6(18) ?
    C19 N5 C17 N4 . . . . 1(2) ?
    C20 N4 C17 Pd1 . . . . -1(2) ?
    C20 N4 C17 N5 . . . . 177.6(9) ?
    C20 N4 C18 C19 . . . . -179.0(17) ?
    C21 N5 C17 Pd1 . . . . -4(2) ?
    C21 N5 C17 N4 . . . . 177.6(9) ?
    C21 N5 C19 C18 . . . . -179.0(14) ?
    C22 O9 C24 C25 . . . . 168.3(18) ?
    C24 O9 C22 C23 . . . . -177.2(18) ?
    C22A O9A C24A C25A . . . . -160(3) ?
    C24A O9A C22A C23A . . . . -177(3) ?
loop_
    _geom_hbond_atom_site_label_D
    _geom_hbond_atom_site_label_H
    _geom_hbond_atom_site_label_A
    _geom_hbond_site_symmetry_A
    _geom_hbond_distance_DH
    _geom_hbond_distance_HA
    _geom_hbond_distance_DA
    _geom_hbond_angle_DHA
    C11 H11A O4 5_565 0.98 2.49 3.436(6) 161
    C13 H13 O9 7_566 0.95 2.44 3.36(3) 165
    C13 H13 O9A 7_566 0.95 2.32 3.25(5) 163
    C15 H15A O6 6_576 0.98 2.44 3.326(5) 150
    C16 H16B O9 . 0.98 2.57 3.49(3) 158
    C18 H18 O7 5_575 0.95 2.43 3.230(9) 141
    C19 H19 O7 6_576 0.95 2.56 3.483(16) 163
    C20 H20C O5 2_555 0.98 2.35 3.203(12) 145
    C21 H21A O2 4 0.98 2.54 3.413(11) 149
    C21 H21C O5 . 0.98 2.59 3.494(12) 153
    C24 H24B O8 8_566 0.99 2.58 3.473(12) 150
_shelx_space_group_comment
;
The symmetry employed for this shelxl refinement is uniquely defined
by the following loop, which should always be used as a source of
symmetry information in preference to the above space-group names.
They are only intended as comments.
;
_shelx_estimated_absorpt_T_min     0.301
_shelx_estimated_absorpt_T_max     0.768
_shelx_hkl_file
;
  -2   0   0  604.84   48.90
  -2   0   0  587.84   49.30
  -2   0   0  517.85   48.80
   4   0   0   46.70    5.30
   4   0   0   53.39    5.70
  -4   0   0   53.59    5.50
  -4   0   0   54.99    4.60
   4   0   0   47.00    4.70
   4   0   0   43.20    4.70
  -4   0   0   48.60    4.60
  -4   0   0   53.29    5.50
   4   0   0   45.10    5.40
   6   0   0  117.79   12.80
   6   0   0  124.59   11.90
   6   0   0  119.09   11.50
  -6   0   0  134.99   11.40
   6   0   0  130.79   13.00
  -6   0   0  127.89   11.30
   6   0   0  120.69   11.60
  -6   0   0  131.09   12.70
   6   0   0  120.99   12.40
   6   0   0  122.29   12.70
  -6   0   0  130.29   12.70
   6   0   0  137.19   12.80
  -8   0   0 8605.14  806.12
  -8   0   0 9759.52  807.82
  -8   0   0 9442.55  805.92
   8   0   0 9578.64  806.52
   8   0   0 9882.51  806.92
  -8   0   0 9270.57  807.92
  10   0   0  301.97   28.50
  10   0   0  319.07   28.50
  10   0   0  312.17   28.90
 -10   0   0  353.06   28.30
 -10   0   0  323.17   27.80
  10   0   0  282.67   28.70
  12   0   0   89.59    9.80
  12   0   0   90.99   10.50
 -12   0   0   91.59    9.00
 -12   0   0   93.09    9.40
  12   0   0   82.79   11.00
 -12   0   0  104.99   12.30
  14   0   0  416.06   39.10
 -14   0   0  439.76   38.10
  14   0   0  423.76   38.60
 -14   0   0  407.96   37.80
  14   0   0  452.85   42.00
  14   0   0  417.56   38.60
  14   0   0  455.35   41.90
 -16   0   0 2034.90  178.58
  16   0   0 2087.19  179.28
 -16   0   0 2033.20  178.48
  16   0   0 2172.98  179.68
  16   0   0 2027.50  182.78
  16   0   0 2048.40  179.18
  16   0   0 2069.89  182.68
 -18   0   0    8.70    4.50
 -18   0   0   15.40    5.30
  18   0   0  -11.10    8.30
  18   0   0   19.00    5.20
  18   0   0    4.60    5.90
  18   0   0    7.10    4.90
  18   0   0    8.60    8.70
  20   0   0   26.20   11.70
  20   0   0   24.20    7.10
 -20   0   0   29.00    8.30
 -20   0   0   33.30    7.10
  20   0   0   10.20   11.00
  20   0   0   38.80   12.00
  20   0   0   39.60    8.60
  20   0   0   35.30    7.50
  22   0   0  113.19   15.20
 -22   0   0  111.79   14.60
  22   0   0  108.69   21.20
  22   0   0   92.19   13.50
  22   0   0   88.49   13.60
  22   0   0  125.69   22.00
  22   0   0   93.79   20.30
 -22   0   0  104.49   14.10
  24   0   0  499.35   50.59
 -24   0   0  441.16   42.80
  24   0   0  439.76   43.20
  24   0   0  460.85   49.99
  24   0   0  435.36   41.80
 -24   0   0  398.06   41.80
  24   0   0  440.66   42.10
  24   0   0  491.55   50.19
 -26   0   0   76.29   13.10
  26   0   0   75.09   12.50
  26   0   0   63.79   21.00
  26   0   0   90.69   23.60
  26   0   0   59.59   22.40
  26   0   0   54.79   12.30
 -28   0   0   40.30   12.60
  28   0   0   69.69   23.60
  28   0   0   16.30   11.10
  28   0   0   28.50   20.70
  28   0   0   49.50   21.40
  28   0   0   35.90   10.60
  -1  -1   0    2.40    0.90
  -1  -1   0    3.10    0.80
   1  -1   0    2.50    0.80
  -1  -1   0    4.10    1.30
  -1  -1   0    5.30    0.60
   1   1   0   -0.10    0.90
  -1   1   0    2.00    0.80
   3  -1   0   39.50    3.80
  -3  -1   0   33.00    4.10
   3  -1   0   36.20    4.10
  -3  -1   0   41.20    4.20
  -3  -1   0   34.90    3.50
  -3  -1   0   33.70    3.60
  -3  -1   0   31.40    3.80
  -3  -1   0   30.50    3.90
  -3  -1   0   32.50    4.10
   3  -1   0   38.30    4.20
  -3  -1   0   37.00    4.10
   3  -1   0   37.10    3.60
   3  -1   0   34.60    4.70
   3  -1   0   34.00    3.70
  -3  -1   0   36.90    4.10
   3  -1   0   34.10    4.10
   3   1   0   33.70    4.20
   3   1   0   36.50    3.70
  -3   1   0   40.70    3.40
   3   1   0   35.70    3.80
  -3   1   0   32.10    4.00
   3   1   0   34.80    4.20
   3   1   0   37.40    3.30
  -3   1   0   30.20    4.10
  -3   1   0   26.20    3.80
   3   1   0   40.20    4.10
  -3   1   0   35.70    3.60
   3   1   0   34.50    3.40
  -3   1   0   38.40    3.90
   3   1   0   45.30    4.10
  -3   1   0   34.70    4.00
   3   1   0   36.70    4.10
   3   1   0   30.40    3.60
   5  -1   0  735.93   64.69
  -5  -1   0  773.52   64.89
  -5  -1   0  617.14   63.99
  -5  -1   0  754.22   64.59
  -5  -1   0  759.12   63.59
   5  -1   0  734.33   63.99
  -5  -1   0  704.13   63.69
  -5  -1   0  737.43   64.79
  -5  -1   0  686.23   63.99
   5  -1   0  717.23   64.69
  -5  -1   0  727.93   64.29
   5  -1   0  724.93   64.69
  -5  -1   0  747.13   64.79
   5  -1   0  732.13   64.69
   5  -1   0  743.53   63.79
  -5  -1   0  691.33   64.09
   5  -1   0  758.02   64.69
   5  -1   0  739.33   63.89
   5   1   0  737.63   63.89
   5   1   0  755.32   64.49
  -5   1   0  747.23   63.39
   5   1   0  803.92   64.89
   5   1   0  765.32   63.99
   5   1   0  737.03   64.09
   5   1   0  747.03   64.09
  -5   1   0  746.13   64.09
  -5   1   0  709.03   63.59
   5   1   0  769.92   64.79
  -5   1   0  820.32   63.89
   5   1   0  748.43   64.79
   7  -1   0   27.30    5.30
   7  -1   0   30.60    3.70
  -7  -1   0   21.30    4.20
  -7  -1   0   29.60    5.10
   7  -1   0   24.00    5.00
  -7  -1   0   29.70    4.90
   7  -1   0   33.10    3.80
  -7  -1   0   32.60    5.70
  -7  -1   0   28.20    3.20
   7  -1   0   28.00    4.20
  -7   1   0   29.30    3.00
   7   1   0   32.30    3.90
   7   1   0   30.90    3.90
   7   1   0   20.00    4.00
  -7   1   0   33.10    3.90
  -7   1   0   26.50    3.80
   7   1   0   25.00    4.30
  -9  -1   0  336.77   32.20
  -9  -1   0  326.77   31.70
  -9  -1   0  329.47   29.80
   9  -1   0  330.67   30.80
   9  -1   0  334.47   30.40
   9  -1   0  335.87   32.10
   9  -1   0  319.07   30.30
  -9  -1   0  333.57   29.90
  -9  -1   0  355.46   32.00
   9  -1   0  343.97   32.20
   9   1   0  337.67   30.50
  -9   1   0  352.26   29.80
   9   1   0  344.47   30.50
  -9   1   0  395.46   30.30
   9   1   0  333.27   30.80
 -11  -1   0   26.60    5.20
  11  -1   0   19.00    3.70
  11  -1   0   29.40    6.90
  11  -1   0   18.40    4.50
 -11  -1   0   12.40    5.30
 -11  -1   0   17.70    3.20
  11  -1   0   19.10    3.70
  11  -1   0   15.50    5.90
  11   1   0   12.00    3.40
 -11   1   0   29.30    3.70
 -11   1   0   15.50    2.80
  11   1   0   18.50    3.80
  11   1   0   18.00    4.30
 -13  -1   0  578.74   46.30
 -13  -1   0  523.75   48.10
  13  -1   0  541.25   48.80
  13  -1   0  511.85   46.40
 -13  -1   0  508.85   45.30
  13  -1   0  525.75   48.60
  13  -1   0  495.75   45.90
  13  -1   0  497.15   45.80
 -13   1   0  532.55   45.30
  13   1   0  498.95   46.30
  13   1   0  493.65   45.90
  13   1   0  486.15   46.00
 -13   1   0  509.65   45.20
 -15  -1   0  149.39   15.60
  15  -1   0  165.68   19.10
 -15  -1   0  166.48   18.00
  15  -1   0  151.18   15.60
  15  -1   0  134.09   16.20
  15  -1   0  157.08   19.00
  15  -1   0  132.69   19.60
  15  -1   0  151.18   15.40
 -15  -1   0  151.48   15.00
 -15   1   0  167.68   15.00
 -15   1   0  144.19   14.70
  15   1   0  159.68   16.30
  15   1   0  131.49   15.50
  15   1   0  144.69   15.50
 -17  -1   0  157.18   20.80
  17  -1   0  136.19   15.50
  17  -1   0  143.79   21.10
 -17  -1   0  155.78   15.50
  17  -1   0  124.09   19.70
 -17  -1   0  146.99   15.70
  17  -1   0  155.38   21.30
  17  -1   0  176.68   20.80
  17  -1   0  166.18   17.00
 -17   1   0  136.29   15.20
 -17   1   0  153.88   15.30
  17   1   0  152.98   17.00
  17   1   0  141.79   16.30
  19  -1   0   50.09    8.70
  19  -1   0   34.80   11.70
  19  -1   0   47.00   12.80
  19  -1   0   52.39    8.60
 -19  -1   0   52.79    8.40
  19  -1   0   48.60   11.90
 -19  -1   0   53.79    8.50
  19   1   0   46.40    9.40
 -19   1   0   29.50   11.40
  19   1   0   43.30   13.80
  19   1   0   54.99    8.60
  19   1   0   37.70    8.00
 -19   1   0   38.10    7.60
  19   1   0   52.39   13.90
  21  -1   0  151.58   25.30
  21  -1   0  218.88   28.70
  21  -1   0  152.28   20.40
 -21  -1   0  184.98   20.10
  21  -1   0  181.18   20.00
  21  -1   0  178.38   26.10
  21  -1   0  191.98   20.00
 -21  -1   0  197.38   19.90
 -21   1   0  174.08   20.00
  21   1   0  182.48   19.70
  21   1   0  181.98   20.90
  21   1   0  197.18   20.20
 -21   1   0  165.18   19.50
  21   1   0  189.08   28.30
  21   1   0  168.38   26.30
  23  -1   0   57.89   10.90
  23  -1   0   52.49   16.90
  23  -1   0   46.30   16.30
 -23  -1   0   65.09   10.60
  23  -1   0   72.29   18.70
  23  -1   0   69.29   11.40
  23  -1   0   57.19   12.10
 -23  -1   0   62.29   11.60
 -23   1   0   55.79   10.40
 -23   1   0   48.40   11.90
  23   1   0   67.29   13.20
  23   1   0   72.49   18.90
  23   1   0   81.69   11.70
  23   1   0   57.69   10.70
  23   1   0   51.79   16.80
  25  -1   0   34.10   10.50
  25  -1   0   53.69   18.70
  25  -1   0   35.50   18.60
  25  -1   0   40.30   18.70
 -25  -1   0   55.19   12.70
 -25  -1   0   53.99   13.40
  25   1   0   30.60    9.10
 -25   1   0   46.10   17.00
  25   1   0   29.80   18.40
  25   1   0   72.39   20.20
 -25   1   0   41.20   12.70
  25   1   0   52.09   19.20
  27  -1   0   33.30   10.70
  27  -1   0   56.09   21.40
  27  -1   0   42.40   10.30
 -27  -1   0   57.19   12.60
  27  -1   0   24.00   20.70
  27  -1   0   15.40   20.30
  27   1   0   69.89   21.50
  27   1   0   35.20   21.50
  27   1   0   69.19   23.00
  27   1   0   63.39   12.10
  27   1   0   43.20   11.10
 -27   1   0   33.70   12.40
  29  -1   0   40.60   11.00
 -29  -1   0   44.00   13.70
  29  -1   0   28.00   23.60
  29  -1   0   18.40   12.30
  29  -1   0   22.50   22.90
  29  -1   0   49.90   23.60
  29   1   0    8.00   22.60
  29   1   0   54.49   11.50
  29   1   0   42.20   14.10
  29   1   0   55.79   25.20
  29   1   0   -5.30   21.90
   0  -2   0 4023.40  410.06
   0  -2   0 4436.96  410.06
   0  -2   0 4185.08  409.96
   0  -2   0 4388.46  409.96
   0  -2   0 5365.26  410.26
   0  -2   0 4705.03  410.26
   0  -2   0 4262.07  409.96
   0   2   0 5366.56  410.46
   0   2   0 5284.77  410.26
   0   2   0 5109.99  410.16
   0   2   0 5103.49  410.16
   0   2   0 5172.28  410.16
   0   2   0 4710.13  409.66
  -2  -2   0   67.39    9.00
  -2  -2   0   90.19    8.50
   2  -2   0   75.69    8.20
   2  -2   0   78.79    8.00
   2  -2   0   81.29    8.80
   2  -2   0   89.69    8.00
  -2  -2   0   92.89    8.10
  -2  -2   0   84.59    8.40
   2  -2   0   83.69    8.20
  -2  -2   0   98.39    8.60
  -2  -2   0   89.09    7.50
   2  -2   0   78.79    8.20
  -2  -2   0   63.39    8.70
  -2  -2   0   81.19    8.30
   2  -2   0   82.29    8.10
  -2  -2   0   74.49    8.10
   2   2   0   61.49    8.70
  -2   2   0   81.29    8.10
   2   2   0   80.99    8.30
   2   2   0   85.89    8.40
   2   2   0   85.29    8.20
   2   2   0   82.79    9.10
  -2   2   0   88.19    8.40
  -2   2   0   76.29    8.00
   2   2   0   97.49    8.30
  -2   2   0   78.79    8.20
  -2   2   0   79.49    7.90
   2   2   0   83.99    8.30
  -2   2   0   79.69    8.30
   2   2   0   87.19    8.30
  -4  -2   0 1628.44  137.79
   4  -2   0 1574.64  138.49
  -4  -2   0 1596.54  138.19
  -4  -2   0 1406.46  138.29
   4  -2   0 1565.34  137.99
   4  -2   0 1673.03  138.09
  -4  -2   0 1621.54  138.19
   4  -2   0 1671.93  137.69
   4  -2   0 1619.34  137.09
  -4  -2   0 1538.55  137.49
   4  -2   0 1544.95  137.49
   4  -2   0 1688.13  137.99
  -4  -2   0 1571.54  138.09
  -4  -2   0 1647.44  137.89
   4  -2   0 1656.43  137.39
  -4  -2   0 1638.44  137.49
   4  -2   0 1572.94  137.99
  -4  -2   0 1650.73  137.39
  -4   2   0 1575.94  137.69
  -4   2   0 1556.84  138.09
  -4   2   0 1520.35  137.39
   4   2   0 1512.45  138.19
  -4   2   0 1629.44  138.09
   4   2   0 1573.44  137.19
  -4   2   0 1594.84  138.09
  -4   2   0 1619.94  137.29
   4   2   0 1628.64  138.19
   4   2   0 1665.73  138.09
   4   2   0 1705.93  138.19
   4   2   0 1643.04  138.09
  -4   2   0 1528.95  137.99
   4   2   0 1686.33  137.69
   4   2   0 1535.95  137.49
   4   2   0 1601.04  137.19
   4   2   0 1681.33  137.79
  -4   2   0 1371.36  138.09
  -6  -2   0  215.78   25.10
  -6  -2   0  281.47   24.20
  -6  -2   0  266.47   25.40
   6  -2   0  263.17   25.20
  -6  -2   0  279.67   24.70
  -6  -2   0  256.77   24.30
   6  -2   0  274.27   24.40
  -6  -2   0  281.27   25.50
  -6  -2   0  263.07   25.40
   6  -2   0  289.47   24.60
   6  -2   0  274.57   25.30
  -6  -2   0  269.17   24.70
   6  -2   0  281.17   24.60
   6  -2   0  293.27   25.30
  -6  -2   0  266.27   25.00
  -6   2   0  243.48   25.20
  -6   2   0  283.97   24.00
   6   2   0  273.97   24.30
  -6   2   0  272.77   24.50
   6   2   0  281.47   25.00
  -6   2   0  282.67   24.70
   6   2   0  268.87   24.70
   6   2   0  287.17   24.90
   6   2   0  277.37   24.70
  -6   2   0  268.97   25.40
  -6   2   0  254.77   25.00
  -6   2   0  266.67   24.70
  -8  -2   0 3021.20  253.27
   8  -2   0 2924.81  253.77
   8  -2   0 2870.41  253.67
   8  -2   0 2921.51  252.47
  -8  -2   0 2951.90  253.97
  -8  -2   0 2981.00  253.57
   8  -2   0 2909.91  252.57
   8  -2   0 2924.21  252.57
   8  -2   0 2923.61  253.77
  -8  -2   0 2959.20  252.17
  -8  -2   0 2717.13  252.77
  -8  -2   0 2896.01  253.97
  -8  -2   0 2943.71  254.07
   8   2   0 2952.60  252.77
  -8   2   0 2852.11  252.67
   8   2   0 2963.60  252.57
   8   2   0 2801.72  252.57
  -8   2   0 3338.07  253.07
  -8   2   0 2902.21  252.77
  -8   2   0 2985.30  251.97
   8   2   0 2960.40  252.87
 -10  -2   0   17.50    3.50
 -10  -2   0   22.90    3.80
  10  -2   0   24.20    6.00
 -10  -2   0   31.50    6.70
  10  -2   0   19.10    5.90
  10  -2   0   25.50    4.00
  10  -2   0   35.70    6.70
  10  -2   0   26.90    4.50
 -10  -2   0   18.50    5.90
 -10  -2   0   19.40    5.90
 -10  -2   0   27.60    5.70
 -10   2   0   26.70    5.20
  10   2   0   17.20    4.40
 -10   2   0   31.10    4.90
  10   2   0   21.10    4.10
 -10   2   0   22.50    4.70
  10   2   0   30.70    4.80
 -12  -2   0   95.89   10.40
 -12  -2   0  116.09   13.30
 -12  -2   0   97.79   13.10
  12  -2   0  114.09   11.00
  12  -2   0   97.19   11.00
  12  -2   0  106.79   14.40
  12  -2   0   96.49   14.00
  12  -2   0   94.39   13.50
 -12  -2   0   92.09   13.50
 -12   2   0   98.69   10.20
  12   2   0   93.39   11.20
 -12   2   0  119.09   11.10
  12   2   0   90.89   10.90
  12   2   0   98.29   10.90
  14  -2   0   78.89   13.00
  14  -2   0   72.79    9.20
  14  -2   0   60.79    8.60
  14  -2   0   63.59   12.20
 -14  -2   0   63.99    8.10
 -14  -2   0   66.89   10.30
 -14  -2   0   62.09   11.70
  14  -2   0   64.09   11.30
  14   2   0   66.79    9.60
 -14   2   0   60.09    7.70
  14   2   0   60.09    8.60
  14   2   0   60.99    8.80
 -14   2   0   74.59    8.40
  16  -2   0  955.70   82.09
  16  -2   0  855.31   78.19
  16  -2   0  907.11   81.59
 -16  -2   0  867.21   80.89
 -16  -2   0  867.61   77.89
  16  -2   0  898.31   81.59
 -16  -2   0  954.80   79.09
  16  -2   0  822.02   78.79
  16  -2   0  866.51   78.39
  16   2   0  906.11   78.79
  16   2   0  844.52   78.59
 -16   2   0  900.01   77.79
  16   2   0  868.81   78.29
 -16   2   0  922.71   77.79
  18  -2   0   77.69   10.50
 -18  -2   0   69.69   11.50
 -18  -2   0   71.89   10.30
  18  -2   0   89.79   13.20
 -18  -2   0   94.89   15.50
  18  -2   0   80.99   15.10
  18  -2   0   56.19   14.10
  18  -2   0   78.09   11.10
  18  -2   0   92.39   15.70
  18   2   0   66.59   10.80
 -18   2   0   76.99   10.20
  18   2   0   68.79   11.20
  18   2   0   76.59   11.40
  20  -2   0   63.39   16.00
  20  -2   0   49.20   14.70
  20  -2   0   59.19   15.20
  20  -2   0   59.49   10.00
  20  -2   0   73.29   12.20
 -20  -2   0   60.79   10.70
 -20  -2   0   67.99   10.50
  20  -2   0   71.89   11.10
 -20   2   0   70.99   10.40
  20   2   0   72.29   12.10
  20   2   0   59.29    9.80
 -22  -2   0   16.80    8.40
  22  -2   0   20.70   13.20
  22  -2   0    9.40    9.70
  22  -2   0   12.80   12.50
  22  -2   0   21.50    8.20
  22  -2   0   19.30   12.70
 -22  -2   0    9.80    7.00
  22  -2   0   10.10    6.40
  22   2   0   16.70    7.50
  22   2   0   25.60    8.10
 -22   2   0   11.00    7.10
 -22   2   0   23.70    8.60
  22   2   0   14.50    9.70
  22   2   0   47.50   14.60
  22   2   0   -9.10   12.20
  24  -2   0  243.68   35.50
  24  -2   0  225.98   34.70
  24  -2   0  272.87   35.30
  24  -2   0  267.47   28.40
 -24  -2   0  271.57   27.20
  24  -2   0  233.78   26.00
 -24  -2   0  269.57   28.50
  24  -2   0  231.48   26.60
  24   2   0  237.78   36.50
  24   2   0  247.08   29.30
 -24   2   0  228.48   27.70
  24   2   0  274.17   27.50
  24   2   0  241.58   36.40
  24   2   0  238.08   26.60
  26  -2   0  128.19   24.80
  26  -2   0  109.39   23.30
  26  -2   0   91.49   14.90
  26  -2   0   79.29   13.90
 -26  -2   0  100.79   15.30
  26  -2   0   99.89   24.30
  26   2   0  115.39   24.80
  26   2   0  122.39   26.00
  26   2   0  117.09   25.60
  26   2   0   80.69   15.10
  26   2   0   89.59   15.20
  28  -2   0   42.10   22.60
 -28  -2   0   25.90   12.50
  28  -2   0   25.70    9.90
  28  -2   0   18.20   10.70
  28  -2   0   32.00   21.90
  28  -2   0   31.00   22.00
  28   2   0   31.20   21.40
 -28   2   0   26.60   11.30
  28   2   0   26.40   10.80
  28   2   0   31.40   22.20
  28   2   0   34.90   22.00
  28   2   0   29.80   13.20
  -1  -3   0   25.10    5.90
   1  -3   0   31.70    5.30
   1  -3   0   26.20    5.70
   1  -3   0   39.90    5.80
  -1  -3   0   47.30    6.40
  -1  -3   0   30.10    5.50
   1  -3   0   37.00    5.70
   1  -3   0   33.00    5.90
  -1  -3   0   19.20    5.50
  -1  -3   0   31.80    5.80
   1  -3   0   30.20    6.60
   1  -3   0   30.70    5.40
  -1  -3   0   40.80    6.20
  -1   3   0   42.20    5.80
   1   3   0   34.60    6.40
   1   3   0   26.20    5.30
   1   3   0   37.40    5.80
   1   3   0   40.30    6.40
   1   3   0   38.10    7.20
  -1   3   0   35.90    6.40
  -1   3   0   31.80    5.50
  -1   3   0   26.60    6.00
  -1   3   0   33.40    5.40
  -1   3   0   36.90    6.10
   1   3   0   28.70    6.00
  -1   3   0   38.40    6.70
  -1   3   0   42.50    6.60
   3  -3   0    9.40    2.60
   3  -3   0   13.40    2.90
   3  -3   0   24.40    3.40
   3  -3   0   10.30    2.80
   3  -3   0   14.10    3.80
  -3  -3   0    8.20    2.60
  -3  -3   0   12.40    3.10
  -3  -3   0   10.50    1.90
   3  -3   0    5.70    4.30
  -3  -3   0   10.30    3.50
  -3  -3   0    6.50    3.00
  -3  -3   0    9.90    2.50
  -3  -3   0   13.70    3.30
  -3  -3   0   13.90    4.40
   3  -3   0   15.80    3.00
   3  -3   0    8.70    3.60
  -3  -3   0    9.40    3.10
  -3  -3   0    5.50    3.90
   3   3   0   13.40    3.20
   3   3   0   18.30    3.50
  -3   3   0   12.00    3.10
  -3   3   0    7.30    2.40
  -3   3   0    8.50    2.80
  -3   3   0   10.80    3.00
   3   3   0   11.70    3.70
  -3   3   0   14.40    3.40
   3   3   0   11.60    3.00
   3   3   0    8.40    2.60
   3   3   0   11.70    3.90
  -3   3   0   10.80    3.20
   3   3   0   14.80    3.20
   3   3   0    8.10    2.60
   5  -3   0 1812.92  155.08
  -5  -3   0 1784.82  155.68
  -5  -3   0 1847.02  154.48
   5  -3   0 1818.22  155.68
   5  -3   0 1779.92  154.88
   5  -3   0 1871.71  155.48
   5  -3   0 1755.82  153.88
   5  -3   0 1603.64  154.88
  -5  -3   0 1821.62  155.78
  -5  -3   0 1797.12  155.78
  -5  -3   0 1797.02  155.18
   5  -3   0 1787.32  155.48
  -5  -3   0 1777.02  154.88
   5  -3   0 1864.21  155.48
  -5  -3   0 1705.83  155.28
   5   3   0 1824.12  155.08
  -5   3   0 1781.72  155.48
  -5   3   0 1806.52  156.18
  -5   3   0 1878.11  155.38
   5   3   0 1652.03  155.88
   5   3   0 1910.41  156.18
  -5   3   0 1816.32  154.68
  -5   3   0 1689.93  155.48
   5   3   0 1755.82  154.98
  -5   3   0 1823.12  156.18
   5   3   0 1819.12  154.28
   5   3   0 1768.92  154.58
   5   3   0 1781.52  155.28
   5   3   0 1912.01  155.88
  -5   3   0 1848.32  155.78
   7  -3   0  689.83   58.59
   7  -3   0  632.04   58.19
  -7  -3   0  682.83   57.39
   7  -3   0  668.93   57.89
   7  -3   0  663.23   57.39
  -7  -3   0  658.13   58.69
  -7  -3   0  610.14   57.79
   7  -3   0  653.53   57.49
   7  -3   0  614.84   56.79
   7  -3   0  720.43   58.59
  -7  -3   0  637.64   58.59
  -7  -3   0  657.03   58.19
  -7  -3   0  648.74   57.39
  -7  -3   0  607.94   57.29
  -7  -3   0  659.53   58.59
   7   3   0  666.83   57.89
   7   3   0  637.04   56.59
  -7   3   0  653.53   57.69
  -7   3   0  651.73   57.09
  -7   3   0  613.14   58.09
   7   3   0  660.83   58.39
  -7   3   0  732.23   58.89
   9  -3   0    1.10    3.00
  -9  -3   0    2.70    3.60
   9  -3   0    1.20    3.40
  -9  -3   0    4.90    3.70
   9  -3   0    3.10    2.30
  -9  -3   0   -1.80    3.30
  -9  -3   0   -3.90    4.50
  -9  -3   0    3.50    3.10
  -9  -3   0    0.90    2.30
  -9  -3   0    4.60    3.80
  -9  -3   0    2.90    2.50
   9  -3   0    7.40    2.90
  -9   3   0    5.10    4.20
   9   3   0    1.60    2.40
  -9   3   0    3.80    3.80
  -9   3   0   -1.00    2.50
  -9   3   0    4.20    2.70
   9   3   0    0.50    2.90
   9   3   0    6.80    3.10
   9   3   0    2.10    2.80
 -11  -3   0   25.70    6.70
  11  -3   0   18.40    5.20
 -11  -3   0   15.50    5.30
  11  -3   0    8.70    4.70
 -11  -3   0   14.50    3.70
  11  -3   0   19.90    4.30
 -11  -3   0   13.70    5.20
  11  -3   0    6.70    3.30
 -11  -3   0   12.00    4.80
 -11  -3   0    8.00    6.20
 -11  -3   0   12.80    5.80
  11  -3   0    7.30    4.90
  11   3   0   13.80    4.30
 -11   3   0    9.60    4.40
  11   3   0    9.00    4.00
  11   3   0   19.00    4.10
 -11   3   0   15.60    5.00
 -13  -3   0  944.81   98.69
  13  -3   0 1077.19   99.39
  13  -3   0 1078.89   97.29
 -13  -3   0 1067.29   99.69
  13  -3   0 1140.99   99.49
 -13  -3   0 1064.79   96.79
 -13  -3   0 1109.99   99.19
  13  -3   0 1176.08   97.29
  13  -3   0 1089.79   99.19
  13   3   0 1155.88   97.79
  13   3   0 1076.89   97.19
  13   3   0 1137.29   97.79
 -13   3   0 1300.27   97.79
 -15  -3   0  554.14   49.30
  15  -3   0  497.05   49.80
  15  -3   0  520.55   47.40
 -15  -3   0  535.45   49.80
 -15  -3   0  482.25   46.70
  15  -3   0  556.84   47.30
 -15  -3   0  503.95   50.19
  15  -3   0  483.25   49.50
  15  -3   0  512.05   49.60
  15   3   0  495.55   47.00
 -15   3   0  596.14   47.40
 -15   3   0  516.75   46.50
  15   3   0  504.05   47.60
  17  -3   0   69.19   13.40
  17  -3   0   80.49   12.00
  17  -3   0   69.29   13.00
  17  -3   0   92.29   15.30
 -17  -3   0   73.39   13.70
 -17  -3   0   63.99   12.10
  17  -3   0   38.90   12.30
 -17  -3   0   73.29   10.30
 -17   3   0   68.49   10.20
  17   3   0   74.89   10.40
  17   3   0   89.89   11.90
 -19  -3   0   88.29   13.60
  19  -3   0   90.39   17.10
  19  -3   0   96.19   13.90
  19  -3   0   84.49   12.00
  19  -3   0  100.99   17.40
  19  -3   0   74.49   16.40
  19  -3   0   94.89   13.00
 -19  -3   0   88.79   15.70
 -19  -3   0   85.39   12.30
  19   3   0   66.99   12.90
  19   3   0   86.49   12.10
 -19   3   0   89.49   12.20
  19   3   0   98.19   13.40
  21  -3   0  649.24   64.59
 -21  -3   0  586.14   63.09
  21  -3   0  667.83   59.99
  21  -3   0  656.03   64.29
  21  -3   0  665.93   60.39
 -21  -3   0  596.74   59.49
 -21  -3   0  671.33   60.39
  21  -3   0  694.53   59.79
  21  -3   0  763.12   65.59
  21   3   0  608.24   59.39
  21   3   0  672.23   60.59
 -21   3   0  640.04   59.39
  23  -3   0  175.58   21.70
  23  -3   0  195.98   24.40
  23  -3   0  193.08   30.00
  23  -3   0  195.88   28.60
 -23  -3   0  188.08   23.90
 -23  -3   0  209.18   23.60
  23  -3   0  206.68   23.00
  23  -3   0  209.98   28.90
  23   3   0  172.18   24.10
  23   3   0  228.28   32.00
 -23   3   0  211.08   23.80
  23   3   0  163.68   28.80
  23   3   0  213.18   23.40
  23   3   0  208.38   23.10
 -23   3   0  192.08   21.60
  25  -3   0   77.89   12.30
 -25  -3   0   49.70   12.90
  25  -3   0   36.60   18.40
  25  -3   0   61.09   19.80
  25  -3   0   55.29   15.90
  25   3   0   40.90   12.20
  25   3   0   25.10   17.10
 -25   3   0   57.39   11.30
  25   3   0   56.39   20.80
  25   3   0   41.00   11.00
 -25   3   0   51.89   14.40
  27  -3   0   75.59   22.70
 -27  -3   0   54.09   13.80
  27  -3   0   82.19   14.20
  27  -3   0   89.79   13.00
  27  -3   0   83.69   21.20
  27  -3   0   93.29   23.00
  27   3   0   59.99   15.70
  27   3   0   75.69   24.70
  27   3   0   51.39   23.30
 -27   3   0   64.59   14.00
  27   3   0   70.09   14.10
   0  -4   0  165.38   18.70
   0  -4   0  161.58   18.50
   0  -4   0  139.99   18.70
   0  -4   0  149.39   18.00
   0  -4   0  187.48   18.10
   0  -4   0  143.79   18.30
   0  -4   0  147.69   17.90
   0   4   0  155.38   17.80
   0   4   0  205.28   18.90
   0   4   0  208.58   19.10
   0   4   0  224.78   19.00
   0   4   0  215.98   19.60
   0   4   0  161.38   17.70
   0   4   0  198.18   18.80
   0   4   0  203.68   18.50
   2  -4   0 3206.48  322.27
   2  -4   0 3817.02  322.27
   2  -4   0 3639.34  322.07
  -2  -4   0 3906.21  323.17
  -2  -4   0 3861.31  323.07
  -2  -4   0 3915.21  322.97
  -2  -4   0 4196.38  325.27
   2  -4   0 3825.52  322.37
   2  -4   0 3795.32  322.37
  -2   4   0 3696.23  322.37
   2   4   0 3518.55  323.07
  -2   4   0 3959.90  322.57
  -2   4   0 3749.32  322.17
   2   4   0 3386.36  322.07
  -2   4   0 3528.65  322.07
   2   4   0 3894.21  323.37
  -2   4   0 3790.02  322.37
   2   4   0 3744.53  322.47
  -2   4   0 4002.80  323.57
   2   4   0 3963.50  322.47
   2   4   0 3355.66  322.27
  -2   4   0 3516.95  322.67
   2   4   0 3909.71  322.87
   2   4   0 3694.43  322.17
  -4  -4   0 6610.94  565.64
  -4  -4   0 7185.38  567.84
  -4  -4   0 6882.51  567.64
  -4  -4   0 6819.02  567.84
  -4  -4   0 6148.19  567.44
  -4  -4   0 6753.52  566.94
   4  -4   0 7014.50  567.04
   4  -4   0 6664.23  567.14
   4  -4   0 6820.72  567.14
  -4  -4   0 5615.74  567.54
   4  -4   0 5882.61  567.84
  -4  -4   0 7375.86  567.14
   4  -4   0 6583.54  567.14
   4  -4   0 6212.38  567.14
   4   4   0 6650.03  567.44
  -4   4   0 6931.61  568.64
   4   4   0 6699.43  566.94
   4   4   0 6245.28  566.94
   4   4   0 6471.85  568.44
  -4   4   0 6345.96  567.44
  -4   4   0 6850.31  566.74
   6  -4   0 1587.04  137.79
   6  -4   0 1573.54  137.89
   6  -4   0 1559.74  138.29
  -6  -4   0 1602.84  138.29
  -6  -4   0 1615.54  136.49
   6  -4   0 1616.74  137.29
  -6  -4   0 1601.44  138.49
   6  -4   0 1482.05  137.29
  -6  -4   0 1532.45  137.49
   6  -4   0 1633.14  137.89
  -6  -4   0 1576.24  137.39
  -6  -4   0 1608.54  138.29
   6   4   0 1559.04  137.39
   6   4   0 1651.03  137.89
   6   4   0 1448.76  136.69
  -6   4   0 1576.44  138.39
  -6   4   0 1583.94  136.99
   6   4   0 1507.75  138.69
  -6   4   0 1783.02  139.19
  -6   4   0 1655.63  137.89
   6   4   0 1534.35  136.19
  -8  -4   0   33.20    5.30
  -8  -4   0   29.90    5.20
  -8  -4   0   21.00    5.90
  -8  -4   0   43.10    6.90
  -8  -4   0   30.50    6.60
  -8  -4   0   34.10    5.40
   8  -4   0   24.50    6.50
   8  -4   0   27.30    6.60
   8  -4   0   39.60    6.60
   8  -4   0   28.60    3.80
  -8  -4   0   21.30    6.10
  -8  -4   0   25.50    8.20
   8  -4   0   28.00    6.40
   8  -4   0   29.70    5.00
  -8   4   0   32.90    6.30
   8   4   0   25.10    4.50
   8   4   0   22.70    5.90
  -8   4   0   37.40    8.90
   8   4   0   30.50    6.00
  -8   4   0   29.30    4.80
  -8   4   0   33.20    7.20
   8   4   0   23.80    4.10
   8   4   0   34.70    5.60
  10  -4   0 1849.52  159.08
 -10  -4   0 1837.02  158.98
  10  -4   0 1936.51  157.88
  10  -4   0 1750.02  158.98
 -10  -4   0 1808.02  159.48
 -10  -4   0 1909.61  157.78
 -10  -4   0 1844.42  159.68
 -10  -4   0 1713.83  157.38
  10  -4   0 1808.52  158.28
 -10  -4   0 1816.92  158.18
 -10  -4   0 1832.22  159.78
  10  -4   0 1832.82  159.08
  10  -4   0 1704.93  156.88
 -10   4   0 1823.82  158.28
  10   4   0 1764.62  157.78
  10   4   0 1841.62  157.28
 -10   4   0 1658.93  158.28
  10   4   0 1864.11  158.38
  10   4   0 1919.91  159.08
 -10   4   0 1900.91  157.38
  12  -4   0 1345.27  117.99
 -12  -4   0 1333.07  118.59
  12  -4   0 1384.96  118.29
 -12  -4   0 1294.57  118.59
  12  -4   0 1261.77  117.79
  12  -4   0 1373.86  116.39
  12  -4   0 1344.37  116.69
 -12  -4   0 1321.77  117.79
  12  -4   0 1255.27  115.69
 -12  -4   0 1393.16  116.19
 -12  -4   0 1113.99  118.39
 -12  -4   0 1357.46  118.69
 -12  -4   0 1290.27  117.39
 -12   4   0 1337.17  116.79
  12   4   0 1328.77  116.29
  12   4   0 1364.16  116.89
  12   4   0 1478.35  117.59
 -12   4   0 1373.46  115.79
 -14  -4   0  115.19   13.30
  14  -4   0  100.69   16.00
 -14  -4   0  101.99   17.00
  14  -4   0  131.89   16.10
  14  -4   0  118.49   14.00
  14  -4   0  117.89   16.90
 -14  -4   0  144.09   16.20
 -14  -4   0   94.29   16.20
  14  -4   0  129.09   13.50
 -14  -4   0  140.19   18.60
 -14   4   0  154.68   15.30
  14   4   0  115.49   14.20
  14   4   0  107.99   13.30
 -14   4   0  105.79   12.50
 -14   4   0  106.69   14.00
  14   4   0  113.89   14.30
 -16  -4   0   59.99   12.30
 -16  -4   0   69.79   10.20
  16  -4   0   65.49   10.50
  16  -4   0   83.39   14.30
  16  -4   0   63.89   13.20
 -16  -4   0   60.69   13.60
  16  -4   0   72.79   10.00
 -16  -4   0   78.29   13.40
  16  -4   0   62.89   12.90
 -16   4   0   96.79   12.00
  16   4   0   52.99   10.30
  16   4   0   61.69   10.00
  16   4   0   88.59   12.10
 -16   4   0   74.69    9.60
  18  -4   0  413.36   36.30
  18  -4   0  338.67   39.00
  18  -4   0  391.06   36.80
 -18  -4   0  402.16   39.90
 -18  -4   0  418.36   39.00
  18  -4   0  414.16   40.20
  18  -4   0  415.76   40.20
 -18  -4   0  384.36   36.10
  18   4   0  381.36   37.10
 -18   4   0  362.06   35.50
  18   4   0  372.06   36.80
 -18   4   0  361.56   36.40
  18   4   0  335.87   36.00
  20  -4   0  293.67   35.10
  20  -4   0  295.77   31.50
  20  -4   0  274.57   34.90
  20  -4   0  330.37   30.90
 -20  -4   0  317.97   31.30
  20  -4   0  318.77   34.30
  20  -4   0  308.57   32.30
 -20  -4   0  338.27   35.40
 -20  -4   0  369.86   34.10
  20   4   0  324.67   31.50
  20   4   0  309.97   32.00
 -20   4   0  297.07   30.30
 -20   4   0  301.07   31.40
  20   4   0  305.17   32.00
 -22  -4   0   -2.50    9.10
 -22  -4   0   -1.40    9.80
  22  -4   0  -17.70   10.00
  22  -4   0   13.90    6.80
 -22  -4   0   -6.70   11.10
  22  -4   0   16.80   12.40
  22  -4   0   10.90    8.80
  22  -4   0   -8.70   11.50
  22  -4   0    1.20    8.80
 -22   4   0   -7.90    8.90
  22   4   0   11.90    8.00
  22   4   0   11.80    7.80
 -22   4   0    1.00    6.60
  22   4   0    8.60   10.50
  24  -4   0  135.09   17.20
  24  -4   0   98.89   19.60
  24  -4   0   94.49   18.90
  24  -4   0  115.09   24.90
 -24   4   0   88.49   17.10
  24   4   0   94.79   18.90
  24   4   0  108.79   16.70
  26  -4   0   80.49   22.80
  26  -4   0   94.79   14.60
  26  -4   0   91.09   15.50
 -26  -4   0   73.39   16.40
  26  -4   0   69.49   22.00
  26  -4   0   68.79   21.70
  26   4   0   51.39   24.80
  26   4   0   68.99   14.60
 -26   4   0   80.39   14.40
  26   4   0  118.49   26.20
  26   4   0  124.89   27.40
  28  -4   0   30.60   21.80
  28  -4   0   25.60   11.30
 -28  -4   0   22.30   14.10
  28  -4   0   25.90   21.60
  28  -4   0   24.20   21.00
  28  -4   0    9.60   12.50
  28   4   0   20.90   11.90
 -28   4   0   19.40   11.90
  28   4   0   17.10   22.90
  28   4   0    9.20   22.80
  -1  -5   0  181.18   21.20
   1  -5   0  203.18   20.20
   1  -5   0  222.98   21.60
   1  -5   0  134.29   20.70
  -1  -5   0  224.28   22.10
   1  -5   0  206.88   20.70
  -1  -5   0  195.48   20.40
   1  -5   0  139.89   20.50
   1  -5   0  174.78   20.50
  -1  -5   0  137.29   20.60
   1  -5   0  181.78   20.20
  -1  -5   0  172.88   21.00
  -1  -5   0  208.08   21.40
  -1  -5   0  163.38   20.60
  -1   5   0  231.08   20.70
   1   5   0  199.48   20.90
  -1   5   0  195.68   20.20
   1   5   0  191.38   20.90
   1   5   0  203.48   20.40
  -1   5   0  231.18   21.00
   1   5   0  205.28   20.30
  -1   5   0  251.67   23.60
   1   5   0  253.27   22.60
  -1   5   0  187.88   20.60
   3  -5   0  674.23   74.49
  -3  -5   0  861.51   74.69
   3  -5   0  827.72   73.69
  -3  -5   0  897.71   74.69
   3  -5   0  915.61   73.89
   3  -5   0  864.61   73.79
  -3  -5   0  843.02   74.79
   3  -5   0  814.62   73.49
  -3  -5   0  960.90   75.69
  -3  -5   0  918.11   74.09
  -3   5   0  978.70   75.69
  -3   5   0  796.62   74.39
   3   5   0  777.02   73.79
   3   5   0  812.12   74.89
   3   5   0  832.22   74.79
  -3   5   0  802.52   73.29
  -3   5   0  659.83   73.49
   3   5   0  718.13   73.39
   5  -5   0  155.38   18.90
  -5  -5   0  157.88   15.20
  -5  -5   0  162.68   16.80
   5  -5   0  171.48   17.20
  -5  -5   0  172.48   18.20
  -5  -5   0  197.58   17.60
   5  -5   0  184.38   17.10
  -5  -5   0  124.89   18.70
  -5  -5   0  172.38   17.70
   5  -5   0  171.38   17.20
  -5  -5   0  131.29   17.20
   5  -5   0  173.08   17.00
  -5  -5   0  169.08   18.30
  -5   5   0  153.08   17.50
  -5   5   0  175.88   16.60
   5   5   0  176.98   17.20
   5   5   0  153.18   17.20
   5   5   0  208.88   19.90
  -5   5   0  205.38   20.10
   5   5   0  136.09   16.80
  -7  -5   0   49.20    7.40
  -7  -5   0   36.60    5.70
  -7  -5   0   43.40    8.10
  -7  -5   0   36.00    6.60
  -7  -5   0   37.20   10.00
  -7  -5   0   48.30    8.10
  -7  -5   0   45.40    8.30
   7  -5   0   41.50    8.60
   7  -5   0   42.50    6.60
   7  -5   0   32.80    7.50
   7  -5   0   46.40    7.50
  -7  -5   0   45.00    7.10
   7   5   0   37.20    6.20
   7   5   0   48.40    7.70
  -7   5   0   40.70    8.30
  -7   5   0   33.50    6.20
   7   5   0   38.30    7.00
  -7   5   0   48.40    7.90
  -9  -5   0  383.36   39.50
   9  -5   0  394.86   39.20
  -9  -5   0  411.96   39.60
  -9  -5   0  411.36   38.00
   9  -5   0  451.05   39.10
  -9  -5   0  417.46   37.50
   9  -5   0  420.16   35.80
  -9  -5   0  377.76   39.10
  -9  -5   0  406.66   39.80
   9  -5   0  440.66   39.10
   9  -5   0  438.46   38.00
   9  -5   0  427.96   38.80
  -9  -5   0  300.77   40.10
  -9   5   0  438.56   37.70
   9   5   0  432.76   36.80
  -9   5   0  443.26   38.80
   9   5   0  443.96   40.10
  -9   5   0  361.46   43.80
   9   5   0  403.56   38.10
   9   5   0  446.26   38.80
   9   5   0  378.46   36.60
 -11  -5   0  239.38   31.50
 -11  -5   0  289.07   30.60
 -11  -5   0  266.67   29.80
  11  -5   0  316.97   28.60
  11  -5   0  293.07   29.80
  11  -5   0  328.17   30.30
 -11  -5   0  309.17   30.70
 -11  -5   0  274.17   28.90
 -11  -5   0  325.07   30.00
  11  -5   0  323.87   29.80
 -11  -5   0  299.77   28.50
  11  -5   0  301.47   26.80
  11  -5   0  295.27   29.80
 -11  -5   0  276.27   28.30
 -11   5   0  312.57   28.10
  11   5   0  325.07   29.50
  11   5   0  296.77   30.10
 -11   5   0  322.87   35.70
 -11   5   0  381.96   31.60
 -11   5   0  287.57   29.20
  11   5   0  261.07   28.40
 -13  -5   0  212.98   23.80
 -13  -5   0  186.68   26.30
  13  -5   0  214.88   21.00
  13  -5   0  228.68   22.30
 -13  -5   0  193.88   24.40
 -13  -5   0  199.48   24.60
  13  -5   0  225.88   24.20
  13  -5   0  236.48   23.40
 -13  -5   0  227.88   24.10
 -13  -5   0  224.38   22.50
 -13  -5   0  239.78   24.70
  13  -5   0  206.78   23.30
  13  -5   0  258.67   24.70
  13   5   0  243.28   23.40
  13   5   0  231.88   22.60
 -13   5   0  213.68   21.70
  13   5   0  235.98   24.10
  15  -5   0    7.10    4.30
 -15  -5   0   -1.30    7.00
  15  -5   0    8.20    5.50
  15  -5   0   -0.30    6.40
  15  -5   0    2.90    5.40
 -15  -5   0   13.10    7.60
 -15  -5   0    4.30    6.20
 -15  -5   0    2.60    5.60
  15  -5   0   16.30    6.70
  15  -5   0    0.60    6.00
 -15  -5   0    4.10    9.10
 -15  -5   0   18.90    7.30
  15   5   0    4.10    6.30
  15   5   0    2.60    5.50
 -15   5   0   12.10    4.90
 -15   5   0   14.20    7.00
  15   5   0    2.10    5.30
 -15   5   0   16.30    8.00
  17  -5   0  215.08   21.70
 -17  -5   0  169.68   25.80
  17  -5   0  219.68   22.70
 -17  -5   0  203.28   25.90
 -17  -5   0  232.18   25.30
  17  -5   0  230.58   25.10
  17  -5   0  218.08   24.80
 -17  -5   0  182.78   21.80
  17  -5   0  203.98   23.60
 -17   5   0  223.68   23.20
 -17   5   0  195.78   20.90
  17   5   0  201.78   23.00
  17   5   0  199.38   22.90
  17   5   0  193.18   21.90
  19  -5   0   89.39   17.00
  19  -5   0   57.99   14.70
  19  -5   0   90.29   13.20
 -19  -5   0   72.59   16.60
 -19  -5   0  116.79   17.80
 -19  -5   0   79.79   13.00
  19  -5   0   80.19   12.30
  19  -5   0   78.19   16.00
 -19  -5   0   89.49   17.20
 -19   5   0   92.49   14.30
  19   5   0   66.69   12.20
  19   5   0   67.49   13.30
 -19   5   0   62.69   11.00
  19   5   0   71.99   13.90
 -21  -5   0  137.79   20.70
  21  -5   0  117.39   20.50
  21  -5   0  153.18   17.50
  21  -5   0  119.79   21.70
  21  -5   0  117.39   17.70
  21  -5   0  155.28   23.10
 -21  -5   0  119.99   18.00
 -21  -5   0  170.98   24.80
  21   5   0  146.49   20.00
 -21   5   0  115.69   18.30
  21   5   0  125.99   18.30
 -21   5   0  122.89   16.60
  21   5   0  146.99   18.90
 -23  -5   0   -8.80   12.10
  23  -5   0   11.80   13.90
  23  -5   0   -2.60   12.00
  23  -5   0    1.70    7.30
  23  -5   0    5.40    9.70
  23  -5   0   -3.60    9.30
  23  -5   0  -15.80   11.90
 -23  -5   0   -1.90   12.90
 -23  -5   0   -3.30   10.70
  23   5   0   -3.20   12.60
  23   5   0   -4.20   10.30
 -23   5   0  -11.20   12.10
 -23   5   0   -4.80    6.70
  23   5   0    2.80    8.70
  25  -5   0  155.08   24.90
  25  -5   0  116.49   23.70
  25  -5   0  139.59   17.80
 -25  -5   0   92.99   18.50
  25  -5   0   81.29   19.30
  25   5   0  100.09   24.30
 -25   5   0  109.39   16.30
  25   5   0   83.49   17.60
  27  -5   0   19.30   19.70
  27  -5   0   29.60   11.80
  27  -5   0   -8.80   12.30
 -27  -5   0    8.70   14.00
  27  -5   0   35.10   18.60
  27  -5   0  -14.90   17.90
 -27   5   0   -6.50   10.30
  27   5   0   -5.00   11.10
  27   5   0   29.60   22.40
  27   5   0  -46.00   20.80
   0  -6   0   28.80    9.90
   0  -6   0   70.39   10.50
   0  -6   0   42.30   10.00
   0  -6   0   21.20    9.70
   0  -6   0   35.70    9.50
   0  -6   0   56.59   10.60
   0   6   0   32.60    8.00
   0   6   0   39.20    9.00
   0   6   0   46.10    8.80
   0   6   0   64.79   11.90
   0   6   0   48.20    9.80
  -2  -6   0 1987.00  175.38
   2  -6   0 1951.10  174.08
  -2  -6   0 1613.24  174.68
  -2  -6   0 1791.82  174.58
   2  -6   0 1967.20  173.68
   2  -6   0 1963.70  174.18
  -2  -6   0 2114.89  174.48
  -2  -6   0 2311.97  174.88
   2  -6   0 1931.91  174.08
  -2  -6   0 1936.31  175.08
  -2   6   0 2064.89  173.78
  -2   6   0 2052.99  174.28
   2   6   0 1966.30  173.88
  -2   6   0 2049.40  174.48
   2   6   0 1831.72  174.08
   2   6   0 2264.67  175.38
   4  -6   0 2158.78  183.78
  -4  -6   0 2311.47  182.68
  -4  -6   0 2198.18  185.78
   4  -6   0 1725.33  183.28
  -4  -6   0 2368.06  185.88
  -4  -6   0 2090.09  182.08
   4  -6   0 2136.49  182.38
   4  -6   0 2162.88  182.48
  -4  -6   0 2118.69  185.08
  -4  -6   0 2186.28  183.18
   4  -6   0 2029.00  182.08
  -4   6   0 2083.59  181.98
   4   6   0 1938.01  182.38
  -4   6   0 2018.40  183.08
   4   6   0 1928.81  182.08
  -6  -6   0  518.55   59.99
  -6  -6   0  633.84   55.99
  -6  -6   0  709.83   58.39
   6  -6   0  719.33   58.59
  -6  -6   0  696.53   59.79
   6  -6   0  635.54   58.09
   6  -6   0  683.23   58.19
  -6  -6   0  648.74   57.99
  -6  -6   0  655.03   59.29
   6  -6   0  658.73   58.29
   6  -6   0  554.74   59.59
  -6  -6   0  711.83   59.79
   6   6   0  666.03   58.09
  -6   6   0  621.14   57.59
  -6   6   0  588.44   58.69
  -6   6   0  609.14   60.59
   6   6   0  580.44   57.89
   8  -6   0    0.90    3.40
  -8  -6   0    4.90    5.10
   8  -6   0    3.80    6.20
  -8  -6   0   -2.80    4.10
  -8  -6   0   -2.90    4.40
  -8  -6   0    2.20    5.00
  -8  -6   0    0.20    3.90
   8  -6   0    2.80    5.50
  -8  -6   0   -0.10    8.20
   8  -6   0   -2.10    4.00
  -8  -6   0   -0.20    3.20
   8  -6   0   -0.80    4.10
  -8  -6   0   -4.50    4.40
   8  -6   0   -2.70    4.10
   8   6   0    6.90    4.70
  -8   6   0   -3.10    2.90
  -8   6   0    5.10    6.30
   8   6   0    9.20    6.20
  -8   6   0    9.00    5.00
   8   6   0    6.00    4.40
   8   6   0    6.30    4.20
 -10  -6   0 1303.67  118.39
  10  -6   0 1327.97  118.19
 -10  -6   0 1272.37  116.39
  10  -6   0 1385.76  117.49
 -10  -6   0 1373.76  117.49
 -10  -6   0 1391.86  118.59
  10  -6   0 1305.77  117.39
 -10  -6   0 1096.49  119.09
 -10  -6   0 1326.07  118.59
  10  -6   0 1345.77  117.59
 -10  -6   0 1277.37  115.69
  10  -6   0 1391.06  116.69
 -10   6   0 1357.86  116.09
  10   6   0 1386.86  117.39
  10   6   0 1265.27  116.59
 -10   6   0 1350.86  118.89
  10   6   0 1388.26  119.09
 -10   6   0 1413.96  118.09
  10   6   0 1259.97  114.59
  12  -6   0  513.25   45.90
 -12  -6   0  520.25   49.00
 -12  -6   0  561.84   51.79
 -12  -6   0  515.55   51.19
  12  -6   0  583.94   49.00
  12  -6   0  574.64   50.69
 -12  -6   0  405.46   51.79
 -12  -6   0  521.35   48.80
 -12  -6   0  512.15   50.89
 -12  -6   0  518.85   49.99
  12  -6   0  523.85   50.09
 -12  -6   0  497.55   48.60
  12  -6   0  564.64   50.49
  12  -6   0  518.25   49.90
  12   6   0  564.04   51.39
 -12   6   0  546.85   48.30
 -12   6   0  644.54   51.69
  12   6   0  510.15   49.50
 -12   6   0  514.25   49.60
  12   6   0  544.65   49.20
 -14  -6   0  175.88   26.00
  14  -6   0  173.98   21.50
  14  -6   0  182.18   21.90
 -14  -6   0  143.69   22.90
  14  -6   0  182.28   19.80
 -14  -6   0  153.28   21.30
  14  -6   0  225.38   22.70
  14  -6   0  164.88   17.50
  14  -6   0  221.88   22.20
 -14  -6   0  196.88   23.30
 -14  -6   0  206.58   22.80
 -14   6   0  189.88   19.40
  14   6   0  211.48   22.60
  14   6   0  184.28   20.70
 -14   6   0  191.88   21.30
  14   6   0  192.18   21.30
 -14   6   0  262.77   24.60
 -16  -6   0   11.80    7.20
 -16  -6   0   12.00    8.90
  16  -6   0    6.50    6.40
 -16  -6   0    7.60   11.20
  16  -6   0   -1.20    5.10
  16  -6   0   -3.90    6.80
 -16  -6   0   18.30    9.60
 -16  -6   0   12.90    7.30
  16  -6   0    5.90    5.00
 -16  -6   0    5.40    8.90
 -16   6   0    8.40    9.50
 -16   6   0   -2.70    4.60
 -16   6   0   15.60    8.00
  16   6   0    2.40    6.40
  16   6   0    8.00    6.80
  16   6   0   -5.70    6.70
 -18  -6   0  284.07   34.40
 -18  -6   0  308.57   31.00
 -18  -6   0  307.17   33.50
  18  -6   0  314.97   30.50
  18  -6   0  268.87   32.50
  18  -6   0  282.87   31.30
  18  -6   0  292.27   33.30
  18  -6   0  294.17   33.10
 -18  -6   0  229.78   33.60
 -18   6   0  362.36   33.00
 -18   6   0  319.87   29.70
  18   6   0  305.47   32.00
  18   6   0  270.07   30.80
  18   6   0  313.07   32.30
 -20  -6   0  138.19   23.40
  20  -6   0  157.08   22.90
 -20  -6   0  188.18   25.80
  20  -6   0  194.68   24.60
 -20  -6   0  191.68   21.10
  20  -6   0  132.99   19.80
  20  -6   0  173.08   24.00
 -20  -6   0  104.79   22.90
  20  -6   0  162.28   18.80
  20   6   0  151.88   21.50
  20   6   0  150.68   21.20
 -20   6   0  166.88   21.80
  20   6   0  107.39   18.90
 -20   6   0  130.29   17.70
  22  -6   0   -6.60   11.70
  22  -6   0   -1.70   11.10
  22  -6   0    8.80   12.60
 -22  -6   0   -3.20   11.90
  22  -6   0    3.80    7.30
 -22  -6   0   -4.20   13.20
 -22  -6   0   10.60   14.90
  22  -6   0    4.60   11.00
 -22   6   0    8.00    7.50
  22   6   0    3.60    9.40
  22   6   0    7.60   10.60
  22   6   0   16.70   13.40
 -22   6   0    4.80   13.10
  24  -6   0   10.80   13.00
  24  -6   0   30.70   15.30
 -24  -6   0   11.20   16.20
 -24  -6   0   33.20   15.10
  24  -6   0   24.60   15.00
  24  -6   0   42.40   11.20
  24  -6   0   23.20   15.20
  24   6   0   30.80   12.50
  24   6   0   37.80   14.80
 -24   6   0   33.60   10.20
  24   6   0   37.70   16.60
  26  -6   0   49.99   19.80
  26  -6   0   23.20   16.40
  26  -6   0   88.29   22.00
  26  -6   0   83.69   21.90
  26  -6   0   53.49   13.80
 -26  -6   0   17.40   15.80
 -26   6   0   86.89   14.50
  28  -6   0  -12.10   20.50
  28  -6   0  -17.40   19.70
 -28  -6   0    3.90   16.90
  28  -6   0   19.80   13.40
  28  -6   0   19.60   20.40
  28   6   0  -11.80   25.20
  28   6   0    2.60   24.00
  28   6   0   -6.80   13.40
  -1  -7   0  661.73   56.19
   1  -7   0  597.04   56.39
  -1  -7   0  494.95   56.59
   1  -7   0  490.85   56.49
   1  -7   0  467.15   55.99
   1  -7   0  634.14   55.59
   1  -7   0  592.34   58.19
  -1  -7   0  565.34   56.69
  -1  -7   0  619.14   56.89
   1  -7   0  562.04   55.99
  -1  -7   0  596.94   57.29
   1   7   0  619.64   55.29
   1   7   0  576.74   55.09
  -1   7   0  618.44   55.69
  -1   7   0  615.94   55.99
   1   7   0  647.54   56.29
  -1   7   0  598.14   55.59
   1   7   0  664.13   56.49
   3  -7   0 1387.36  128.39
  -3  -7   0 1416.76  129.79
  -3  -7   0 1644.14  129.29
   3  -7   0 1446.96  128.29
  -3  -7   0 1199.88  129.59
   3  -7   0 1436.96  128.69
   3  -7   0 1473.75  128.89
  -3  -7   0 1488.15  130.29
  -3  -7   0 1554.54  129.39
  -3  -7   0 1438.66  130.19
   3   7   0 1462.35  128.29
  -3   7   0 1510.85  129.09
   3   7   0 1464.35  128.59
  -3   7   0 1483.35  129.09
   3   7   0 1351.06  129.09
  -3   7   0 1435.76  128.09
  -5  -7   0  519.65   46.00
  -5  -7   0  449.26   46.90
   5  -7   0  461.65   44.00
   5  -7   0  367.76   45.40
  -5  -7   0  455.25   43.70
  -5  -7   0  507.75   45.90
   5  -7   0  497.85   44.00
   5  -7   0  479.45   44.00
  -5  -7   0  510.95   45.40
  -5  -7   0  448.36   41.10
   5  -7   0  469.05   43.80
  -5  -7   0  478.85   44.20
  -5  -7   0  478.65   45.90
   5   7   0  456.35   44.20
  -5   7   0  468.55   43.60
  -5   7   0  364.36   44.00
  -5   7   0  447.66   44.80
   5   7   0  488.75   50.39
  -5   7   0  488.15   40.50
   5   7   0  533.85   48.90
   5   7   0  423.36   43.70
  -7  -7   0    4.60    6.30
   7  -7   0    5.90    7.70
  -7  -7   0    3.20    5.00
  -7  -7   0    0.30    5.80
   7  -7   0   -1.70    4.80
   7  -7   0    1.90    5.00
  -7  -7   0    5.80    8.70
  -7  -7   0    3.50    4.40
   7  -7   0    5.60    4.40
  -7  -7   0    1.30    3.00
   7  -7   0    4.70    8.10
  -7  -7   0    5.90    5.80
   7  -7   0   13.70    5.40
  -7   7   0   11.30    9.10
   7   7   0   -0.20    5.70
  -7   7   0    2.50    5.90
  -7   7   0   -3.00    6.60
   7   7   0    5.80    6.40
   7   7   0    3.00    5.30
   7   7   0    7.60    5.70
   9  -7   0 1147.19  101.69
   9  -7   0 1143.99  101.99
  -9  -7   0 1197.98  101.99
  -9  -7   0 1157.18  101.79
  -9  -7   0  973.30  103.99
  -9  -7   0 1132.49  102.99
  -9  -7   0 1129.59  103.49
   9  -7   0  942.61  102.79
  -9  -7   0 1117.69   99.49
   9  -7   0 1231.48  101.59
  -9  -7   0 1195.48  101.39
  -9  -7   0 1183.98  103.49
   9  -7   0 1108.49  101.79
   9   7   0 1026.10  101.19
  -9   7   0 1230.08  102.79
   9   7   0 1141.19  102.09
  -9   7   0 1309.47  103.29
   9   7   0 1056.29  100.19
  -9   7   0 1189.88  100.89
   9   7   0 1237.68  104.39
 -11  -7   0 1024.40  116.59
  11  -7   0 1313.97  114.59
 -11  -7   0 1301.07  115.99
  11  -7   0 1398.26  115.19
 -11  -7   0 1256.77  116.29
 -11  -7   0 1226.28  114.49
 -11  -7   0 1189.58  112.49
 -11  -7   0 1237.28  115.99
  11  -7   0 1110.79  115.19
 -11  -7   0 1393.56  113.99
  11  -7   0 1406.66  114.09
  11  -7   0 1330.17  114.89
 -11  -7   0 1335.87  113.99
  11   7   0 1304.47  116.69
  11   7   0 1246.08  113.89
  11   7   0 1299.77  114.59
 -11   7   0 1295.87  114.79
 -11   7   0 1533.35  115.89
 -11   7   0 1303.97  113.29
 -11   7   0 1191.28  117.09
 -13  -7   0   76.59   13.30
 -13  -7   0   57.49   10.90
 -13  -7   0   59.89   16.00
 -13  -7   0   51.39   13.10
  13  -7   0   66.19   12.90
  13  -7   0   73.89   12.20
 -13  -7   0   55.89   14.00
  13  -7   0   60.29   13.60
 -13  -7   0   75.49   11.90
 -13  -7   0   83.09   15.30
  13  -7   0   72.19   12.70
  13  -7   0   59.19   10.40
 -13   7   0   59.89   10.40
 -13   7   0   75.39   13.40
  13   7   0   72.19   15.00
  13   7   0  104.09   14.10
  13   7   0   62.79   11.30
 -15  -7   0  150.78   21.20
 -15  -7   0  162.08   23.20
 -15  -7   0  144.29   18.70
 -15  -7   0  105.39   30.40
  15  -7   0  135.79   22.20
 -15  -7   0  123.49   21.00
  15  -7   0  142.39   17.40
 -15  -7   0  155.58   22.90
  15  -7   0  155.48   20.80
  15  -7   0  143.19   18.40
  15   7   0  129.39   19.80
  15   7   0  170.58   23.10
  15   7   0  139.19   18.80
 -15   7   0  167.68   19.50
 -15   7   0  138.09   16.90
 -15   7   0  206.08   23.10
  17  -7   0  797.92   75.39
 -17  -7   0  812.42   82.79
 -17  -7   0  886.91   84.49
 -17  -7   0  859.21   85.59
 -17  -7   0  771.62   83.39
 -17  -7   0  889.41   83.29
 -17  -7   0  887.81   83.29
  17  -7   0  920.51   81.89
  17  -7   0  912.11   81.49
  17  -7   0  859.61   80.79
  17  -7   0  928.81   81.59
  17  -7   0  979.90   79.89
  17   7   0  883.61   79.89
 -17   7   0  912.41   80.39
 -17   7   0  839.02   78.49
  17   7   0  878.01   80.69
  17   7   0  917.51   82.29
  19  -7   0  605.84   59.99
 -19  -7   0  586.84   60.39
  19  -7   0  666.23   60.39
  19  -7   0  641.54   61.09
  19  -7   0  611.94   59.59
  19  -7   0  680.93   57.89
 -19  -7   0  609.54   61.99
 -19  -7   0  459.85   60.99
 -19  -7   0  595.64   57.89
 -19   7   0  597.44   56.39
 -19   7   0  690.33   60.39
 -19   7   0  573.54   58.29
  19   7   0  644.64   59.19
  19   7   0  548.25   58.09
  19   7   0  711.23   67.49
 -21  -7   0   -4.80   13.20
  21  -7   0   18.50   12.70
  21  -7   0   10.30    8.50
  21  -7   0    2.10   11.30
 -21  -7   0   -1.80   13.10
  21  -7   0   -4.60   10.70
 -21  -7   0    0.20   13.30
  21  -7   0    8.60   12.00
  21   7   0   -4.60   12.00
 -21   7   0    2.80   15.90
 -21   7   0   -9.60    6.70
  21   7   0    8.50   10.90
 -23  -7   0  136.49   26.10
  23  -7   0  173.78   23.90
  23  -7   0  152.48   21.40
  23  -7   0  162.58   25.60
 -23  -7   0  136.39   25.50
  23   7   0  144.39   27.70
 -23   7   0  157.98   20.40
  23   7   0  157.98   23.60
  25  -7   0  479.75   54.29
  25  -7   0  560.94   54.79
  25  -7   0  538.85   49.99
 -25  -7   0  423.96   55.19
 -25  -7   0  494.35   52.89
  25  -7   0  458.35   53.99
  25   7   0  473.45   54.99
  25   7   0  453.35   50.89
 -25   7   0  497.45   48.20
  27  -7   0  158.08   24.20
  27  -7   0  123.69   28.30
 -27  -7   0  151.88   29.20
  27  -7   0  173.58   30.80
  27  -7   0  207.58   33.10
 -27   7   0  184.78   24.20
   0  -8   0 1029.90  110.29
   0  -8   0 1225.38  109.39
   0  -8   0 1205.98  110.49
   0  -8   0 1178.28  110.59
   0  -8   0 1161.68  110.39
   0   8   0 1206.68  109.39
   0   8   0 1300.07  109.39
   0   8   0 1390.36  110.39
   2  -8   0  236.58   26.60
   2  -8   0  196.18   25.50
  -2  -8   0  254.57   27.60
   2  -8   0  242.18   26.10
  -2  -8   0  206.78   27.40
  -2  -8   0  252.37   27.00
   2  -8   0  218.38   29.90
   2  -8   0  209.78   26.40
  -2  -8   0  214.98   28.20
  -2  -8   0  219.38   27.30
   2  -8   0  198.88   28.10
   2   8   0  272.67   28.40
  -2   8   0  269.27   26.30
  -2   8   0  263.47   27.00
   2   8   0  250.27   27.80
   2   8   0  268.37   27.40
   2   8   0  235.38   25.90
  -2   8   0  288.47   27.20
  -4  -8   0   85.79   16.00
   4  -8   0   65.49   12.40
   4  -8   0   53.19   11.80
   4  -8   0   49.80   14.20
  -4  -8   0   72.09   13.80
  -4  -8   0   84.29   15.70
  -4  -8   0  102.99   15.30
  -4  -8   0   66.19   14.80
   4  -8   0   50.29   11.20
   4  -8   0   58.79   12.50
   4  -8   0   45.80   13.90
  -4   8   0   77.69   14.10
  -4   8   0   92.69   14.70
   4   8   0   85.19   13.00
  -4   8   0   84.49   12.70
   4   8   0   50.99   12.80
  -4   8   0  100.29   17.00
   4   8   0   98.49   17.00
   4   8   0   66.49   12.80
  -6  -8   0  454.35   48.30
  -6  -8   0  500.25   49.60
   6  -8   0  563.64   46.90
  -6  -8   0  494.65   46.80
  -6  -8   0  467.35   48.30
   6  -8   0  507.15   46.80
   6  -8   0  515.15   46.80
   6  -8   0  497.05   46.70
  -6  -8   0  466.85   43.20
  -6  -8   0  475.45   48.30
  -6  -8   0  472.75   46.30
  -6  -8   0  594.74   51.09
   6  -8   0  387.26   48.50
   6   8   0  505.05   47.00
   6   8   0  444.86   46.30
   6   8   0  450.15   46.90
  -6   8   0  486.65   46.00
  -6   8   0  499.95   47.70
  -6   8   0  413.06   46.90
   6   8   0  608.94   50.09
   8  -8   0  949.60   86.29
  -8  -8   0 1076.69   89.79
   8  -8   0 1024.00   86.99
  -8  -8   0  982.10   88.89
  -8  -8   0  891.91   83.39
  -8  -8   0  951.10   90.09
  -8  -8   0  917.71   86.29
   8  -8   0  953.70   86.69
   8  -8   0  972.60   86.59
  -8  -8   0  916.11   87.99
  -8   8   0 1085.19   88.19
  -8   8   0  908.91   85.59
   8   8   0  993.00   87.09
   8   8   0  876.71   86.19
   8   8   0 1185.68   90.29
   8   8   0  892.01   85.79
  -8   8   0  842.62   87.19
 -10  -8   0    7.60    4.80
 -10  -8   0    2.80    8.20
 -10  -8   0   -5.20    7.50
  10  -8   0   -0.40    6.10
 -10  -8   0    8.90   10.20
 -10  -8   0    8.50    7.20
 -10  -8   0   14.50    7.20
  10  -8   0    1.10    9.90
  10  -8   0   -3.00    4.80
 -10  -8   0   12.40    8.70
  10  -8   0    5.20    5.40
 -10  -8   0   -4.30    8.50
  10  -8   0    8.70    7.00
 -10   8   0   -6.30   11.30
 -10   8   0   12.20   10.00
  10   8   0   -7.50    9.50
  10   8   0    6.70    6.70
 -10   8   0    9.70    5.50
  10   8   0   11.40    7.30
  10   8   0    3.10    8.90
 -10   8   0   12.00    8.70
  12  -8   0   93.19   13.90
  12  -8   0   45.90   13.80
  12  -8   0   86.39   12.70
 -12  -8   0   52.19   15.10
 -12  -8   0   77.89   14.10
 -12  -8   0   91.59   16.80
  12  -8   0   74.19   13.40
  12  -8   0   84.49   13.40
 -12  -8   0   63.39   13.70
 -12  -8   0   69.69   15.20
 -12  -8   0   71.79   11.20
 -12  -8   0   79.99   18.40
 -12  -8   0   72.49   12.80
  12   8   0   66.49   13.00
 -12   8   0   89.89   14.80
 -12   8   0   72.19   15.20
  12   8   0   54.49   11.80
  12   8   0   81.59   16.30
 -12   8   0   61.69   10.60
 -14  -8   0   -2.50    9.30
 -14  -8   0   15.00   11.00
 -14  -8   0   26.00   10.80
  14  -8   0   11.90    6.70
 -14  -8   0   37.10   10.40
 -14  -8   0   20.40    9.30
  14  -8   0   21.30    8.20
 -14  -8   0   24.80   14.40
  14  -8   0   31.50   12.50
  14  -8   0   30.80   11.20
  14   8   0   42.50   10.80
 -14   8   0   23.50    9.90
 -14   8   0   30.50   13.00
 -14   8   0   23.40    7.50
  14   8   0   20.70   11.40
  16  -8   0  273.07   33.20
 -16  -8   0  252.57   33.40
 -16  -8   0  262.97   37.90
  16  -8   0  322.27   30.60
 -16  -8   0  300.97   35.20
 -16  -8   0  313.87   32.50
  16  -8   0  330.37   32.60
 -16  -8   0  256.67   33.70
  16  -8   0  300.47   31.90
  16  -8   0  290.57   32.10
 -16   8   0  279.77   31.10
  16   8   0  276.07   34.20
  16   8   0  251.97   31.60
  16   8   0  240.08   31.20
 -16   8   0  320.17   35.20
 -16   8   0  284.97   29.10
  18  -8   0   23.30    8.70
 -18  -8   0    8.40   11.60
 -18  -8   0    3.50    9.20
 -18  -8   0    0.50   13.60
  18  -8   0   25.50   11.40
  18  -8   0    3.40    9.80
  18  -8   0   17.80   10.60
 -18  -8   0   11.50   11.90
 -18  -8   0   21.30   12.30
 -18  -8   0   41.00   14.70
  18  -8   0   -1.30   12.20
  18   8   0    1.10   11.20
 -18   8   0   12.10    9.00
 -18   8   0   30.80   10.80
 -18   8   0   32.90   16.60
  18   8   0    0.40   10.20
  18   8   0    6.30   11.50
  20  -8   0    2.40   11.50
  20  -8   0   12.60   13.80
  20  -8   0    1.70   10.50
  20  -8   0    8.00    8.40
 -20  -8   0   24.80   13.90
  20  -8   0   16.90   11.90
 -20  -8   0  -12.80   13.00
 -20  -8   0  -16.90   14.20
 -20   8   0   -4.10   18.00
  20   8   0   19.40   12.30
 -20   8   0    4.80    7.50
  20   8   0  -13.90   12.50
 -20   8   0   -2.90   11.30
  20   8   0   -7.10   10.30
  22  -8   0    0.30   12.80
  22  -8   0   34.00   14.90
 -22  -8   0  -28.30   16.20
  22  -8   0   13.70   15.00
  22  -8   0    6.60   16.10
 -22  -8   0  -13.20   17.00
  22  -8   0   16.00   10.10
 -22   8   0   11.00    8.60
  22   8   0   21.80   14.00
  22   8   0    2.20   14.90
  24  -8   0   45.50   18.60
 -24  -8   0   66.59   20.60
  24  -8   0   38.40   13.40
  24  -8   0   35.10   17.20
  24  -8   0   41.30   17.50
  24   8   0   62.49   20.80
  24   8   0   23.00   16.10
 -24   8   0   40.10   12.90
 -26  -8   0   50.39   22.90
 -26  -8   0   -5.30   18.60
  26  -8   0   10.10   14.30
  26  -8   0   10.20   21.30
  26  -8   0   37.20   20.10
  26  -8   0   21.50   19.00
  26   8   0    1.50   15.80
 -26   8   0   20.60   12.50
  -1  -9   0  254.77   32.40
  -1  -9   0  267.97   32.40
   1  -9   0  291.67   30.40
   1  -9   0  258.67   31.20
  -1  -9   0  284.07   30.30
   1  -9   0  272.47   32.60
   1  -9   0  231.68   30.80
  -1  -9   0  233.28   31.10
  -1  -9   0  274.27   32.10
   1  -9   0  315.77   32.10
   1   9   0  299.67   31.30
   1   9   0  252.67   30.40
  -1   9   0  327.27   30.80
  -1   9   0  289.17   30.10
   1   9   0  267.37   29.50
  -1   9   0  293.17   30.70
  -3  -9   0  707.03   74.39
   3  -9   0  752.82   73.19
   3  -9   0  729.13   74.79
   3  -9   0  672.33   72.79
   3  -9   0  718.43   72.89
  -3  -9   0  835.22   74.19
  -3  -9   0  702.93   74.99
  -3  -9   0  827.32   75.99
   3  -9   0  793.52   72.79
   3  -9   0  664.93   74.39
  -3  -9   0  803.42   75.19
  -3   9   0  916.61   74.19
   3   9   0  799.52   74.39
  -3   9   0  987.90   74.69
   3   9   0  823.82   72.99
  -3   9   0  789.32   72.39
  -5  -9   0  738.33   71.29
   5  -9   0  785.22   71.89
   5  -9   0  838.42   72.29
   5  -9   0  827.22   71.99
  -5  -9   0  765.12   73.89
   5  -9   0  757.92   71.29
  -5  -9   0  813.02   72.99
  -5  -9   0  764.42   67.79
  -5  -9   0  765.42   74.29
  -5  -9   0  767.92   74.19
  -5  -9   0  757.32   74.39
   5  -9   0  563.94   75.39
   5   9   0  671.43   71.89
  -5   9   0  778.82   72.49
  -5   9   0  905.31   72.79
  -5   9   0  740.33   70.79
   5   9   0  835.52   71.89
  -5   9   0  735.43   67.09
   5   9   0  777.92   71.19
  -7  -9   0  143.69   21.80
  -7  -9   0  156.58   19.10
  -7  -9   0  151.38   23.60
  -7  -9   0  135.99   14.70
  -7  -9   0  152.98   23.10
  -7  -9   0  152.98   21.00
   7  -9   0  141.79   18.50
  -7  -9   0  171.48   25.90
   7  -9   0  120.69   23.00
   7  -9   0  142.19   17.80
   7  -9   0  159.88   20.60
   7  -9   0  153.48   19.20
   7  -9   0   95.59   21.00
  -7   9   0  158.38   18.10
   7   9   0  143.79   20.40
  -7   9   0  122.79   20.80
   7   9   0  110.49   20.40
   7   9   0  213.38   23.50
   7   9   0  143.99   20.40
  -7   9   0  212.68   25.30
  -9  -9   0  297.67   30.30
   9  -9   0  287.17   29.30
  -9  -9   0  250.27   25.70
  -9  -9   0  259.47   31.90
   9  -9   0  297.87   29.70
   9  -9   0  298.37   30.20
   9  -9   0  223.98   34.00
  -9  -9   0  288.27   29.90
  -9  -9   0  332.57   35.70
   9  -9   0  280.37   29.20
  -9  -9   0  257.97   31.30
  -9  -9   0  253.87   31.50
   9   9   0  297.17   32.90
   9   9   0  282.67   29.40
   9   9   0  230.68   29.00
  -9   9   0  283.67   28.60
  -9   9   0  249.88   30.90
   9   9   0  240.88   29.70
  -9   9   0  355.96   34.70
  -9   9   0  323.67   31.80
 -11  -9   0  394.96   31.60
  11  -9   0  217.38   37.00
  11  -9   0  327.47   34.90
 -11  -9   0  350.36   35.10
  11  -9   0  357.96   34.60
 -11  -9   0  338.57   36.10
  11  -9   0  353.26   34.30
  11  -9   0  355.16   34.40
 -11  -9   0  315.57   37.20
 -11  -9   0  346.57   37.30
 -11  -9   0  314.77   35.80
 -11  -9   0  348.37   34.70
 -11  -9   0  310.87   39.20
  11   9   0  292.77   34.40
  11   9   0  407.16   39.40
  11   9   0  273.87   32.80
  11   9   0  293.57   34.30
 -11   9   0  436.46   38.60
 -11   9   0  345.47   36.00
 -11   9   0  297.27   32.80
 -13  -9   0  273.27   36.90
 -13  -9   0  321.37   34.80
 -13  -9   0  307.47   35.40
 -13  -9   0  280.37   32.80
 -13  -9   0  257.97   33.20
 -13  -9   0  358.26   37.00
  13  -9   0  340.27   33.30
  13  -9   0  276.57   36.40
 -13  -9   0  299.97   33.00
  13  -9   0  321.07   32.10
  13   9   0  262.17   32.40
  13   9   0  311.17   39.90
 -13   9   0  415.36   38.10
 -13   9   0  272.67   33.50
 -13   9   0  297.17   30.90
  13   9   0  294.97   33.30
 -15  -9   0    2.60    8.80
 -15  -9   0   -0.50   10.00
 -15  -9   0   -6.00   11.80
  15  -9   0  -10.30    8.20
  15  -9   0   -1.50    6.60
 -15  -9   0   -6.40    8.20
 -15  -9   0   22.30   10.50
  15  -9   0   -1.90    7.50
  15  -9   0   -0.70    8.40
  15  -9   0   -3.80   13.80
 -15  -9   0  -10.60   14.10
  15   9   0    7.80   11.60
 -15   9   0   -4.30   10.90
 -15   9   0   -4.10    6.60
  15   9   0  -13.40    9.80
  15   9   0   -7.80   11.10
  17  -9   0  377.66   40.70
 -17  -9   0  324.17   41.60
 -17  -9   0  400.26   41.40
  17  -9   0  363.26   40.40
  17  -9   0  437.66   41.80
  17  -9   0  381.96   43.70
 -17  -9   0  399.06   47.00
 -17  -9   0  328.67   40.90
  17  -9   0  395.76   39.20
 -17  -9   0  365.56   45.50
 -17  -9   0  375.36   43.40
  17   9   0  414.16   44.60
  17   9   0  416.16   41.90
 -17   9   0  359.16   40.60
 -17   9   0  463.75   46.40
  17   9   0  321.77   40.00
 -17   9   0  386.96   38.00
 -19  -9   0  117.69   22.70
  19  -9   0  154.38   23.60
  19  -9   0  134.29   23.60
 -19  -9   0  156.98   28.60
 -19  -9   0  159.58   26.80
  19  -9   0  150.38   21.40
  19  -9   0  170.08   23.90
 -19  -9   0  143.19   26.10
  19  -9   0  124.69   25.70
 -19  -9   0  152.98   25.50
  19   9   0  134.89   28.50
 -19   9   0  126.79   22.10
  19   9   0  150.18   23.80
 -19   9   0  140.39   19.40
  19   9   0  129.09   24.50
 -21  -9   0  111.09   28.80
  21  -9   0  133.49   23.40
 -21  -9   0  126.79   25.80
  21  -9   0  148.69   23.80
  21  -9   0  142.19   23.60
  21   9   0  151.18   32.20
 -21   9   0  119.29   20.80
  21   9   0  152.08   23.90
 -21   9   0  123.19   22.20
  23  -9   0   15.80   15.70
 -23  -9   0   15.60   18.20
  23  -9   0   10.10   12.50
  23  -9   0   10.70   14.90
 -23  -9   0   36.90   20.80
 -23  -9   0  -21.90   19.20
  23  -9   0   -1.30   15.50
  23   9   0   -7.50   19.10
  23   9   0    2.70   16.00
 -23   9   0    9.50   10.50
 -25  -9   0  185.88   33.50
  25  -9   0  180.08   29.20
  25  -9   0  149.39   29.10
 -25  -9   0  113.29   30.70
  25  -9   0  132.79   28.80
  25  -9   0  161.48   24.70
  25   9   0  121.09   26.50
 -25   9   0  143.39   22.60
  25   9   0  166.28   33.50
   0 -10   0 2033.80  186.38
   0 -10   0 2107.79  184.98
   0 -10   0 2126.49  186.88
   0 -10   0 1898.51  186.48
   0 -10   0 1959.00  186.38
   0  10   0 2236.98  184.98
   0  10   0 2056.89  184.68
   0  10   0 2227.48  185.38
  -2 -10   0  479.25   52.99
   2 -10   0  586.64   51.89
   2 -10   0  409.56   52.59
   2 -10   0  454.85   51.79
  -2 -10   0  446.06   52.39
  -2 -10   0  556.04   54.59
   2 -10   0  460.75   51.89
  -2 -10   0  505.85   51.69
   2 -10   0  496.15   51.89
   2  10   0  640.54   53.39
   2  10   0  549.74   52.39
  -2  10   0  560.94   51.99
   2  10   0  564.94   51.39
  -2  10   0  582.44   51.69
  -2  10   0  501.35   50.59
   4 -10   0 1168.88  111.29
  -4 -10   0 1315.17  114.29
   4 -10   0 1191.28  111.19
  -4 -10   0 1317.17  112.29
   4 -10   0 1306.07  111.09
  -4 -10   0 1089.69  112.79
  -4 -10   0 1125.19  113.19
   4 -10   0 1085.19  112.39
  -4 -10   0 1127.89  113.59
   4 -10   0 1107.89  112.99
   4 -10   0 1223.78  111.59
  -4  10   0 1423.26  111.89
  -4  10   0 1181.28  110.19
  -4  10   0 1392.66  112.39
   4  10   0 1065.29  111.19
   4  10   0 1369.36  111.09
   6 -10   0  508.85   53.19
   6 -10   0  507.95   53.09
   6 -10   0  585.34   53.29
  -6 -10   0  434.66   54.89
  -6 -10   0  484.45   55.59
  -6 -10   0  545.05   53.29
   6 -10   0  531.75   58.89
  -6 -10   0  615.94   55.69
  -6 -10   0  650.43   58.29
  -6 -10   0  482.35   48.60
   6 -10   0  556.44   53.29
  -6 -10   0  538.05   56.69
   6  10   0  437.76   53.19
   6  10   0  691.53   56.49
   6  10   0  588.24   53.49
   6  10   0  488.45   52.49
  -6  10   0  632.34   47.80
  -6  10   0  537.25   52.29
  -6  10   0  515.25   54.09
   8 -10   0  986.70   83.39
   8 -10   0  907.41   82.59
  -8 -10   0  997.70   87.19
   8 -10   0  972.50   83.29
  -8 -10   0 1021.80   95.09
  -8 -10   0  945.91   82.89
  -8 -10   0  749.82   77.69
  -8 -10   0  969.10   86.99
   8 -10   0  910.11   82.49
  -8 -10   0  992.80   86.89
  -8 -10   0  953.90   85.99
   8 -10   0  725.63   84.99
  -8  10   0  840.92   83.89
  -8  10   0  846.32   81.49
   8  10   0  810.02   82.49
   8  10   0  836.42   81.99
   8  10   0  924.91   82.79
 -10 -10   0  210.68   26.80
  10 -10   0  232.28   28.10
  10 -10   0  225.78   26.00
 -10 -10   0  223.58   20.80
 -10 -10   0  179.98   31.50
 -10 -10   0  189.98   29.80
 -10 -10   0  213.58   26.60
 -10 -10   0  223.58   37.00
  10 -10   0  171.18   30.60
  10 -10   0  247.88   26.10
  10 -10   0  235.28   25.90
  10  10   0  186.38   26.30
  10  10   0  202.08   25.20
  10  10   0  186.18   25.70
 -10  10   0  271.87   29.10
  10  10   0  277.57   30.10
 -10  10   0  159.98   28.00
 -10  10   0  194.28   24.60
 -12 -10   0  640.94   62.49
 -12 -10   0  644.04   61.39
 -12 -10   0  586.74   63.39
  12 -10   0  639.84   59.89
 -12 -10   0  600.74   60.29
  12 -10   0  647.74   60.39
 -12 -10   0  589.74   62.99
  12 -10   0  669.03   60.99
 -12 -10   0  624.74   65.09
  12 -10   0  621.54   60.39
 -12 -10   0  631.84   64.59
 -12  10   0  778.82   65.29
  12  10   0  731.93   69.59
  12  10   0  601.64   60.69
  12  10   0  500.35   59.29
 -12  10   0  559.54   58.49
 -12  10   0  752.62   63.19
 -12  10   0  600.94   61.69
  14 -10   0  237.48   27.70
  14 -10   0  247.18   29.10
 -14 -10   0  221.18   34.30
  14 -10   0  198.18   35.90
  14 -10   0  290.87   30.10
 -14 -10   0  239.48   35.30
 -14 -10   0  218.38   29.20
 -14 -10   0  222.58   30.30
 -14 -10   0  323.77   35.90
 -14 -10   0  291.07   34.00
  14 -10   0  202.28   28.10
  14  10   0  204.78   29.10
 -14  10   0  290.07   34.10
 -14  10   0  206.08   30.50
 -14  10   0  237.58   27.30
  14  10   0  249.97   35.10
  14  10   0  255.17   31.10
 -16 -10   0  177.78   27.50
 -16 -10   0  157.28   24.50
 -16 -10   0  128.49   25.40
  16 -10   0  187.78   24.40
 -16 -10   0  167.48   29.70
  16 -10   0   97.59   25.60
  16 -10   0  149.69   22.90
  16 -10   0  183.78   24.30
 -16 -10   0  113.19   24.10
  16 -10   0  204.58   24.50
 -16  10   0  150.98   24.30
  16  10   0  102.69   21.00
  16  10   0  105.99   25.40
  16  10   0  136.39   22.20
 -16  10   0  161.48   20.40
 -18 -10   0   81.29   20.60
  18 -10   0   59.49   14.80
  18 -10   0   66.59   22.00
 -18 -10   0   75.69   19.30
  18 -10   0   59.79   15.60
  18 -10   0   55.89   15.60
  18 -10   0   58.59   15.10
 -18 -10   0   83.89   19.20
 -18 -10   0   41.00   18.60
 -18 -10   0   89.19   21.70
  18  10   0   71.39   18.30
 -18  10   0   78.89   18.60
 -18  10   0   65.89   13.90
  18  10   0   65.99   19.20
  20 -10   0  108.39   20.10
 -20 -10   0   72.69   21.10
  20 -10   0  100.39   19.90
 -20 -10   0   33.70   23.50
  20 -10   0   66.39   18.60
 -20 -10   0   25.30   23.20
  20  10   0  117.49   21.10
 -20  10   0   81.39   24.00
 -20  10   0   82.79   22.70
  22 -10   0   36.10   17.60
  22 -10   0   32.10   15.20
 -22 -10   0   19.30   19.70
 -22 -10   0   21.60   20.90
  22 -10   0   79.79   18.70
  22 -10   0   32.80   16.00
 -22 -10   0   23.30   21.60
 -22  10   0   46.10   21.20
  22  10   0    6.50   18.80
 -22  10   0   41.40   14.20
  22  10   0   92.79   21.80
  24 -10   0    8.80   15.70
 -24 -10   0   14.00   26.30
  24 -10   0   32.50   18.40
 -24 -10   0   26.80   24.80
  24 -10   0   42.10   19.70
 -24 -10   0   28.80   23.10
  24 -10   0   23.60   18.00
  24  10   0   13.50   19.00
 -24  10   0   14.30   13.90
  24  10   0    8.30   21.30
  -1 -11   0  294.77   31.40
  -1 -11   0  244.08   34.90
  -1 -11   0  233.58   34.10
   1 -11   0  231.38   33.30
   1 -11   0  271.97   31.10
  -1 -11   0  267.87   31.60
   1 -11   0  285.77   30.70
   1 -11   0  252.07   33.00
   1 -11   0  285.47   32.50
  -1  11   0  263.17   30.80
   1  11   0  262.87   30.60
  -1  11   0  258.27   28.80
   1  11   0  237.48   29.30
   1  11   0  260.47   31.00
  -1  11   0  208.98   29.50
   3 -11   0  694.33   68.29
   3 -11   0  670.23   69.69
  -3 -11   0  741.03   72.39
   3 -11   0  603.84   69.09
  -3 -11   0  674.83   71.49
   3 -11   0  686.13   68.99
  -3 -11   0  753.42   72.19
  -3 -11   0  774.52   70.09
  -3 -11   0  670.43   71.89
   3 -11   0  668.03   70.99
   3  11   0  840.82   70.59
   3  11   0  699.83   68.19
   3  11   0  631.84   69.89
  -3  11   0  665.43   67.79
  -3  11   0  890.51   70.29
  -3  11   0  859.51   70.29
  -5 -11   0  996.90  104.89
   5 -11   0 1117.49  101.39
  -5 -11   0 1078.49  101.89
   5 -11   0 1052.09  105.79
  -5 -11   0 1008.50  104.49
  -5 -11   0 1265.37  105.79
   5 -11   0 1001.50  103.79
  -5 -11   0 1011.40  104.69
   5 -11   0 1147.79  102.49
   5 -11   0  999.50  101.79
   5 -11   0 1108.09  102.49
  -5 -11   0 1285.67  103.89
   5  11   0 1178.38  101.59
  -5  11   0 1154.48   96.69
   5  11   0  888.51  101.59
  -5  11   0 1274.27  103.59
  -5  11   0  995.10  100.39
  -5  11   0 1310.67  102.99
   7 -11   0  262.77   33.30
  -7 -11   0  295.17   37.40
   7 -11   0  307.07   32.90
   7 -11   0  193.58   34.70
  -7 -11   0  266.67   33.20
   7 -11   0  357.16   34.20
   7 -11   0  260.57   38.80
  -7 -11   0  371.26   39.80
   7 -11   0  339.97   34.60
  -7 -11   0  274.37   36.00
  -7 -11   0  292.47   37.60
  -7 -11   0  332.97   36.50
  -7 -11   0  249.97   27.80
  -7  11   0  405.86   35.80
  -7  11   0  363.96   36.30
   7  11   0  271.47   32.50
   7  11   0  423.56   37.40
  -7  11   0  256.07   31.60
  -9 -11   0   12.50    5.30
  -9 -11   0   11.90   13.40
   9 -11   0   -0.60    5.80
  -9 -11   0   13.00   14.70
  -9 -11   0   -1.10   11.90
  -9 -11   0   12.80   13.40
   9 -11   0    4.10   17.10
   9 -11   0    7.50    8.80
  -9 -11   0    2.10   11.00
  -9 -11   0  -13.50   13.80
   9 -11   0    7.80   10.80
   9  11   0    5.40    8.50
   9  11   0   -3.20   13.30
  -9  11   0    2.50    7.40
   9  11   0    9.10   12.30
  -9  11   0    6.10   12.20
   9  11   0  -12.50   11.30
  -9  11   0   -2.70   11.70
 -11 -11   0   51.99   16.00
 -11 -11   0   32.70   17.60
  11 -11   0   49.99   12.10
 -11 -11   0   31.30   16.10
 -11 -11   0   41.20   13.30
 -11 -11   0   31.00   15.30
  11 -11   0   29.80   12.10
  11 -11   0   17.50    9.40
  11 -11   0   57.29   14.40
  11 -11   0    6.90   18.10
 -11 -11   0   39.10   16.70
 -11  11   0   32.90   15.30
  11  11   0   37.80   19.50
 -11  11   0   88.19   17.60
  11  11   0   62.29   15.70
  11  11   0   45.80   14.30
 -11  11   0   31.50   20.00
  11  11   0   17.50   14.10
 -11  11   0   32.10   11.90
 -13 -11   0 1472.75  134.89
 -13 -11   0 1470.95  131.59
  13 -11   0 1425.06  130.49
  13 -11   0 1408.06  130.99
 -13 -11   0 1462.05  134.89
  13 -11   0 1587.94  131.69
 -13 -11   0 1352.96  135.09
 -13 -11   0 1536.75  135.09
  13 -11   0 1461.35  130.89
 -13 -11   0 1440.46  132.49
 -13 -11   0 1316.67  132.49
  13  11   0 1690.73  135.89
  13  11   0 1385.06  130.39
  13  11   0 1364.36  130.19
 -13  11   0 1350.96  132.29
 -13  11   0 1405.06  129.39
 -15 -11   0  247.58   38.10
  15 -11   0  205.68   40.30
  15 -11   0  253.97   32.30
 -15 -11   0  282.97   36.30
  15 -11   0  265.27   30.40
 -15 -11   0  281.07   40.60
  15 -11   0  237.98   30.80
 -15 -11   0  311.37   39.50
  15 -11   0  281.57   32.40
 -15 -11   0  249.48   37.50
  15  11   0  242.38   32.90
  15  11   0  265.67   38.00
 -15  11   0  281.17   30.50
 -17 -11   0  -14.40   16.20
  17 -11   0   -1.50   11.10
 -17 -11   0    4.10   16.30
 -17 -11   0  -27.20   14.80
 -17 -11   0    3.20   16.10
  17 -11   0   -1.80   11.90
  17 -11   0    0.40   11.20
  17 -11   0    4.10   11.80
 -17 -11   0    0.10   14.10
  17  11   0    3.20   11.80
 -17  11   0   -9.40    8.80
  17  11   0  -24.30   15.40
 -17  11   0  -16.00   15.00
 -19 -11   0   -8.10   18.40
  19 -11   0   26.20   14.30
 -19 -11   0  -24.20   15.90
  19 -11   0   26.60   13.60
 -19 -11   0   25.30   20.10
  19 -11   0   18.20   15.40
 -19  11   0   11.80   17.10
  19  11   0    3.40   15.30
 -19  11   0   -6.20   17.40
  21 -11   0  691.73   67.89
 -21 -11   0  671.43   73.79
  21 -11   0  676.63   68.79
 -21 -11   0  693.73   76.19
 -21 -11   0  662.93   74.39
  21 -11   0  664.13   68.29
  21 -11   0  651.23   68.89
 -21 -11   0  684.23   70.89
 -21 -11   0  644.04   74.79
  21  11   0  728.83   74.19
 -21  11   0  627.34   65.09
 -21  11   0  677.73   70.59
  21  11   0  709.93   68.79
  23 -11   0  118.79   25.60
 -23 -11   0  122.19   28.50
  23 -11   0  119.89   25.10
  23 -11   0  124.69   25.40
 -23 -11   0   46.80   27.90
  23 -11   0   99.29   22.60
 -23 -11   0   97.79   30.60
 -23  11   0   97.69   19.60
  23  11   0   40.60   24.40
  23  11   0  126.99   26.50
   0 -12   0  130.19   23.90
   0 -12   0   85.09   20.60
   0 -12   0  114.99   22.40
   0 -12   0  131.99   22.30
   0 -12   0  126.09   20.20
   0  12   0  112.09   20.40
   0  12   0  114.19   19.10
   0  12   0  111.29   20.30
   2 -12   0   12.90    9.80
   2 -12   0   15.50   14.30
   2 -12   0   17.90   12.20
  -2 -12   0   26.40   14.10
  -2 -12   0   -3.10   12.60
  -2 -12   0   10.70   13.30
   2 -12   0   -3.00   11.30
  -2 -12   0   -3.20   11.00
  -2 -12   0   22.80   13.90
   2 -12   0   -1.50   10.30
   2  12   0   13.30   11.70
   2  12   0    4.50    8.90
  -2  12   0    9.70    9.40
  -2  12   0   27.40   12.10
   2  12   0   -1.40   11.70
  -2  12   0   10.20    9.40
   4 -12   0   12.40   11.80
  -4 -12   0   34.80   16.60
  -4 -12   0    6.60   15.30
   4 -12   0    7.90    8.40
   4 -12   0   34.90   11.90
  -4 -12   0   -2.20   12.20
   4 -12   0   28.70   16.70
  -4  12   0   10.80    9.50
  -4  12   0   21.20   12.30
  -4  12   0   14.30    8.90
   4  12   0   -9.00   14.20
   4  12   0   15.70   11.60
  -6 -12   0   -1.00   13.50
  -6 -12   0    2.70    6.70
  -6 -12   0    6.60   11.10
   6 -12   0   16.50   20.00
  -6 -12   0   -6.80   14.30
   6 -12   0   -3.80   16.60
  -6 -12   0   13.60   14.50
   6 -12   0   -2.00    9.80
  -6 -12   0   17.30   14.20
  -6 -12   0   18.40   14.10
   6  12   0   23.60   12.50
  -6  12   0   24.70   13.80
  -6  12   0   10.70    6.60
   6  12   0   22.00   10.80
  -6  12   0    8.50    5.40
  -6  12   0   27.70   10.20
   6  12   0  -11.00   15.60
  -6  12   0   15.30   13.10
   8 -12   0   -3.50    9.90
  -8 -12   0   25.10   17.00
  -8 -12   0    3.00   13.60
   8 -12   0    0.50   19.90
  -8 -12   0    0.50   15.10
  -8 -12   0    6.50   15.30
  -8 -12   0   10.80   11.70
   8 -12   0   16.20    9.00
  -8 -12   0    1.90    5.90
  -8 -12   0   -2.50   11.60
   8 -12   0  -13.10    9.50
   8 -12   0   53.89   17.90
   8 -12   0    3.80    9.60
  -8  12   0   11.40   13.10
   8  12   0   13.80   12.90
   8  12   0    3.40   16.90
  -8  12   0   -5.00    8.90
   8  12   0    3.50    8.80
  10 -12   0   40.70   24.50
  10 -12   0  -15.40    9.40
  10 -12   0   -3.80   10.40
 -10 -12   0  -17.80   14.20
 -10 -12   0   18.50   13.10
 -10 -12   0   27.00   13.50
 -10 -12   0   45.30   18.30
  10 -12   0    7.80   10.10
 -10 -12   0  -12.60   15.40
  10 -12   0  -13.90   10.40
 -10 -12   0  -31.10   16.10
 -10  12   0   18.20   14.00
  10  12   0    2.70   14.40
  10  12   0    3.30    9.70
 -10  12   0   29.30   16.30
 -10  12   0   14.30    9.50
  10  12   0   -3.10   15.70
  10  12   0  -11.50   13.20
 -12 -12   0   45.80   21.40
  12 -12   0   62.69   14.60
  12 -12   0   40.20   14.50
  12 -12   0   31.70   24.40
 -12 -12   0   78.09   19.30
  12 -12   0   50.29   14.50
 -12 -12   0   97.99   22.50
 -12 -12   0   31.10   18.60
 -12 -12   0   81.29   23.20
  12 -12   0   64.79   16.50
 -12  12   0   54.59   43.30
 -12  12   0   55.59   19.00
  12  12   0   74.39   19.90
 -12  12   0   37.50   12.70
  12  12   0   54.59   15.60
 -14 -12   0   16.30   16.30
  14 -12   0   17.70   12.60
 -14 -12   0   21.70   16.70
 -14 -12   0  -16.10   15.80
 -14 -12   0    2.00   13.10
  14 -12   0   23.90   12.90
  14 -12   0   10.50   12.20
 -14 -12   0   23.40   15.30
  14 -12   0  -11.50   10.30
  14  12   0   -4.40   11.30
  14  12   0   11.00   16.70
 -14  12   0   20.10   17.10
 -14  12   0   -5.90   10.80
 -16 -12   0   16.40   14.70
  16 -12   0   12.60   13.00
  16 -12   0   10.40   13.10
  16 -12   0   15.40   13.50
 -16 -12   0    1.20   19.40
 -16 -12   0  -21.20   17.50
  16 -12   0   10.80   13.40
 -16 -12   0   35.00   16.10
 -16 -12   0    3.20   18.90
  16  12   0   37.80   20.10
 -16  12   0    2.50   17.30
  16  12   0   12.60   12.90
 -16  12   0   12.60   12.10
 -18 -12   0    0.60   20.40
 -18 -12   0  -33.00   21.50
 -18 -12   0   26.60   18.90
  18 -12   0    8.80   14.10
 -18 -12   0    1.80   21.20
  18 -12   0    9.20   13.10
  18 -12   0   -4.40   13.70
  18 -12   0    6.30   14.80
  18  12   0   23.20   16.90
 -18  12   0   13.10   12.80
 -18  12   0  -13.60   19.30
 -20 -12   0   49.99   26.20
  20 -12   0   43.90   15.80
  20 -12   0   49.40   18.80
 -20 -12   0   36.70   23.00
  20 -12   0   26.60   15.70
  20 -12   0   19.30   16.40
 -20 -12   0   13.90   22.70
 -20 -12   0   12.20   20.90
 -20 -12   0   27.40   23.10
  20  12   0   19.40   21.80
 -20  12   0   46.30   15.50
  20  12   0   23.00   18.30
 -20  12   0   50.79   23.00
  22 -12   0   -6.20   18.00
 -22 -12   0  -17.50   22.40
  22 -12   0   15.80   19.10
 -22 -12   0   -0.70   18.60
 -22 -12   0  -26.50   22.50
  22 -12   0   -1.10   16.80
  22 -12   0   -0.20   16.50
 -22 -12   0  -21.70   25.40
 -22 -12   0   -4.60   26.00
 -22  12   0  -10.20   13.90
 -22  12   0   27.90   25.50
  22  12   0    3.70   24.60
  22  12   0   23.00   20.20
  -1 -13   0   47.40   16.50
   1 -13   0   51.69   14.00
  -1 -13   0   68.89   17.00
   1 -13   0   -6.60   12.70
   1 -13   0   41.50   15.90
  -1 -13   0    9.10   14.30
   1 -13   0   72.59   18.40
  -1 -13   0   39.70   15.90
   1 -13   0   24.80   14.70
  -1 -13   0   55.39   18.40
   1  13   0   34.00   15.40
  -1  13   0   41.50   15.50
   1  13   0   40.50   12.00
  -1  13   0   48.60   13.80
   1  13   0   68.59   16.10
  -1  13   0   31.70   13.50
  -3 -13   0  445.66   51.39
  -3 -13   0  445.86   49.99
  -3 -13   0  414.76   51.49
   3 -13   0  397.56   48.00
   3 -13   0  428.16   48.80
   3 -13   0  411.36   47.30
  -3 -13   0  457.35   48.70
   3 -13   0  501.45   51.49
   3 -13   0  468.85   47.70
  -3 -13   0  546.05   52.39
   3  13   0  420.46   46.00
  -3  13   0  386.06   46.00
   3  13   0  508.85   48.90
  -3  13   0  481.45   48.30
   3  13   0  396.86   48.10
  -3  13   0  472.15   47.00
   5 -13   0 1000.30   82.89
  -5 -13   0  784.82   82.39
  -5 -13   0  925.61   84.49
  -5 -13   0  806.62   84.99
   5 -13   0  860.31   83.59
  -5 -13   0  823.72   76.99
   5 -13   0  727.93   82.39
  -5 -13   0  828.52   86.89
  -5 -13   0  749.62   86.19
   5 -13   0  771.02   84.99
   5 -13   0  821.12   82.89
  -5 -13   0  831.62   86.59
  -5  13   0 1070.29   83.59
  -5  13   0  715.53   80.29
   5  13   0  858.31   81.39
  -5  13   0  922.81   77.19
   5  13   0  869.01   84.69
  -5  13   0  892.41   76.39
   5  13   0 1028.50   84.39
  -5  13   0  874.51   83.19
   7 -13   0   99.39   18.90
   7 -13   0   92.99   19.20
  -7 -13   0   45.70   21.10
   7 -13   0   12.40   20.20
  -7 -13   0   57.89   20.50
  -7 -13   0   71.79   23.80
  -7 -13   0   90.99   20.50
  -7 -13   0   66.59   10.90
   7 -13   0  108.69   18.90
   7 -13   0   71.29   18.00
  -7 -13   0  126.19   24.70
  -7 -13   0   29.20   20.30
   7  13   0  135.89   22.30
  -7  13   0   73.79   18.90
  -7  13   0   77.39   19.70
   7  13   0   73.89   21.50
   7  13   0   64.99   15.40
   9 -13   0   23.30   12.30
  -9 -13   0   21.60   18.20
  -9 -13   0   26.80   16.90
  -9 -13   0   19.20   18.50
   9 -13   0   14.40   10.70
  -9 -13   0   -3.00   13.80
  -9 -13   0    1.10   13.40
  -9 -13   0   16.50   19.60
   9 -13   0   14.70   13.80
   9 -13   0   10.90   12.90
   9  13   0   56.59   17.70
  -9  13   0   20.10   12.50
  -9  13   0   24.20   15.90
   9  13   0   18.40   12.00
   9  13   0   28.30   20.50
 -11 -13   0   19.70   18.60
  11 -13   0   72.49   16.20
 -11 -13   0   10.10   15.90
 -11 -13   0   -7.20   23.40
 -11 -13   0   21.50   18.70
 -11 -13   0   71.99   21.50
  11 -13   0   55.39   15.30
  11 -13   0   45.70   15.60
 -11 -13   0   21.80   16.10
  11 -13   0   22.00   14.70
  11  13   0   40.30   17.70
 -11  13   0   16.60   17.00
 -11  13   0   34.20   13.60
  11  13   0    9.30   13.00
  13 -13   0  876.31   79.29
 -13 -13   0  836.02   85.89
  13 -13   0  912.21   79.79
  13 -13   0  803.42   79.09
 -13 -13   0  781.72   84.39
 -13 -13   0  753.52   85.39
 -13 -13   0  902.31   83.49
 -13 -13   0  618.14   77.89
  13 -13   0  833.32   78.59
  13  13   0  792.32   77.49
 -13  13   0  712.03   76.19
 -13  13   0  697.33   79.69
  13  13   0 1053.39   84.79
 -15 -13   0  120.89   28.80
 -15 -13   0   89.49   23.60
  15 -13   0  111.39   22.00
  15 -13   0  101.19   22.10
 -15 -13   0  128.49   27.20
  15 -13   0  112.09   21.30
 -15 -13   0  139.79   28.70
 -15 -13   0   90.89   28.80
  15 -13   0  102.19   22.20
  15  13   0  118.59   26.40
 -15  13   0   71.69   25.00
  15  13   0  130.19   21.80
 -15  13   0   87.69   19.50
 -17 -13   0   -6.50   21.10
 -17 -13   0   27.50   21.60
  17 -13   0   18.40   15.00
 -17 -13   0    3.00   24.60
  17 -13   0   22.90   16.20
 -17 -13   0   -1.40   22.50
 -17  13   0   -7.50   13.00
 -17  13   0  -11.30   19.20
  17  13   0   21.10   15.80
  19 -13   0   15.30   17.10
  19 -13   0   24.10   17.10
 -19 -13   0   -2.70   25.80
  19 -13   0   19.90   17.50
  19 -13   0   -9.90   16.00
 -19 -13   0    3.40   23.50
 -19 -13   0  -13.00   25.70
 -19 -13   0   12.70   23.20
 -19 -13   0   39.90   22.70
  19  13   0   10.20   15.00
 -19  13   0   -9.60   20.30
  19  13   0  -17.60   24.40
 -19  13   0    2.10   14.10
  21 -13   0  500.55   54.69
  21 -13   0  559.74   56.09
 -21 -13   0  357.76   58.49
 -21 -13   0  560.64   63.39
  21 -13   0  425.36   54.69
  21 -13   0  565.34   56.39
 -21 -13   0  423.36   65.29
 -21 -13   0  403.66   63.69
 -21 -13   0  375.66   60.49
 -21  13   0  453.45   51.39
  21  13   0  438.86   61.69
   0 -14   0 1240.98  113.09
   0 -14   0 1198.58  113.19
   0 -14   0 1205.78  113.79
   0 -14   0 1171.08  112.89
   0 -14   0 1185.58  110.79
   0  14   0 1074.89  110.19
   0  14   0 1202.58  109.99
   0  14   0 1214.58  110.29
  -2 -14   0  571.84   61.49
  -2 -14   0  722.63   63.09
  -2 -14   0  483.65   60.59
   2 -14   0  507.95   56.79
  -2 -14   0  549.95   58.09
   2 -14   0  550.44   59.29
   2 -14   0  614.44   63.09
  -2 -14   0  571.24   61.69
   2 -14   0  512.75   59.09
   2 -14   0  540.45   59.09
   2  14   0  547.45   56.09
  -2  14   0  588.94   57.59
  -2  14   0  538.35   56.89
  -2  14   0  528.05   57.09
   2  14   0  575.84   57.59
   2  14   0  528.85   58.69
  -4 -14   0  110.29   24.70
  -4 -14   0  115.19   24.40
   4 -14   0  118.09   21.60
   4 -14   0   98.29   25.90
   4 -14   0   85.19   21.50
  -4 -14   0   79.69   21.80
   4 -14   0  109.49   22.00
  -4 -14   0  121.59   27.60
  -4 -14   0  101.69   24.10
   4 -14   0   83.09   20.70
  -4  14   0   80.99   18.60
   4  14   0  114.49   22.50
   4  14   0  126.99   23.60
  -4  14   0  125.99   23.10
  -4  14   0  121.89   22.10
   4  14   0  117.69   20.50
  -6 -14   0  439.86   55.39
  -6 -14   0  415.56   58.59
   6 -14   0  348.77   49.80
   6 -14   0  458.25   51.29
   6 -14   0  368.96   49.30
  -6 -14   0  598.14   55.49
  -6 -14   0  440.56   43.10
  -6 -14   0  450.75   52.09
  -6 -14   0  395.16   53.99
  -6 -14   0  533.85   55.99
  -6  14   0  481.75   51.09
   6  14   0  526.25   49.10
  -6  14   0  472.05   51.99
   6  14   0  558.34   52.19
   6  14   0  425.36   53.39
  -6  14   0  456.15   41.50
  -6  14   0  494.95   50.99
   8 -14   0  892.81   92.29
   8 -14   0  787.22   91.59
  -8 -14   0  764.32   91.69
  -8 -14   0  914.51   97.79
   8 -14   0 1000.50   91.99
  -8 -14   0 1002.80   85.79
   8 -14   0  985.10   93.39
  -8 -14   0  841.82   97.19
  -8 -14   0  814.62   96.29
  -8 -14   0 1141.39   97.69
  -8  14   0 1136.99   95.59
   8  14   0 1213.08   95.59
  -8  14   0 1198.18   96.49
   8  14   0  960.60   90.39
  -8  14   0  870.41   90.09
 -10 -14   0  183.48   38.90
 -10 -14   0  287.07   40.20
 -10 -14   0  241.78   41.90
  10 -14   0  228.38   34.00
 -10 -14   0  238.18   41.40
  10 -14   0  280.47   34.20
  10 -14   0  204.08   33.70
  10 -14   0  244.98   35.10
 -10 -14   0  206.88   39.90
 -10 -14   0  207.88   34.70
  10  14   0  267.07   31.90
 -10  14   0  299.57   40.00
  10  14   0  390.26   39.20
 -10  14   0  233.88   31.30
  12 -14   0   48.90   16.80
  12 -14   0   23.30   15.10
 -12 -14   0   29.30   20.60
  12 -14   0   26.20   16.10
 -12 -14   0   52.99   22.40
 -12 -14   0   16.40   25.20
  12 -14   0   50.99   18.30
 -12 -14   0   83.89   22.30
 -12 -14   0    9.60   23.40
  12  14   0   19.60   13.30
 -12  14   0   42.20   15.50
 -12  14   0   46.20   21.20
  12  14   0   39.50   20.10
  14 -14   0  197.58   30.80
 -14 -14   0  147.49   38.30
 -14 -14   0  119.49   31.20
  14 -14   0  191.88   33.00
 -14 -14   0  248.98   35.50
  14 -14   0  194.28   29.40
  14 -14   0  172.58   27.20
 -14  14   0  144.99   25.60
 -14  14   0  110.29   28.40
  14  14   0  134.69   24.50
  14  14   0  204.98   32.30
 -16 -14   0  300.27   51.49
  16 -14   0  433.16   44.10
 -16 -14   0  333.97   51.89
  16 -14   0  276.57   41.80
 -16 -14   0  198.98   39.70
  16 -14   0  322.37   41.40
 -16 -14   0  270.07   49.50
  16 -14   0  370.16   42.20
 -16  14   0  280.77   45.20
 -16  14   0  321.57   37.80
  16  14   0  380.76   41.20
  18 -14   0   34.10   19.20
 -18 -14   0  -12.90   28.90
 -18 -14   0   17.70   27.40
 -18 -14   0   24.30   27.70
  18 -14   0   21.90   18.50
 -18 -14   0   53.79   23.40
 -18 -14   0   45.10   27.40
  18 -14   0    1.30   13.20
  18 -14   0   25.20   19.90
 -18  14   0    3.80   15.80
  18  14   0    8.10   24.90
 -18  14   0   -0.90   22.90
  20 -14   0   18.60   19.50
  20 -14   0  -16.20   21.60
 -20 -14   0   -9.70   27.50
 -20 -14   0  -28.40   30.00
 -20 -14   0   35.50   27.10
  20 -14   0   13.40   22.40
 -20 -14   0    4.00   33.10
 -20 -14   0  -83.59   28.50
  20 -14   0   -4.90   19.30
 -20  14   0   -8.10   16.10
  20  14   0  -22.40   19.90
  20  14   0   20.30   30.60
 -20  14   0   37.50   28.10
   1 -15   0   67.29   19.30
  -1 -15   0  111.59   26.70
  -1 -15   0  111.99   24.40
  -1 -15   0  101.19   25.40
   1 -15   0   73.79   21.60
   1 -15   0   70.49   21.60
  -1 -15   0   79.19   23.80
   1 -15   0   76.39   20.90
  -1 -15   0  118.99   22.90
   1 -15   0  125.49   27.00
   1  15   0   64.39   17.40
  -1  15   0  123.89   22.20
  -1  15   0   81.39   19.00
   1  15   0   66.99   21.10
   1  15   0   97.49   20.30
  -1  15   0   84.89   20.50
   3 -15   0  427.26   46.70
  -3 -15   0  349.96   50.99
  -3 -15   0  487.45   51.09
   3 -15   0  382.76   50.79
  -3 -15   0  384.16   50.99
   3 -15   0  389.56   46.10
  -3 -15   0  364.36   46.90
   3 -15   0  413.06   46.90
  -3 -15   0  327.47   51.69
   3 -15   0  474.45   51.79
  -3  15   0  471.05   47.60
   3  15   0  431.66   44.40
   3  15   0  392.96   49.50
   3  15   0  435.06   46.90
  -3  15   0  373.86   45.70
  -3  15   0  366.26   44.80
   5 -15   0  111.89   29.80
  -5 -15   0  214.48   32.80
  -5 -15   0  147.69   26.90
  -5 -15   0  160.78   31.60
   5 -15   0  110.19   26.20
   5 -15   0  185.38   27.40
  -5 -15   0  120.69   31.90
   5 -15   0  139.49   24.40
  -5 -15   0  176.38   32.00
  -5 -15   0  138.39   19.10
   5 -15   0   92.09   24.90
   5  15   0  196.68   27.50
   5  15   0  139.29   27.80
  -5  15   0  143.79   25.60
   5  15   0  175.08   24.50
  -5  15   0  184.38   27.40
  -5  15   0  130.69   17.40
  -5  15   0  131.89   23.40
   7 -15   0   17.40   16.60
  -7 -15   0   20.20   17.40
  -7 -15   0   21.00   18.30
  -7 -15   0  -10.00   19.00
   7 -15   0   16.40   16.20
  -7 -15   0    6.10    9.10
   7 -15   0   13.20   14.90
   7 -15   0   -7.40   15.30
  -7 -15   0  -21.30   18.60
  -7 -15   0   -4.10   20.50
  -7 -15   0    5.20   21.60
   7  15   0   27.20   25.50
  -7  15   0   22.60   13.80
  -7  15   0   15.00   15.40
  -7  15   0   29.10   19.90
   7  15   0    4.10   17.00
   7  15   0   -9.70   11.00
  -9 -15   0   71.69   29.80
  -9 -15   0  126.19   31.90
   9 -15   0  125.29   26.60
   9 -15   0  124.79   24.30
  -9 -15   0  121.29   28.70
  -9 -15   0  106.59   30.90
   9 -15   0  141.49   26.70
   9 -15   0  128.49   25.70
  -9 -15   0   99.79   25.50
  -9 -15   0  122.29   32.20
  -9  15   0  161.68   29.20
  -9  15   0  160.58   25.70
   9  15   0  134.59   23.20
   9  15   0  164.78   27.80
  11 -15   0  140.19   29.70
  11 -15   0  158.28   30.90
  11 -15   0  201.88   31.80
 -11 -15   0  159.58   37.70
  11 -15   0  267.27   32.80
 -11 -15   0  160.18   34.50
 -11 -15   0  131.09   30.70
 -11 -15   0   95.19   33.50
 -11 -15   0  250.57   37.60
 -11  15   0  234.98   34.60
  11  15   0  240.78   35.80
 -11  15   0  176.58   28.70
  11  15   0  247.28   29.30
 -13 -15   0   51.99   29.40
 -13 -15   0   76.59   31.90
  13 -15   0   83.19   24.20
 -13 -15   0   22.70   22.50
 -13 -15   0  131.99   29.30
  13 -15   0  156.18   31.20
 -13 -15   0   66.69   30.00
  13 -15   0  136.69   23.70
 -13  15   0   66.99   20.90
 -13  15   0   66.69   24.90
  13  15   0  105.59   26.40
  13  15   0  135.89   24.20
 -15 -15   0   75.89   32.80
 -15 -15   0   57.59   25.80
  15 -15   0   47.00   19.90
 -15 -15   0   45.50   22.90
  15 -15   0   50.59   20.20
  15 -15   0   16.20   20.80
 -15 -15   0  109.99   37.10
  15 -15   0   41.00   20.80
 -15 -15   0   93.99   28.70
  15  15   0   57.09   25.60
 -15  15   0   22.70   26.70
 -15  15   0   53.39   17.70
 -17 -15   0  175.68   42.90
 -17 -15   0  114.29   36.80
  17 -15   0  173.98   28.90
 -17 -15   0  147.89   34.40
  17 -15   0  145.09   29.00
  17 -15   0  131.79   29.20
 -17 -15   0  118.89   37.40
  17 -15   0   65.79   27.40
 -17 -15   0  225.08   36.70
 -17  15   0  120.99   33.60
 -17  15   0  171.38   28.00
  17  15   0  148.99   27.60
  17  15   0  170.18   34.20
 -19 -15   0  101.19   36.00
 -19 -15   0  151.48   32.10
 -19 -15   0   85.89   38.80
 -19 -15   0   -2.80   36.40
  19 -15   0  166.38   31.60
  19 -15   0   59.19   24.90
  19 -15   0  102.79   28.40
 -19 -15   0   98.69   38.10
  19 -15   0  130.19   27.50
  19  15   0  156.28   27.80
  19  15   0   80.79   34.20
 -19  15   0   97.39   25.60
   0 -16   0  524.25   60.59
   0 -16   0  521.85   57.09
   0 -16   0  563.94   55.69
   0 -16   0  474.55   56.39
   0 -16   0  529.45   57.19
   0  16   0  382.66   52.29
   0  16   0  494.25   53.49
   0  16   0  463.65   51.89
  -2 -16   0  111.59   26.40
  -2 -16   0  100.29   23.70
   2 -16   0  140.59   24.80
   2 -16   0  142.19   29.30
  -2 -16   0  178.48   32.70
   2 -16   0   87.89   22.30
   2 -16   0  115.09   26.20
  -2 -16   0  123.29   28.90
  -2 -16   0  140.39   27.00
   2 -16   0   98.39   24.70
   2  16   0  144.19   24.50
  -2  16   0   80.29   22.50
  -2  16   0  123.49   22.40
   2  16   0  111.49   21.90
   2  16   0  134.19   27.10
  -2  16   0  101.59   25.40
   4 -16   0   12.40   14.90
   4 -16   0   -3.20   15.80
   4 -16   0    6.10   16.10
  -4 -16   0   22.90   19.60
  -4 -16   0   -7.40   19.60
  -4 -16   0   -9.70   18.80
  -4 -16   0   53.09   21.80
   4 -16   0   27.80   17.50
  -4 -16   0   -3.10   19.90
  -4  16   0   17.60   18.60
   4  16   0   14.90   12.50
   4  16   0   15.50   16.80
  -4  16   0   -3.40   11.10
  -4  16   0   10.30   11.10
  -4  16   0   10.20   15.50
  -6 -16   0   99.19   29.60
  -6 -16   0   83.19   20.00
   6 -16   0   96.49   20.80
  -6 -16   0  100.59   28.40
   6 -16   0   64.09   20.50
  -6 -16   0   71.89   26.50
  -6 -16   0  107.39   26.40
   6 -16   0  104.99   23.70
  -6 -16   0   65.99   22.90
   6 -16   0   73.29   20.50
  -6  16   0   88.59   20.80
  -6  16   0  127.59   25.90
  -6  16   0   54.59   23.70
   6  16   0   75.79   22.90
   6  16   0  107.99   21.40
  -8 -16   0  640.84   59.19
  -8 -16   0  428.46   64.09
  -8 -16   0  402.26   61.39
  -8 -16   0  460.95   57.59
  -8 -16   0  439.06   54.79
   8 -16   0  549.35   54.69
   8 -16   0  416.96   53.79
   8 -16   0  424.56   54.29
   8 -16   0  432.56   53.59
   8  16   0  492.35   55.39
  -8  16   0  467.45   52.29
   8  16   0  478.35   50.89
  -8  16   0  508.65   55.39
 -10 -16   0   25.70   24.10
 -10 -16   0  -22.60   23.50
  10 -16   0   -2.30   17.10
 -10 -16   0   32.80   25.10
 -10 -16   0   16.70   27.90
  10 -16   0   21.70   18.30
 -10 -16   0   12.80   26.40
  10 -16   0   -1.80   18.30
  10 -16   0   -9.40   19.30
  10  16   0   14.50   19.60
 -10  16   0   29.40   15.70
 -10  16   0   -6.00   18.50
  10  16   0   22.70   15.50
 -12 -16   0   -8.90   26.30
 -12 -16   0  -43.90   27.50
  12 -16   0   11.90   19.30
 -12 -16   0  -45.50   27.70
  12 -16   0   -8.40   18.00
 -12 -16   0    5.40   22.00
 -12 -16   0   26.60   23.90
  12 -16   0  -11.90   17.90
  12 -16   0    2.20   16.60
 -12  16   0   13.10   17.80
  12  16   0   28.40   20.60
 -12  16   0   21.70   24.70
  12  16   0   22.90   15.30
  14 -16   0   54.29   22.70
 -14 -16   0   -1.10   30.30
 -14 -16   0   16.20   33.00
  14 -16   0   66.19   22.90
 -14 -16   0   84.79   25.10
 -14 -16   0   39.70   32.70
  14 -16   0   79.49   24.90
  14 -16   0  102.59   21.90
 -14 -16   0   11.30   25.30
  14  16   0   22.10   25.00
  14  16   0   95.29   22.90
 -14  16   0   24.80   20.60
  16 -16   0  200.98   36.10
  16 -16   0  273.67   39.60
  16 -16   0  208.28   36.80
 -16 -16   0  244.78   50.09
 -16 -16   0  115.39   43.30
 -16 -16   0  336.47   45.30
 -16 -16   0  216.08   46.60
 -16 -16   0  182.18   48.10
  16  16   0  259.17   34.40
  16  16   0  223.38   39.70
 -16  16   0  157.18   31.60
 -16  16   0  177.98   39.30
  18 -16   0    9.00   21.30
 -18 -16   0   -5.20   34.60
 -18 -16   0    7.50   25.80
 -18 -16   0  -29.70   34.60
 -18 -16   0  -52.39   32.70
 -18 -16   0  -20.10   38.80
  18 -16   0   20.90   24.80
  18 -16   0  -11.40   24.00
  18 -16   0   25.30   23.80
 -18  16   0   31.90   29.90
  18  16   0   27.70   18.90
 -18  16   0    7.10   20.10
  18  16   0   12.70   30.20
  -1 -17   0   -5.90   18.00
  -1 -17   0    5.20   19.40
   1 -17   0   12.40   18.60
  -1 -17   0   31.60   23.70
   1 -17   0   53.19   25.40
  -1 -17   0   25.70   19.80
   1 -17   0   -1.60   20.80
  -1 -17   0   38.50   20.60
   1 -17   0   -4.70   17.20
   1 -17   0   -3.90   18.90
   1  17   0    4.20   14.20
  -1  17   0   44.50   20.70
  -1  17   0    8.20   19.70
   1  17   0    7.00   18.00
   1  17   0  -24.90   21.20
  -1  17   0   25.30   13.10
  -3 -17   0   47.80   24.30
  -3 -17   0   74.59   25.70
   3 -17   0  112.79   23.10
  -3 -17   0  110.69   28.50
   3 -17   0   80.19   23.80
  -3 -17   0  108.19   25.40
   3 -17   0   71.29   22.50
  -3  17   0   61.09   14.50
  -3  17   0   70.19   19.80
  -3  17   0   62.59   22.90
   3  17   0   85.49   22.30
  -3  17   0   88.29   23.60
   3  17   0   53.89   23.90
   5 -17   0   91.79   22.60
  -5 -17   0   75.09   27.20
   5 -17   0   61.99   22.40
   5 -17   0   47.60   22.40
  -5 -17   0   78.49   23.20
   5 -17   0   57.59   21.20
  -5 -17   0   80.19   28.20
  -5 -17   0   33.80   24.10
  -5  17   0   54.79   19.30
   5  17   0   22.30   20.50
  -5  17   0   60.49   23.50
   5  17   0   54.89   20.60
   7 -17   0   11.00   19.90
  -7 -17   0   29.40   27.10
  -7 -17   0   53.79   21.90
  -7 -17   0   32.70   28.40
   7 -17   0   71.89   24.60
  -7 -17   0   70.29   30.60
   7 -17   0   64.59   20.90
   7 -17   0   17.00   22.10
  -7 -17   0   59.59   25.20
   7  17   0   67.09   18.00
  -7  17   0   39.60   18.50
   7  17   0   29.10   20.50
   9 -17   0   80.69   25.40
  -9 -17   0  138.29   35.50
  -9 -17   0  121.29   35.20
  -9 -17   0   96.29   30.40
   9 -17   0  123.09   28.40
  -9 -17   0   84.19   32.90
   9 -17   0   96.69   25.90
   9 -17   0  122.99   27.80
  -9 -17   0   78.29   27.80
  -9  17   0  118.19   28.90
  -9  17   0  165.88   26.00
   9  17   0  129.59   28.90
   9  17   0  127.49   24.20
  11 -17   0  195.28   35.40
 -11 -17   0  240.28   41.70
  11 -17   0  210.38   37.20
 -11 -17   0  251.17   39.40
 -11 -17   0  141.99   40.50
  11 -17   0  221.88   37.10
 -11 -17   0  201.28   45.60
  11 -17   0  189.98   38.30
 -11 -17   0  118.29   42.90
 -11  17   0  234.98   38.60
  11  17   0  188.58   33.80
  11  17   0  201.68   31.00
  13 -17   0  -16.40   18.30
  13 -17   0  -17.60   19.80
 -13 -17   0    9.20   33.10
 -13 -17   0   -2.00   32.00
 -13 -17   0  -59.99   31.50
  13 -17   0    0.10   21.80
 -13 -17   0  -12.50   23.20
  13 -17   0    1.20   21.30
 -13 -17   0    2.50   29.30
 -13  17   0   -7.40   23.80
 -13  17   0   -3.10   19.40
  13  17   0   -1.40   16.10
  13  17   0   27.40   24.60
 -15 -17   0   24.40   38.70
  15 -17   0  108.99   27.20
  15 -17   0   58.29   28.40
  15 -17   0   81.79   31.70
 -15 -17   0   80.19   39.00
 -15 -17   0   55.79   39.70
 -15 -17   0   43.70   36.40
  15 -17   0  123.99   26.10
 -15 -17   0  139.09   35.10
  15  17   0  127.59   26.40
  15  17   0  110.89   31.40
 -15  17   0   42.30   34.10
 -15  17   0   76.79   24.20
   0 -18   0   26.20   21.60
   0 -18   0   17.10   20.60
   0 -18   0   -9.70   19.30
   0 -18   0   42.90   26.70
   0  18   0  -14.50   21.10
   0  18   0   -6.80   21.10
   0  18   0  -15.30   15.00
  -2 -18   0  274.37   39.60
   2 -18   0  246.28   37.50
   2 -18   0  224.28   35.10
  -2 -18   0  247.78   37.20
  -2 -18   0  167.98   36.00
  -2 -18   0  175.38   37.50
   2 -18   0  174.68   34.10
   2 -18   0  217.48   36.70
  -2 -18   0  187.18   34.70
   2  18   0  215.48   32.40
  -2  18   0  194.18   31.90
  -2  18   0  183.28   36.40
   2  18   0  190.58   33.80
  -2  18   0  217.88   34.60
   4 -18   0  653.53   68.89
  -4 -18   0  633.74   72.19
  -4 -18   0  561.44   71.59
  -4 -18   0  599.74   70.69
   4 -18   0  610.44   67.89
  -4 -18   0  618.14   71.69
  -4 -18   0  621.14   68.49
   4 -18   0  556.24   66.89
  -4 -18   0  684.73   71.99
   4 -18   0  643.84   68.79
   4  18   0  607.24   63.79
  -4  18   0  766.42   67.69
   4  18   0  477.05   66.09
  -4  18   0  555.94   64.89
   6 -18   0  105.39   28.30
  -6 -18   0   87.49   32.60
   6 -18   0  105.09   27.60
  -6 -18   0   51.29   29.40
  -6 -18   0   87.69   29.40
  -6 -18   0  109.49   34.20
  -6 -18   0  120.29   33.90
   6 -18   0  139.89   30.10
   6 -18   0  124.99   27.60
   6  18   0  106.49   27.20
  -6  18   0  119.79   28.10
  -6  18   0  130.59   24.90
   6  18   0  115.29   22.30
   8 -18   0   16.40   21.40
  -8 -18   0   -7.10   26.50
  -8 -18   0  -24.70   24.80
   8 -18   0   18.30   21.10
   8 -18   0    1.30   22.20
  -8 -18   0   -4.90   20.80
   8 -18   0   55.69   21.50
  -8 -18   0   -7.60   28.80
  -8 -18   0   -6.80   28.00
  -8  18   0   -1.80   17.60
  -8  18   0   21.40   21.90
   8  18   0   18.40   21.60
   8  18   0    3.70   15.40
 -10 -18   0   96.99   29.70
  10 -18   0   77.49   27.50
  10 -18   0  136.29   32.80
 -10 -18   0  115.79   38.70
 -10 -18   0  164.88   34.30
  10 -18   0  171.58   29.90
  10 -18   0  172.78   31.90
 -10 -18   0  119.59   39.90
 -10 -18   0  137.39   39.20
  10  18   0  186.58   31.50
 -10  18   0  112.49   26.10
 -10  18   0  173.18   34.50
  10  18   0   91.19   23.80
 -12 -18   0  315.97   60.49
  12 -18   0  350.96   47.90
  12 -18   0  231.78   44.40
 -12 -18   0  400.26   53.29
  12 -18   0  256.57   45.50
 -12 -18   0  195.68   50.89
 -12 -18   0  255.17   53.79
 -12 -18   0  359.26   60.59
  12 -18   0  322.27   45.60
  12  18   0  356.06   48.90
 -12  18   0  340.57   50.89
  12  18   0  350.76   42.60
 -12  18   0  374.96   43.70
 -14 -18   0   55.49   28.60
  14 -18   0   76.09   27.20
  14 -18   0   82.19   25.90
  14 -18   0   35.90   26.40
  14 -18   0   27.90   26.50
 -14 -18   0    3.00   38.90
 -14 -18   0  -22.00   39.40
 -14 -18   0    7.90   36.30
 -14 -18   0   18.00   38.80
 -14  18   0   29.20   22.80
  14  18   0    4.40   21.20
 -14  18   0   -9.00   32.50
  14  18   0   80.79   31.20
   1 -19   0   28.10   23.50
   1 -19   0   63.59   25.30
   1 -19   0  -30.00   19.70
  -1 -19   0   16.10   24.90
   1 -19   0    4.80   22.40
  -1 -19   0    4.80   23.40
  -1 -19   0   19.90   23.70
  -1 -19   0   18.30   26.40
  -1  19   0   35.20   24.90
  -1  19   0   -3.20   17.60
   1  19   0  -24.00   15.90
   3 -19   0   58.39   23.90
  -3 -19   0   50.89   26.30
  -3 -19   0   58.59   27.80
   3 -19   0   95.99   28.00
   3 -19   0   38.90   22.60
  -3 -19   0  -10.60   24.60
   3 -19   0   36.30   23.20
  -3  19   0   44.10   21.90
  -3  19   0   54.99   25.50
   3  19   0   35.70   18.90
   3  19   0    1.50   24.00
   5 -19   0   68.59   24.60
  -5 -19   0   37.40   33.80
   5 -19   0   95.79   27.40
   5 -19   0   48.60   24.70
   5 -19   0   78.99   26.80
  -5 -19   0   65.59   29.40
  -5 -19   0   44.10   28.80
  -5 -19   0   77.59   30.20
  -5  19   0   78.69   23.50
   5  19   0   57.29   25.50
  -5  19   0   45.80   25.50
   5  19   0   68.79   21.70
  -7 -19   0    4.70   28.00
  -7 -19   0  -18.40   30.30
   7 -19   0   25.80   21.20
   7 -19   0    9.20   25.80
  -7 -19   0   15.60   30.20
   7 -19   0   12.90   24.70
  -7 -19   0   18.90   25.50
  -7 -19   0   25.30   30.30
   7  19   0   53.29   17.40
  -7  19   0   -8.80   21.10
  -7  19   0   21.60   21.90
   7  19   0   61.49   25.80
  -9 -19   0   -8.10   31.40
   9 -19   0   18.50   24.60
   9 -19   0    5.20   23.20
  -9 -19   0   -5.50   27.30
  -9 -19   0  -18.90   31.10
  -9 -19   0   45.00   32.90
   9 -19   0   19.50   22.30
   9 -19   0   20.20   23.30
  -9 -19   0  -21.40   31.60
  -9  19   0   10.80   23.20
   9  19   0   31.30   18.40
  -9  19   0  -26.20   21.90
   9  19   0   -5.00   34.00
  11 -19   0   31.50   24.30
  11 -19   0  -32.10   24.30
 -11 -19   0    0.00   34.90
 -11 -19   0   20.70   37.70
  11 -19   0   -9.60   25.20
 -11 -19   0   30.50   35.10
 -11 -19   0   12.30   29.10
  11 -19   0  -23.40   24.20
 -11 -19   0   11.80   37.70
 -11  19   0  -22.40   23.40
 -11  19   0   11.90   26.40
  11  19   0   58.99   28.00
  11  19   0    2.90   18.70
   0 -20   0   13.10   25.80
   0 -20   0   -7.20   24.50
   0 -20   0    6.10   25.70
   0 -20   0   48.50   33.20
   0  20   0    6.20   20.30
   2 -20   0  212.98   39.40
  -2 -20   0  199.98   41.20
   2 -20   0  273.27   42.60
  -2 -20   0  170.68   39.90
   2 -20   0  199.38   38.40
   2 -20   0  174.38   37.20
  -2 -20   0  214.68   40.40
  -2  20   0  193.18   35.40
   2  20   0  199.18   33.80
  -4 -20   0  418.56   56.09
  -4 -20   0  564.64   63.59
   4 -20   0  505.35   58.99
   4 -20   0  508.45   59.39
   4 -20   0  457.85   58.79
  -4 -20   0  398.56   62.19
   4 -20   0  459.25   56.79
  -4 -20   0  389.66   59.09
  -4  20   0  456.95   54.79
   4  20   0  365.86   50.49
  -4  20   0  329.97   51.29
   4  20   0  380.76   54.59
  -6 -20   0  162.08   41.60
   6 -20   0   94.69   31.80
   6 -20   0   78.29   31.90
  -6 -20   0  100.19   36.90
  -6 -20   0  173.38   38.00
   6 -20   0  102.99   32.90
  -6 -20   0   85.19   37.90
   6 -20   0  160.08   32.70
   6  20   0   94.89   31.80
   6  20   0  170.18   30.30
  -6  20   0  155.78   32.20
  28   0  -1   10.50   19.80
 -28   0   1    1.00    9.90
  28   0  -1   15.50    9.20
  28   0  -1    4.40   18.70
  28   0  -1    8.80   20.40
  28   0  -1   -1.60    7.50
  26   0  -1   -7.60    7.00
 -26   0   1   -2.00   10.80
  26   0  -1   -3.40    6.90
  26   0  -1   30.70   13.50
  26   0  -1    7.10   16.70
 -26   0   1    4.80    8.00
  26   0  -1  -24.40   15.20
  24   0  -1   12.70   13.90
  24   0  -1    1.50   13.40
  24   0  -1    0.30    6.20
  24   0  -1    2.80    5.90
 -24   0   1    8.10    6.80
 -24   0   1    0.90    8.30
  24   0  -1    5.00   13.70
  24   0  -1  -11.60    9.80
  22   0  -1    4.80   11.40
  22   0  -1   -4.80    7.80
 -22   0   1    6.00    5.60
 -22   0   1   -3.40    6.30
  22   0  -1   11.80    8.80
  22   0  -1   -3.10    5.10
  22   0  -1   -2.80    5.00
  22   0  -1   -3.00    8.70
 -20   0   1    4.20    4.30
  20   0  -1   -0.10    4.40
  20   0  -1   -4.00    9.70
  20   0  -1   -5.40    7.00
  20   0  -1   -5.60    7.00
  20   0  -1    2.60    9.90
  20   0  -1    2.30    4.40
 -20   0   1   -2.60    5.00
  18   0  -1    3.00    6.20
  18   0  -1   -5.00    8.20
 -18   0   1   -1.90    3.40
  18   0  -1    2.30    8.30
 -18   0   1    2.10    3.60
  18   0  -1    4.00    3.90
  18   0  -1   -2.40    3.70
  16   0  -1   -4.00    4.70
 -16   0   1    6.20    3.30
  16   0  -1    2.40    3.10
  16   0  -1   -2.60    6.90
  16   0  -1   -6.20    6.60
 -16   0   1   -1.10    2.70
 -14   0   1    1.40    1.80
  14   0  -1   -0.10    2.70
 -14   0   1   -3.80    2.60
  14   0  -1    3.00    4.30
  12   0  -1   -0.70    2.00
 -12   0   1    2.90    1.10
  12   0  -1   -2.10    1.80
  12   0  -1   -0.30    3.30
  10   0  -1    1.00    2.80
 -10   0   1   -0.80    3.20
  10   0  -1   -2.60    3.10
  10   0  -1    2.20    1.50
  10   0  -1    1.70    1.60
   8   0  -1    0.20    2.60
  -8   0   1    2.80    2.70
   8   0  -1    2.90    3.70
   8   0  -1    0.20    1.10
   8   0  -1    1.00    1.10
   6   0  -1    2.70    2.40
   6   0  -1    1.70    0.70
   6   0  -1   -0.80    2.20
   6   0  -1   -1.00    2.10
   6   0  -1    0.00    1.80
   6   0  -1    0.10    2.40
   6   0  -1    0.10    2.10
  -6   0   1    5.20    2.30
   6   0  -1    0.70    0.60
   4   0  -1    1.60    1.40
   4   0  -1   -0.30    1.00
   4   0  -1   -0.50    1.40
   4   0  -1    0.90    1.30
  -4   0   1   -0.60    1.00
  -2   0   1    2.20    0.80
  -2   0   1    1.50    0.70
  -2   0   1    2.40    0.70
   2   0   1   -0.50    0.70
   2   0   1   -0.40    0.90
   2   0   1    0.70    0.60
  -2   0  -1    0.20    0.90
   2   0   1    1.70    1.00
  -2   0  -1    0.70    0.90
   2   0   1    1.90    0.90
  -2   0  -1    0.00    0.70
   2   0   1    1.50    0.90
   2   0   1    1.40    0.60
  -2   0  -1    2.00    0.80
  -4   0  -1   -0.50    0.90
  -4   0  -1    1.10    1.10
   4   0   1    2.20    0.90
   4   0   1    1.60    1.20
   4   0   1   -0.60    1.30
   4   0   1    0.20    0.90
  -4   0  -1    1.30    1.00
   4   0   1   -0.10    0.70
   4   0   1    2.80    1.70
  -4   0  -1   -0.70    1.40
   4   0   1    1.00    1.00
  -4   0  -1    0.60    0.90
  -4   0  -1    0.00    1.50
   4   0   1    1.90    1.90
   6   0   1   -1.40    2.60
   6   0   1    2.10    1.50
   6   0   1    3.60    3.20
  -6   0  -1    1.40    1.40
   6   0   1    0.50    1.30
   6   0   1    0.50    1.40
   6   0   1    4.30    2.50
  -6   0  -1    0.30    1.20
  -6   0  -1    1.30    1.30
   6   0   1    0.50    1.30
  -6   0  -1   -0.10    1.30
  -6   0  -1    0.30    2.30
  -6   0  -1    3.80    1.90
   8   0   1    0.20    1.80
   8   0   1   -1.50    1.60
  -8   0  -1    1.60    1.80
   8   0   1    1.10    2.10
   8   0   1    2.10    1.90
  -8   0  -1   -3.90    2.80
  -8   0  -1   -2.10    1.50
  -8   0  -1    0.30    1.60
  -8   0  -1    0.20    2.30
 -10   0  -1    2.30    2.10
  10   0   1    4.20    2.50
 -10   0  -1   -0.50    3.60
 -10   0  -1    2.20    4.00
  10   0   1   -0.90    2.30
 -10   0  -1    2.10    2.10
  10   0   1    0.70    3.20
 -12   0  -1   -0.90    2.60
 -12   0  -1   -2.10    3.10
 -12   0  -1    0.60    2.50
  12   0   1    1.30    3.80
  12   0   1    0.50    2.80
  12   0   1   -2.40    3.40
  12   0   1   -0.30    3.00
 -12   0  -1   -1.10    5.00
  14   0   1   -1.50    3.60
  14   0   1    7.00    6.30
  14   0   1   -1.00    5.90
  14   0   1    6.20    3.90
  14   0   1   -1.40    3.20
 -14   0  -1   -0.50    5.10
 -14   0  -1    2.60    3.30
  14   0   1   12.70    4.80
 -14   0  -1   -0.50    3.10
  16   0   1   -1.30    3.80
  16   0   1   15.50    8.60
  16   0   1    2.60    4.70
 -16   0  -1   -0.70    4.00
 -16   0  -1    5.70    3.70
  16   0   1   12.40    8.20
  16   0   1    4.10    4.30
  18   0   1   -1.00    8.00
 -18   0  -1   -3.00    5.10
  18   0   1   -4.10    8.20
  18   0   1   -4.50    5.30
  18   0   1   -1.90    4.70
 -18   0  -1    2.60    4.60
 -20   0  -1    1.30    6.50
  20   0   1    2.40   10.00
  20   0   1    1.80    6.70
  20   0   1    9.10   10.70
  20   0   1   -7.50   10.20
  20   0   1    0.70    5.40
  20   0   1   -3.90    6.30
 -20   0  -1   -1.70    5.40
  22   0   1   -4.60    6.10
  22   0   1   24.80   13.60
  22   0   1    8.40   12.90
 -22   0  -1    3.00    6.80
  22   0   1    2.30   11.90
  22   0   1    2.70    8.80
 -22   0  -1   -0.50   14.50
  22   0   1    4.50    7.20
  24   0   1   -1.10    7.90
  24   0   1    8.30   16.50
  24   0   1   25.70   17.80
  24   0   1    3.30   15.90
 -24   0  -1   25.00   11.70
 -24   0  -1   10.30    8.30
  24   0   1   -3.90    8.20
  26   0   1   -8.30    9.70
  26   0   1   -4.20   18.10
  26   0   1   -5.10    8.10
 -26   0  -1    5.80    9.70
  26   0   1   -7.40   17.50
  26   0   1  -10.10   18.00
  28   0   1   -0.70   20.30
  28   0   1    6.90   21.80
 -28   0  -1  -11.70   11.20
  28   0   1  -12.10    9.70
  28   0   1   -6.30   11.50
  28   0   1   53.49   22.10
  29  -1  -1   37.10   21.90
  29  -1  -1   43.40   24.10
  29  -1  -1    5.40   23.00
 -29  -1   1   46.90   13.10
  29  -1  -1   32.50    9.70
  29   1  -1   35.20   23.10
  29   1  -1   50.09   23.80
  29   1  -1   13.30   13.80
  29   1  -1   39.80   10.00
  29   1  -1   10.60   22.90
  27  -1  -1   55.29   11.10
  27  -1  -1   55.99   11.70
  27  -1  -1   89.39   23.00
  27  -1  -1   84.19   22.70
  27  -1  -1   65.29   22.50
 -27  -1   1   78.49   13.80
 -27   1   1   83.09   13.90
  27   1  -1   66.39   11.90
  27   1  -1   85.19   23.60
  27   1  -1   76.79   21.30
  27   1  -1   64.99   12.70
  27   1  -1  115.29   24.80
 -25  -1   1   14.30    8.90
 -25  -1   1   13.40   10.40
  25  -1  -1   19.60   17.00
  25  -1  -1    5.20   16.80
  25  -1  -1   16.60    7.50
  25  -1  -1   12.80   12.00
  25  -1  -1   22.50    7.50
  25  -1  -1   11.60   15.90
  25   1  -1   12.80    7.60
 -25   1   1   -8.70    9.60
 -25   1   1   14.30    7.90
  25   1  -1   23.50   10.30
  25   1  -1   23.00   12.20
  23  -1  -1  521.55   48.50
 -23  -1   1  470.55   46.40
  23  -1  -1  505.25   46.40
  23  -1  -1  509.95   53.29
  23  -1  -1  538.85   46.60
 -23  -1   1  508.05   46.70
  23  -1  -1  494.15   52.69
  23  -1  -1  515.65   53.59
 -23   1   1  484.45   46.50
  23   1  -1  520.45   46.80
  23   1  -1  458.05   48.00
 -23   1   1  503.55   46.40
  23   1  -1  473.75   53.09
  23   1  -1  489.45   46.30
  23   1  -1  572.54   54.09
  21  -1  -1   28.40    6.80
 -21  -1   1   28.90    7.20
  21  -1  -1   42.90    9.80
  21  -1  -1   22.50   12.90
  21  -1  -1   44.90   14.90
  21  -1  -1   32.80    7.20
 -21  -1   1   28.20    7.20
  21  -1  -1   47.00   14.10
  21   1  -1   32.00    7.30
 -21   1   1   26.40    6.80
  21   1  -1   26.60   13.20
  21   1  -1   30.20    9.80
  21   1  -1   33.40    6.70
 -21   1   1   26.20    7.20
  21   1  -1   43.70   11.90
  19  -1  -1   86.69   12.80
 -19  -1   1   89.49   10.90
  19  -1  -1   85.59   16.20
 -19  -1   1   86.99   10.60
  19  -1  -1   81.59   16.30
  19  -1  -1   81.99   10.70
  19  -1  -1   86.19   10.80
  19  -1  -1   80.89   15.90
  19   1  -1   84.29   11.30
  19   1  -1   84.69   12.40
  19   1  -1   64.99   15.40
 -19   1   1   73.09   10.10
  19   1  -1   93.49   10.90
 -19   1   1   91.09   13.80
  19   1  -1   49.50   14.70
  17  -1  -1  536.25   48.50
  17  -1  -1  516.25   52.49
  17  -1  -1  549.45   52.59
  17  -1  -1  513.35   52.19
 -17  -1   1  618.34   48.90
 -17  -1   1  544.85   48.00
  17  -1  -1  535.65   48.50
  17   1  -1  498.35   49.50
 -17   1   1  525.55   47.80
  17   1  -1  551.04   48.60
  15  -1  -1 2502.85  218.98
 -15  -1   1 2481.15  218.38
  15  -1  -1 2470.95  222.08
  15  -1  -1 2502.95  218.98
 -15  -1   1 2730.23  219.48
  15  -1  -1 2565.34  222.18
 -15  -1   1 2422.06  221.38
  15  -1  -1 2497.45  222.28
  15  -1  -1 2584.24  220.28
  15   1  -1 2588.24  220.18
 -15   1   1 2555.34  218.28
  15   1  -1 2607.54  219.28
  15   1  -1 2464.65  218.98
 -15   1   1 2571.14  218.28
  13  -1  -1  189.28   18.10
 -13  -1   1  191.78   17.50
 -13  -1   1  155.38   20.00
  13  -1  -1  195.08   18.20
  13  -1  -1  183.98   20.90
  13  -1  -1  175.18   20.90
  13   1  -1  190.28   18.20
  13   1  -1  189.78   19.30
  13   1  -1  187.58   18.30
 -13   1   1  193.28   17.30
 -13   1   1  228.98   17.70
  11  -1  -1    0.40    3.70
 -11  -1   1    0.00    1.10
  11  -1  -1    4.90    4.00
 -11  -1   1    2.30    3.00
  11  -1  -1    0.50    1.70
  11  -1  -1    6.60    2.30
 -11  -1   1    2.20    1.90
  11   1  -1    5.80    2.20
  11   1  -1    3.50    3.10
  11   1  -1    1.10    1.80
   9  -1  -1 2850.11  249.18
  -9  -1   1 2927.11  249.28
   9  -1  -1 2849.42  249.08
   9  -1  -1 2964.80  247.38
  -9  -1   1 2858.61  248.88
   9  -1  -1 2788.82  248.18
   9  -1  -1 2846.62  247.28
   9   1  -1 2866.81  247.48
   9   1  -1 2983.80  247.48
   9   1  -1 2881.11  248.28
   7  -1  -1 7249.48  629.44
   7  -1  -1 7621.14  628.14
   7  -1  -1 7014.20  629.64
  -7  -1   1 7376.86  629.24
   7  -1  -1 7017.20  628.84
   7  -1  -1 7240.48  629.44
  -7  -1   1 7453.05  629.54
  -7  -1   1 7516.95  629.64
   7  -1  -1 7219.18  628.04
  -7  -1   1 7618.94  629.74
   7   1  -1 7347.16  628.94
   7   1  -1 6790.02  628.74
   7   1  -1 7353.56  629.14
   7   1  -1 7800.52  630.14
   7   1  -1 7477.45  628.14
  -5  -1   1   36.30    4.80
  -5  -1   1   34.50    5.10
  -5  -1   1   33.50    3.60
  -5  -1   1   36.40    3.50
  -5  -1   1   35.60    5.00
   5  -1  -1   39.00    4.70
   5  -1  -1   38.10    4.70
   5  -1  -1   36.40    3.60
  -5  -1   1   38.60    5.20
  -5  -1   1   38.50    4.50
   5  -1  -1   32.70    4.30
   5  -1  -1   37.00    4.60
   5  -1  -1   35.70    4.00
   5   1  -1   43.70    5.50
   5   1  -1   43.00    5.50
   5   1  -1   36.60    4.50
   5   1  -1   34.80    5.10
   5   1  -1   37.70    3.70
   5   1  -1   34.60    4.10
   5   1  -1   26.40    4.40
  -5   1   1   35.30    4.30
   5   1  -1   31.30    4.20
  -3  -1   1  965.50   82.89
  -3  -1   1  962.20   82.99
  -3  -1   1  999.10   82.29
  -3  -1   1 1002.10   82.69
   3  -1  -1  950.50   82.89
  -3  -1   1  935.01   82.49
  -3  -1   1  975.60   82.99
   3  -1  -1  891.41   82.59
   3  -1  -1  948.61   82.39
   3  -1  -1  955.10   82.59
   3  -1  -1  965.40   82.89
  -3  -1   1  933.71   82.39
   3  -1  -1  944.21   82.79
   3  -1  -1  955.20   82.89
  -3  -1   1  933.01   82.89
   3   1  -1  948.61   82.49
   3   1  -1 1006.80   82.79
  -3   1   1  955.50   82.89
  -3   1   1  984.00   82.39
  -3   1   1  967.40   82.69
   3   1  -1  988.10   82.99
   3   1  -1  985.30   82.89
   3   1  -1  972.40   82.69
  -3   1   1  934.41   82.29
  -3   1   1  933.51   82.89
   3   1  -1  967.50   82.59
   3   1  -1  963.60   82.99
  -3   1   1  938.11   82.89
  -3   1   1  969.10   82.89
   3   1  -1  962.40   82.89
  -1  -1   1 2469.15  204.88
  -1  -1   1 2497.65  204.88
  -1   1   1 2288.57  204.38
  -1   1   1 2291.27  204.38
  -1  -1  -1 3233.18  282.47
   1   1   1 3355.06  282.77
   3  -1   1  236.88   21.80
  -3  -1  -1  253.07   21.90
   3  -1   1  222.28   21.70
  -3  -1  -1  231.48   21.50
   3  -1   1  235.38   21.80
   3  -1   1  234.08   21.80
   3  -1   1  244.68   21.20
   3  -1   1  255.47   21.50
  -3  -1  -1  219.68   21.50
  -3  -1  -1  251.47   21.80
   3  -1   1  234.98   21.50
  -3  -1  -1  283.27   22.00
   3  -1   1  248.88   21.80
  -3  -1  -1  246.58   21.30
  -3  -1  -1  239.98   21.90
  -3  -1  -1  240.18   21.40
  -3  -1  -1  230.68   21.50
   3  -1   1  234.38   21.20
   3  -1   1  263.27   21.60
  -3  -1  -1  246.28   21.90
   3   1   1  239.88   21.50
   3   1   1  253.77   21.80
   3   1   1  237.18   21.90
  -3   1  -1  242.98   21.80
  -3   1  -1  242.08   21.30
  -3   1  -1  257.07   21.50
   3   1   1  254.57   21.50
   3   1   1  253.47   21.50
  -3   1  -1  240.78   21.80
  -3   1  -1  241.18   21.40
   3   1   1  250.17   21.80
  -3   1  -1  224.58   21.80
   3   1   1  244.48   21.30
   3   1   1  207.48   21.80
  -3   1  -1  229.88   21.40
  -3   1  -1  239.28   21.80
  -3   1  -1  237.48   21.10
   3   1   1  236.58   21.80
   5  -1   1 1208.98  107.39
   5  -1   1 1229.98  107.39
  -5  -1  -1 1268.67  106.49
   5  -1   1 1279.97  107.19
  -5  -1  -1 1183.78  106.49
  -5  -1  -1 1254.67  107.59
  -5  -1  -1 1241.78  107.09
  -5  -1  -1 1248.78  107.59
  -5  -1  -1 1191.78  106.59
  -5  -1  -1 1400.86  107.29
  -5  -1  -1 1192.98  106.59
  -5  -1  -1 1302.07  107.49
   5  -1   1 1189.18  106.69
   5  -1   1 1207.08  107.39
   5  -1   1 1207.18  106.39
   5  -1   1 1202.78  107.49
   5   1   1 1218.48  106.79
   5   1   1 1219.38  106.79
  -5   1  -1 1207.78  106.49
   5   1   1 1191.68  105.99
   5   1   1 1243.28  106.49
  -5   1  -1 1236.78  106.39
  -5   1  -1 1269.47  106.49
   5   1   1 1145.19  106.39
   5   1   1 1247.78  107.29
  -5   1  -1 1207.58  107.29
   5   1   1 1273.67  107.29
  -5   1  -1 1178.28  106.59
   5   1   1 1250.87  107.49
   5   1   1 1349.16  107.69
  -5   1  -1 1244.08  107.39
   5   1   1 1309.67  107.49
  -7  -1  -1 2804.22  235.98
   7  -1   1 2694.33  235.88
   7  -1   1 2772.12  237.48
   7  -1   1 2717.23  237.38
  -7  -1  -1 2806.72  237.48
  -7  -1  -1 3039.40  236.68
  -7  -1  -1 2625.94  235.98
   7  -1   1 2847.62  236.28
   7  -1   1 2653.13  236.18
  -7  -1  -1 2740.83  237.18
  -7  -1  -1 2733.43  236.98
  -7   1  -1 2696.83  235.98
   7   1   1 2634.74  236.28
  -7   1  -1 2781.22  235.98
   7   1   1 2722.73  236.38
   7   1   1 2716.43  236.58
  -7   1  -1 2794.82  237.38
   7   1   1 2688.83  236.08
  -7   1  -1 2762.52  235.88
  -9  -1  -1 2177.38  192.38
   9  -1   1 2163.08  190.78
  -9  -1  -1 2128.69  190.58
   9  -1   1 2203.08  191.08
  -9  -1  -1 2446.06  191.48
  -9  -1  -1 2231.18  190.68
  -9  -1  -1 2210.18  192.28
  -9   1  -1 2216.78  190.68
  -9   1  -1 2278.97  190.68
  -9   1  -1 2244.68  190.58
  -9   1  -1 2088.59  193.18
   9   1   1 2220.08  191.18
  -9   1  -1 2205.38  192.58
   9   1   1 2204.08  190.88
 -11  -1  -1  400.06   36.10
  11  -1   1  360.36   36.10
 -11  -1  -1  374.76   33.70
 -11  -1  -1  422.16   34.40
  11  -1   1  357.36   34.10
  11  -1   1  343.17   33.70
  11  -1   1  353.76   33.90
  11  -1   1  393.36   36.30
  11  -1   1  394.36   34.30
  11   1   1  394.46   34.00
  11   1   1  386.56   34.20
 -11   1  -1  380.66   33.60
  11   1   1  377.36   34.40
 -11   1  -1  358.86   33.60
  11   1   1  368.46   34.20
 -13  -1  -1  279.07   28.50
  13  -1   1  256.37   27.80
 -13  -1  -1  275.27   28.10
 -13  -1  -1  306.77   26.10
  13  -1   1  293.37   26.10
 -13  -1  -1  279.97   25.50
  13  -1   1  274.27   25.80
  13  -1   1  275.07   25.70
  13  -1   1  290.67   26.20
  13  -1   1  284.27   28.70
  13   1   1  259.17   26.10
 -13   1  -1  292.07   25.40
  13   1   1  275.27   25.80
  13   1   1  258.07   26.10
 -13   1  -1  265.67   25.30
  13   1   1  239.88   25.80
  15  -1   1  987.00   91.59
 -15  -1  -1  983.60   87.89
  15  -1   1  957.30   91.19
  15  -1   1  979.60   88.49
  15  -1   1  976.50   88.19
  15  -1   1 1025.20   88.69
 -15  -1  -1 1019.00   88.29
 -15  -1  -1 1042.10   91.19
  15  -1   1 1075.69   91.89
 -15   1  -1  996.20   87.99
  15   1   1 1022.90   88.29
 -15   1  -1 1000.90   87.89
  15   1   1 1011.10   88.59
  17  -1   1  278.17   27.30
 -17  -1  -1  286.17   27.20
 -17  -1  -1  279.67   30.40
  17  -1   1  270.87   33.00
  17  -1   1  288.37   28.70
 -17  -1  -1  290.77   27.30
  17  -1   1  316.07   31.90
  17  -1   1  328.27   34.50
  17  -1   1  308.67   27.90
 -17   1  -1  278.67   27.10
  17   1   1  327.17   34.20
  17   1   1  246.98   33.30
  17   1   1  273.87   27.20
  17   1   1  262.97   27.50
  17   1   1  272.57   32.10
 -17   1  -1  269.27   26.90
  19  -1   1  224.48   24.20
  19  -1   1  264.87   28.90
  19  -1   1  268.77   29.50
  19  -1   1  231.38   23.70
  19  -1   1  240.78   23.70
 -19  -1  -1  247.38   24.00
 -19  -1  -1  228.18   23.60
  19  -1   1  215.58   27.00
  19   1   1  230.08   29.00
 -19   1  -1  233.98   23.40
  19   1   1  207.98   30.10
  19   1   1  223.48   23.60
  19   1   1  237.08   24.10
 -19   1  -1  234.88   23.80
  19   1   1  218.88   24.00
  21  -1   1  149.29   17.10
  21  -1   1  140.29   17.70
 -21  -1  -1  137.39   18.00
  21  -1   1  176.58   24.00
 -21  -1  -1  121.59   16.60
  21  -1   1  111.49   21.70
  21  -1   1  132.49   23.20
  21  -1   1  128.79   17.20
  21   1   1  130.19   17.00
  21   1   1  132.79   17.60
 -21   1  -1  142.79   18.10
  21   1   1  128.59   22.60
 -21   1  -1  156.48   16.80
  21   1   1  135.69   23.40
  23  -1   1  257.17   27.60
  23  -1   1  312.57   35.90
  23  -1   1  297.17   37.90
  23  -1   1  246.38   28.30
 -23  -1  -1  251.97   29.00
 -23  -1  -1  242.48   27.80
  23  -1   1  281.47   28.00
  23  -1   1  310.67   36.00
 -23   1  -1  267.07   29.00
 -23   1  -1  273.47   27.70
  23   1   1  226.28   34.80
  23   1   1  286.27   37.90
  23   1   1  241.98   35.50
  23   1   1  287.97   28.50
  23   1   1  224.88   27.40
  25  -1   1   29.40   16.80
 -25  -1  -1   15.10   10.10
  25  -1   1   17.40    8.90
  25  -1   1   35.60   18.50
  25  -1   1   28.90   18.90
  25  -1   1   15.60   11.30
  25   1   1   35.00   17.60
  25   1   1   26.60   17.80
  25   1   1   15.50    8.90
  25   1   1   43.50   19.70
  25   1   1   52.89   11.70
 -25   1  -1   31.40   10.20
  27  -1   1  178.78   31.10
  27  -1   1  170.78   31.00
  27  -1   1  140.99   20.60
  27  -1   1  209.28   22.50
  27  -1   1  199.58   32.90
 -27  -1  -1  211.88   23.80
  27   1   1  150.68   30.70
  27   1   1  182.38   22.30
  27   1   1  124.69   20.80
  27   1   1  120.39   29.30
  27   1   1  125.49   28.60
 -28  -2   1  154.48   21.20
  28  -2  -1  126.59   30.20
  28  -2  -1  193.58   31.90
  28  -2  -1  150.58   19.90
  28  -2  -1  137.99   18.60
  28  -2  -1  194.98   32.70
 -28   2   1  160.48   20.50
  28   2  -1  166.18   21.60
  28   2  -1  161.78   30.90
  28   2  -1  123.49   30.10
  28   2  -1  167.78   20.60
  28   2  -1  171.98   31.90
  26  -2  -1  100.89   24.20
  26  -2  -1  155.08   25.50
  26  -2  -1  136.39   16.30
 -26  -2   1  115.29   16.50
 -26  -2   1  105.69   17.90
  26  -2  -1  113.99   23.50
  26  -2  -1  108.49   14.70
  26   2  -1  123.09   16.00
 -26   2   1  100.59   17.50
  26   2  -1  125.69   25.70
  26   2  -1   76.99   24.30
  26   2  -1  111.39   25.60
  26   2  -1  104.69   16.30
  24  -2  -1  142.69   25.80
  24  -2  -1  179.08   19.30
 -24  -2   1  162.58   20.60
  24  -2  -1  201.28   28.70
  24  -2  -1  145.29   21.10
  24  -2  -1  164.48   18.40
  24  -2  -1  163.48   27.10
 -24  -2   1  134.19   19.40
  24   2  -1  190.58   23.20
  24   2  -1  157.28   27.70
  24   2  -1  182.68   19.60
  24   2  -1  153.28   27.50
 -24   2   1  134.19   18.50
 -24   2   1  155.98   19.90
  24   2  -1  178.78   19.90
  22  -2  -1  384.06   42.50
  22  -2  -1  433.06   38.40
  22  -2  -1  403.26   38.40
  22  -2  -1  405.36   43.90
 -22  -2   1  402.96   38.70
 -22  -2   1  424.26   38.50
  22  -2  -1  446.26   44.90
  22  -2  -1  374.66   40.00
  22   2  -1  411.16   38.80
  22   2  -1  434.76   45.70
 -22   2   1  418.96   38.30
 -22   2   1  408.26   38.10
  22   2  -1  404.56   45.10
  22   2  -1  369.66   38.10
  22   2  -1  390.76   40.00
  20  -2  -1  413.56   40.00
  20  -2  -1  455.85   38.60
  20  -2  -1  416.26   43.30
  20  -2  -1  445.66   43.40
 -20  -2   1  422.86   39.10
  20  -2  -1  454.65   44.10
  20  -2  -1  404.76   38.50
 -20  -2   1  391.26   38.10
  20   2  -1  391.16   39.60
 -20   2   1  416.06   38.00
  20   2  -1  393.36   38.30
 -20   2   1  397.56   38.00
  18  -2  -1  182.68   24.00
 -18  -2   1  201.98   18.80
 -18  -2   1  153.98   21.60
  18  -2  -1  153.28   17.20
  18  -2  -1  148.49   19.00
 -18  -2   1  160.78   16.60
  18  -2  -1  180.18   25.20
 -18   2   1  166.38   17.40
  18   2  -1  166.08   19.00
  18   2  -1  162.88   18.50
 -18   2   1  161.98   16.40
  18   2  -1  152.88   16.90
 -16  -2   1  578.34   51.89
  16  -2  -1  596.94   52.29
  16  -2  -1  538.95   55.09
 -16  -2   1  616.74   55.49
  16  -2  -1  572.24   55.59
  16  -2  -1  583.94   55.89
 -16  -2   1  607.54   53.69
 -16   2   1  624.44   51.99
  16   2  -1  575.34   52.29
  16   2  -1  574.34   52.59
 -16   2   1  586.14   51.69
  16   2  -1  566.74   53.29
 -14  -2   1  942.91   83.59
  14  -2  -1 1001.70   84.19
  14  -2  -1  990.30   86.99
  14  -2  -1  974.80   84.09
  14  -2  -1  918.21   86.69
  14  -2  -1  912.41   86.59
 -14  -2   1  973.10   86.49
  14   2  -1  980.20   85.19
 -14   2   1  978.80   83.39
  14   2  -1  906.01   83.99
  14   2  -1  995.90   84.49
  12  -2  -1  618.04   51.89
  12  -2  -1  560.54   53.99
 -12  -2   1  591.94   53.89
  12  -2  -1  577.44   54.09
 -12  -2   1  561.74   51.39
  12  -2  -1  583.74   51.89
  12  -2  -1  574.44   54.09
 -12  -2   1  600.54   54.49
 -12   2   1  595.44   51.09
  12   2  -1  572.34   51.89
 -12   2   1  608.84   52.09
  12   2  -1  608.54   52.99
  12   2  -1  592.54   52.19
 -10  -2   1  178.98   16.70
  10  -2  -1  179.08   18.80
 -10  -2   1  168.78   19.00
 -10  -2   1  166.38   15.30
  10  -2  -1  168.48   15.70
  10  -2  -1  170.28   15.80
  10  -2  -1  156.68   16.50
 -10  -2   1  163.28   17.80
 -10  -2   1  167.28   17.70
 -10  -2   1  160.08   16.90
 -10   2   1  166.08   16.60
 -10   2   1  160.58   15.60
  10   2  -1  178.38   16.20
  10   2  -1  172.18   15.80
 -10   2   1  163.78   14.90
  10   2  -1  170.18   16.70
   8  -2  -1  383.56   39.70
   8  -2  -1  439.56   39.40
  -8  -2   1  443.16   40.50
   8  -2  -1  450.05   39.00
  -8  -2   1  420.06   38.40
   8  -2  -1  473.55   40.30
   8  -2  -1  423.36   40.10
  -8  -2   1  447.66   38.70
   8  -2  -1  414.46   39.90
  -8  -2   1  448.96   39.90
  -8  -2   1  463.15   40.50
  -8  -2   1  420.86   40.10
   8  -2  -1  439.26   38.70
  -8  -2   1  435.86   38.40
  -8  -2   1  444.16   39.70
   8   2  -1  417.56   38.80
  -8   2   1  501.85   38.30
  -8   2   1  435.36   38.10
   8   2  -1  437.36   39.50
  -8   2   1  441.86   39.60
  -8   2   1  440.96   38.20
   8   2  -1  454.35   39.50
   8   2  -1  444.06   39.00
  -6  -2   1  672.23   62.39
  -6  -2   1  729.33   61.19
   6  -2  -1  698.63   61.99
  -6  -2   1  713.03   62.49
  -6  -2   1  753.62   61.39
   6  -2  -1  698.43   61.89
  -6  -2   1  665.93   61.99
  -6  -2   1  692.33   62.49
   6  -2  -1  687.33   61.49
   6  -2  -1  719.33   62.29
   6  -2  -1  749.62   62.39
  -6  -2   1  702.53   61.79
  -6  -2   1  729.63   62.09
  -6  -2   1  654.83   61.19
  -6  -2   1  726.73   61.89
   6  -2  -1  711.23   61.39
   6  -2  -1  706.73   62.39
   6   2  -1  738.53   62.49
   6   2  -1  708.93   61.49
   6   2  -1  706.73   61.39
  -6   2   1  802.92   61.09
  -6   2   1  670.93   61.09
  -6   2   1  675.43   62.29
  -6   2   1  686.23   61.99
   6   2  -1  758.92   62.69
   6   2  -1  742.93   61.99
  -6   2   1  654.13   61.49
  -6   2   1  685.53   62.29
   6   2  -1  727.33   62.09
  -6   2   1  636.34   62.19
   6   2  -1  722.03   62.39
   4  -2  -1   52.89    5.40
   4  -2  -1   35.40    6.40
  -4  -2   1   57.29    6.30
  -4  -2   1   51.09    6.00
   4  -2  -1   48.30    5.60
  -4  -2   1   45.20    5.70
  -4  -2   1   59.49    6.20
  -4  -2   1   54.79    5.40
   4  -2  -1   49.10    5.00
   4  -2  -1   46.60    5.70
  -4  -2   1   51.89    5.00
   4  -2  -1   54.39    5.80
  -4  -2   1   47.00    5.40
  -4  -2   1   49.00    5.80
  -4  -2   1   54.69    5.30
   4  -2  -1   51.79    5.60
  -4  -2   1   49.00    5.40
   4   2  -1   51.39    6.00
  -4   2   1   47.20    5.10
  -4   2   1   45.80    5.90
   4   2  -1   46.50    5.60
   4   2  -1   54.99    5.40
  -4   2   1   47.10    5.80
  -4   2   1   52.99    5.30
  -4   2   1   48.90    5.80
   4   2  -1   53.49    5.20
   4   2  -1   65.49    6.30
  -4   2   1   53.09    5.80
  -4   2   1   54.89    5.00
   4   2  -1   45.80    6.60
  -4   2   1   58.89    6.60
   4   2  -1   49.99    4.80
   4   2  -1   48.10    4.90
   4   2  -1   46.50    5.60
   4   2  -1   50.89    6.00
  -2  -2   1   99.09    9.40
  -2  -2   1  102.59    9.90
   2  -2  -1   87.89    9.20
   2  -2  -1   97.89    9.40
   2  -2  -1  102.29    9.50
  -2  -2   1   96.79    9.60
   2  -2  -1   88.19    9.20
   2  -2  -1  109.49    9.60
  -2  -2   1   98.79    9.80
  -2  -2   1   93.49    9.40
  -2  -2   1  102.39    9.80
   2  -2  -1   96.49    9.30
   2  -2  -1   78.09    9.60
  -2   2   1   95.69    9.30
  -2   2   1   96.29    8.80
   2   2  -1   96.09    9.30
  -2   2   1   99.79    9.50
   2   2  -1  103.09    9.90
   2   2  -1  107.09    9.90
   2   2  -1   96.39    9.50
   2   2  -1   91.19    9.40
  -2   2   1  107.49    9.70
  -2   2   1  103.89    9.60
   2   2  -1   97.99    9.70
  -2   2   1  101.39    9.40
  -2   2   1   80.69    9.50
   2   2  -1   99.19    9.80
   0  -2  -1   89.59    8.50
   0  -2  -1   78.69    8.10
   0  -2   1   72.59    8.30
   0  -2   1   69.59    7.90
   0  -2  -1   76.29    8.40
   0  -2  -1   94.19    8.30
   0  -2  -1   66.09    8.00
   0  -2  -1   83.29    9.00
   0  -2   1   67.69    8.20
   0  -2  -1   78.99    8.20
   0  -2   1   87.59    8.20
   0  -2   1   77.99    8.20
   0  -2   1   72.99    7.40
   0  -2   1   84.49    8.20
   0  -2   1   79.49    8.20
   0   2  -1   58.69    8.00
   0   2  -1   71.99    8.20
   0   2   1   79.99    7.90
   0   2   1   81.49    8.30
   0   2   1   73.39    8.10
   0   2   1   68.29    8.10
   0   2   1   82.19    8.20
   0   2  -1   81.79    8.00
   0   2  -1   86.39    8.20
   0   2  -1   82.29    8.00
   0   2  -1   79.69    7.90
   0   2   1   68.19    8.10
   0   2   1   95.89    8.60
   0   2   1   80.29    8.20
   0   2  -1   92.39    8.60
   0   2  -1   85.29    8.60
   2  -2   1   84.09    8.60
   2  -2   1   78.39    7.20
  -2  -2  -1   81.39    7.70
  -2  -2  -1   78.29    8.10
   2  -2   1   83.89    8.30
   2  -2   1   78.89    8.10
   2  -2   1   62.79    8.30
  -2  -2  -1   89.89    8.50
   2  -2   1   78.59    8.20
  -2  -2  -1   85.19    9.40
  -2  -2  -1   84.59    8.20
  -2  -2  -1   90.09    8.30
  -2  -2  -1   79.69    8.10
  -2  -2  -1   90.19    8.10
   2  -2   1   81.39    8.00
   2  -2   1   80.79    8.00
  -2  -2  -1   57.29    8.30
   2  -2   1   78.39    8.00
  -2  -2  -1   76.19    8.20
   2  -2   1   78.49    8.10
   2   2   1   86.59    8.20
  -2   2  -1   85.19    8.20
   2   2   1   99.99    8.60
   2   2   1   71.89    8.10
  -2   2  -1   83.89    8.10
   2   2   1   82.09    8.00
   2   2   1   85.99    8.20
   2   2   1   86.49    8.10
  -2   2  -1   98.79    9.20
   2   2   1   72.69    8.40
  -2   2  -1   78.29    8.10
   2   2   1   71.59    8.90
  -2   2  -1   80.19    8.20
   2   2   1   81.79    7.60
  -2   2  -1   81.59    8.30
  -2   2  -1   80.59    7.30
  -2   2  -1   92.39    8.10
   2   2   1   82.49    8.10
  -4  -2  -1   82.99    9.20
  -4  -2  -1   93.19    9.10
   4  -2   1   80.99    8.80
   4  -2   1   70.79   10.00
   4  -2   1   78.89    9.50
  -4  -2  -1   95.29    9.90
  -4  -2  -1  100.29    9.70
   4  -2   1   84.79    9.20
  -4  -2  -1   98.79    9.50
  -4  -2  -1   93.09    9.90
   4  -2   1  106.29    9.40
  -4  -2  -1  113.09   10.10
  -4  -2  -1  104.79    9.80
   4  -2   1   86.59    9.70
   4  -2   1   98.59   10.10
   4  -2   1   99.39    9.50
  -4  -2  -1   86.89   10.70
   4  -2   1   90.59    9.60
  -4   2  -1   94.89    9.30
   4   2   1   98.19   10.00
   4   2   1   99.79    9.70
  -4   2  -1  112.79    9.40
   4   2   1   91.09    9.00
  -4   2  -1   89.09    9.10
   4   2   1   93.49    9.50
   4   2   1   99.09    9.70
  -4   2  -1  114.69   10.00
   4   2   1  109.39    9.20
  -4   2  -1   92.19    9.80
  -4   2  -1  100.49    9.90
  -4   2  -1   87.99    9.80
  -4   2  -1  102.79    9.50
   4   2   1  103.79   10.00
   4   2   1   95.39    9.30
   4   2   1   66.59   10.40
   4   2   1   90.49    9.70
  -4   2  -1   92.79    9.80
  -6  -2  -1  775.72   64.39
  -6  -2  -1  742.43   64.49
  -6  -2  -1  760.92   64.79
   6  -2   1  746.53   65.39
  -6  -2  -1  712.73   65.39
   6  -2   1  736.13   64.49
   6  -2   1  737.03   65.29
   6  -2   1  692.73   64.19
  -6  -2  -1  715.13   65.09
  -6  -2  -1  709.43   65.49
   6  -2   1  750.32   65.39
   6  -2   1  754.82   63.49
  -6  -2  -1  690.83   65.59
  -6  -2  -1  762.32   65.59
  -6  -2  -1  723.23   64.49
   6  -2   1  745.43   64.29
  -6   2  -1  751.52   64.29
   6   2   1  713.43   64.69
   6   2   1  744.13   64.59
   6   2   1  749.53   64.79
  -6   2  -1  747.43   64.49
  -6   2  -1  749.82   65.49
   6   2   1  782.62   64.59
   6   2   1  725.63   63.79
  -6   2  -1  732.83   64.29
   6   2   1  743.13   64.49
  -8  -2  -1   26.30    5.60
   8  -2   1   27.10    4.40
   8  -2   1   22.90    4.10
   8  -2   1   18.50    4.90
   8  -2   1   26.50    5.40
  -8  -2  -1   22.50    5.30
  -8  -2  -1   29.50    4.30
  -8  -2  -1   25.10    5.80
  -8  -2  -1   22.30    4.40
   8  -2   1   17.60    5.10
  -8  -2  -1   25.80    5.90
  -8  -2  -1   25.10    6.00
   8  -2   1   26.70    4.50
  -8  -2  -1   22.90    5.10
  -8  -2  -1   18.30    3.80
   8   2   1   24.60    4.90
   8   2   1   25.00    4.30
  -8   2  -1   27.90    4.60
  -8   2  -1   24.40    3.80
   8   2   1   24.80    4.20
  -8   2  -1   20.30    3.90
   8   2   1   23.00    4.40
  10  -2   1   49.90    7.30
  10  -2   1   60.29    9.40
  10  -2   1   60.49    6.90
 -10  -2  -1   42.90    8.50
  10  -2   1   49.60    8.50
  10  -2   1   57.19    9.00
 -10  -2  -1   62.09    9.20
 -10  -2  -1   59.19    8.50
  10  -2   1   50.29    6.80
 -10  -2  -1   47.50    6.50
 -10  -2  -1   74.49    9.90
 -10  -2  -1   49.40    6.60
  10   2   1   55.79    7.10
 -10   2  -1   42.90    6.40
 -10   2  -1   55.59    7.20
  10   2   1   58.39    7.20
  10   2   1   48.80    7.10
 -10   2  -1   60.49    7.10
  12  -2   1  258.17   26.10
 -12  -2  -1  238.38   25.50
  12  -2   1  252.67   24.00
 -12  -2  -1  256.37   25.40
 -12  -2  -1  243.68   23.50
  12  -2   1  249.68   23.60
  12  -2   1  259.37   25.90
 -12  -2  -1  244.68   24.50
 -12  -2  -1  255.27   26.20
  12  -2   1  256.87   23.90
  12  -2   1  235.38   25.80
 -12   2  -1  244.18   23.30
  12   2   1  256.67   23.90
  12   2   1  250.57   23.70
 -12   2  -1  270.67   23.60
  12   2   1  245.88   24.10
  14  -2   1  700.23   62.49
 -14  -2  -1  672.63   59.99
  14  -2   1  681.93   59.59
 -14  -2  -1  705.53   61.99
  14  -2   1  667.93   62.09
  14  -2   1  687.73   62.19
 -14  -2  -1  633.74   61.89
  14  -2   1  673.63   59.69
 -14  -2  -1  626.14   58.99
 -14   2  -1  679.33   59.09
 -14   2  -1  690.33   59.09
  14   2   1  624.04   59.79
  14   2   1  638.14   59.49
  14   2   1  669.13   59.39
  16  -2   1  156.88   20.70
  16  -2   1  127.39   20.60
 -16  -2  -1  171.68   20.30
 -16  -2  -1  191.18   18.10
  16  -2   1  156.78   17.70
  16  -2   1  172.38   17.30
  16  -2   1  156.68   17.20
 -16  -2  -1  161.48   16.90
  16  -2   1  169.98   20.70
 -16   2  -1  165.88   16.90
 -16   2  -1  170.68   17.00
  16   2   1  159.98   17.40
  16   2   1  152.68   17.70
  16   2   1  153.78   17.20
  18  -2   1  108.09   18.90
  18  -2   1   99.39   13.50
  18  -2   1  146.49   20.30
  18  -2   1  109.79   20.10
 -18  -2  -1  106.89   17.50
  18  -2   1  102.69   13.40
 -18  -2  -1   96.39   13.80
 -18  -2  -1  114.39   13.70
  18  -2   1  102.49   18.00
  18   2   1  121.99   13.90
  18   2   1   98.79   13.70
 -18   2  -1  102.09   13.00
 -18   2  -1  113.19   13.70
  20  -2   1  303.97   34.60
 -20  -2  -1  308.97   34.90
  20  -2   1  304.17   35.70
  20  -2   1  320.47   36.20
  20  -2   1  304.47   30.60
 -20  -2  -1  325.17   31.20
  20  -2   1  314.37   30.80
 -20  -2  -1  292.47   30.70
  20  -2   1  324.97   31.30
  20   2   1  296.47   36.40
  20   2   1  333.07   31.70
  20   2   1  286.97   30.70
 -20   2  -1  295.67   30.20
  20   2   1  324.07   36.20
 -20   2  -1  309.97   30.80
  20   2   1  343.67   37.20
  22  -2   1  309.57   36.70
 -22  -2  -1  310.67   30.60
 -22  -2  -1  297.57   31.10
  22  -2   1  290.27   30.80
  22  -2   1  286.77   30.70
  22  -2   1  362.06   37.40
  22  -2   1  295.57   34.40
  22  -2   1  309.67   30.40
  22   2   1  288.27   36.70
  22   2   1  278.47   30.70
 -22   2  -1  298.47   30.10
  22   2   1  291.37   31.20
  22   2   1  276.67   37.10
  22   2   1  284.37   30.20
 -24  -2  -1   88.79   16.20
  24  -2   1   57.09   21.00
  24  -2   1   81.29   13.40
 -24   2  -1   58.19   14.90
  24   2   1   70.69   13.70
  26  -2   1  110.69   17.50
 -26  -2  -1  140.69   19.20
  26  -2   1  110.79   25.80
  26  -2   1  112.99   16.80
  26  -2   1  132.39   26.50
  26  -2   1  124.19   24.90
  26   2   1  117.59   17.90
  26   2   1  128.69   25.60
  26   2   1   83.99   24.80
  26   2   1  152.38   28.00
  26   2   1  138.59   19.80
 -28  -2  -1  157.78   22.30
  28  -2   1  145.09   29.90
  28  -2   1  152.78   31.70
  28  -2   1  128.59   20.20
  28  -2   1  205.68   30.70
  28  -2   1  147.19   20.40
  28   2   1  142.09   20.80
 -28   2  -1  144.99   21.40
  28   2   1  160.78   32.90
  28   2   1  183.98   33.40
  28   2   1  208.78   34.20
  29  -3  -1   16.90   22.50
  29  -3  -1   25.90   10.30
 -29  -3   1   14.30   12.50
  29  -3  -1   25.70   24.90
  29  -3  -1    9.50   21.30
  29   3  -1  -14.90   21.50
  29   3  -1   12.40   22.30
  29   3  -1   49.50   24.40
  29   3  -1  -17.10   15.80
 -29   3   1    9.70   10.60
  29   3  -1  -10.10    9.10
  27  -3  -1   84.09   23.20
 -27  -3   1   94.79   14.80
  27  -3  -1   71.19   22.30
  27  -3  -1   69.49   12.60
  27  -3  -1   55.99   12.10
  27  -3  -1   88.79   22.90
 -27   3   1   85.79   14.10
  27   3  -1   66.09   23.30
  27   3  -1   63.39   12.70
  27   3  -1   48.80   14.40
  27   3  -1   75.39   20.80
  25  -3  -1   -8.00    7.90
 -25  -3   1   10.50   11.60
  25  -3  -1    7.20   13.30
 -25  -3   1    4.40   10.20
  25  -3  -1   -1.00   15.30
  25   3  -1    5.20   16.60
  25   3  -1   11.40   16.70
  25   3  -1    3.70    7.60
  25   3  -1    3.00   11.80
 -25   3   1   -7.90   10.90
  25   3  -1   26.30   13.50
  23  -3  -1  241.48   27.50
 -23  -3   1  234.98   25.60
  23  -3  -1  204.68   31.70
  23  -3  -1  239.88   24.20
  23  -3  -1  301.87   32.20
  23  -3  -1  231.38   24.80
  23  -3  -1  253.07   30.90
 -23  -3   1  212.58   25.40
  23   3  -1  222.58   25.20
 -23   3   1  235.48   25.30
  23   3  -1  221.38   27.70
 -21  -3   1  222.18   23.90
  21  -3  -1  202.88   28.20
  21  -3  -1  204.28   28.90
  21  -3  -1  212.38   21.80
  21  -3  -1  192.48   28.20
  21  -3  -1  202.18   22.50
  21  -3  -1  188.38   24.50
  21   3  -1  232.78   24.50
 -21   3   1  215.18   22.20
  21   3  -1  211.38   22.70
  21   3  -1  208.58   22.30
  19  -3  -1  332.57   31.20
  19  -3  -1  316.87   32.80
  19  -3  -1  351.96   31.00
 -19  -3   1  314.97   30.70
  19  -3  -1  315.77   35.10
 -19  -3   1  364.76   33.20
  19  -3  -1  301.27   35.00
  19  -3  -1  303.57   34.90
  19   3  -1  335.17   32.60
  19   3  -1  288.47   30.70
  19   3  -1  296.27   31.30
 -19   3   1  356.96   32.00
 -17  -3   1    2.80    7.10
  17  -3  -1    2.70    5.40
  17  -3  -1   -1.20    7.30
  17  -3  -1   17.00    5.50
  17  -3  -1   15.00    4.70
 -17  -3   1   10.80    7.60
  17  -3  -1    1.40    6.60
 -17  -3   1    5.50    4.40
 -17   3   1    4.20    3.80
 -17   3   1    5.80    5.00
  17   3  -1    2.40    5.70
  17   3  -1    8.10    4.90
  17   3  -1    0.80    4.30
  15  -3  -1  812.62   68.39
 -15  -3   1  738.73   64.69
 -15  -3   1  610.94   66.69
 -15  -3   1  772.62   67.79
  15  -3  -1  755.02   67.89
  15  -3  -1  713.03   65.09
  15  -3  -1  765.82   65.09
  15  -3  -1  706.73   67.79
 -15  -3   1  745.63   68.29
  15   3  -1  751.32   66.09
  15   3  -1  722.83   65.09
 -15   3   1  725.43   64.39
  15   3  -1  742.43   65.59
  13  -3  -1 1554.74  134.09
  13  -3  -1 1618.24  133.99
  13  -3  -1 1513.15  136.19
 -13  -3   1 1591.74  136.79
  13  -3  -1 1530.15  136.09
  13  -3  -1 1539.55  136.09
 -13  -3   1 1487.85  136.39
 -13  -3   1 1549.94  135.89
 -13  -3   1 1515.75  133.59
 -13   3   1 1502.65  134.89
 -13   3   1 1566.14  133.29
  13   3  -1 1491.85  133.89
  13   3  -1 1562.94  134.89
  13   3  -1 1576.64  134.59
  11  -3  -1  934.31   85.79
 -11  -3   1  949.80   86.99
  11  -3  -1  932.61   87.09
 -11  -3   1 1000.10   85.19
  11  -3  -1  988.90   87.19
 -11  -3   1  984.80   87.79
  11  -3  -1 1032.00   85.79
 -11  -3   1 1001.00   87.59
  11  -3  -1 1011.40   87.29
 -11  -3   1  856.91   86.49
 -11  -3   1  909.71   87.29
  11  -3  -1 1050.99   85.49
  11   3  -1 1055.79   86.39
  11   3  -1  960.30   85.49
  11   3  -1  978.90   86.29
 -11   3   1 1020.10   86.29
 -11   3   1  961.00   86.39
  -9  -3   1    3.40    2.40
   9  -3  -1    0.60    3.20
   9  -3  -1    3.40    2.10
   9  -3  -1    8.10    3.20
   9  -3  -1    1.30    3.20
   9  -3  -1   -0.70    2.20
  -9  -3   1    1.30    2.80
  -9  -3   1    3.30    2.10
  -9  -3   1   -4.90    2.60
  -9   3   1    4.60    3.20
   9   3  -1    7.00    2.90
  -9   3   1    5.30    3.10
   9   3  -1    3.20    2.20
  -9   3   1    3.20    1.80
  -9   3   1    0.70    3.50
   9   3  -1   -3.80    2.80
   9   3  -1    0.30    3.00
  -7  -3   1  659.53   57.29
   7  -3  -1  652.63   56.99
   7  -3  -1  601.74   55.59
   7  -3  -1  665.23   56.99
   7  -3  -1  651.23   57.09
   7  -3  -1  652.83   56.49
  -7  -3   1  578.24   55.89
   7  -3  -1  638.94   57.09
  -7  -3   1  618.64   56.79
  -7  -3   1  683.63   56.29
  -7  -3   1  639.74   56.69
  -7  -3   1  633.14   57.39
  -7  -3   1  659.63   56.79
  -7  -3   1  644.44   56.09
  -7  -3   1  666.23   57.39
   7  -3  -1  646.84   56.09
   7   3  -1  671.43   56.79
  -7   3   1  657.63   55.69
  -7   3   1  640.54   56.59
  -7   3   1  582.54   56.49
   7   3  -1  651.13   56.29
   7   3  -1  633.44   56.49
  -7   3   1  667.43   56.79
   7   3  -1  658.53   55.59
   7   3  -1  542.35   57.19
  -5  -3   1 4776.72  400.16
  -5  -3   1 4628.94  399.86
  -5  -3   1 4685.73  399.36
   5  -3  -1 4457.95  398.46
   5  -3  -1 4661.23  399.46
   5  -3  -1 4876.81  398.66
  -5  -3   1 4834.22  399.86
   5  -3  -1 4540.45  399.36
  -5  -3   1 4931.51  399.36
   5  -3  -1 4811.22  399.66
   5  -3  -1 4684.73  399.76
   5  -3  -1 4671.93  399.66
  -5  -3   1 4698.13  399.36
  -5  -3   1 4586.84  399.96
   5  -3  -1 4578.44  398.46
  -5  -3   1 4644.54  398.86
  -5  -3   1 4773.02  400.26
  -5   3   1 4740.03  398.96
  -5   3   1 4299.97  399.96
  -5   3   1 4586.14  399.16
   5   3  -1 4739.23  398.46
  -5   3   1 4504.05  399.76
   5   3  -1 4712.53  399.66
   5   3  -1 4671.23  399.76
   5   3  -1 4620.84  399.66
  -5   3   1 4642.64  399.76
  -5   3   1 4455.05  399.86
  -5   3   1 4539.65  399.76
   5   3  -1 4670.23  399.86
   5   3  -1 4834.42  399.26
   5   3  -1 4778.52  400.06
  -5   3   1 4602.84  399.76
   5   3  -1 4505.05  398.86
   5   3  -1 4512.95  398.96
   3  -3  -1 1090.49   88.89
  -3  -3   1 1046.90   88.59
   3  -3  -1 1027.60   88.99
   3  -3  -1 1046.80   88.99
   3  -3  -1  989.00   89.19
  -3  -3   1 1016.90   89.29
  -3  -3   1 1125.39   89.39
  -3  -3   1  899.31   89.59
   3  -3  -1 1038.20   88.99
   3  -3  -1  857.41   88.99
   3  -3  -1  975.10   88.99
  -3  -3   1 1020.10   89.29
  -3  -3   1 1067.19   89.79
  -3  -3   1  980.80   87.59
  -3  -3   1 1141.89   89.59
  -3  -3   1 1055.99   89.59
   3   3  -1  986.60   89.79
  -3   3   1  970.00   89.49
   3   3  -1 1010.50   89.09
   3   3  -1 1066.69   89.29
   3   3  -1 1017.90   89.29
   3   3  -1 1025.30   89.09
  -3   3   1 1004.70   89.19
   3   3  -1 1113.59   89.19
  -3   3   1 1027.40   87.99
  -3   3   1 1004.00   88.99
  -3   3   1  945.81   88.99
  -3   3   1 1033.90   89.29
  -3   3   1 1039.60   88.99
   3   3  -1 1070.49   89.49
  -1  -3   1    7.80    3.30
   1  -3  -1    6.10    3.20
  -1  -3   1   10.40    3.50
   1  -3  -1    5.90    3.70
   1  -3  -1    7.90    3.30
  -1  -3   1    6.90    3.90
   1  -3  -1    8.70    4.30
  -1  -3   1   11.80    4.40
  -1  -3   1    5.00    3.70
   1  -3  -1    7.00    3.20
  -1  -3   1    9.50    3.30
   1  -3  -1   14.50    4.00
  -1  -3   1    8.30    3.10
   1  -3  -1   10.40    3.50
   1  -3  -1   12.70    4.00
   1   3  -1   12.90    4.90
  -1   3   1   14.90    4.10
   1   3  -1   10.60    3.60
   1   3  -1   17.40    3.90
  -1   3   1   11.90    3.10
   1   3  -1    6.40    3.40
  -1   3   1   14.60    4.10
   1   3  -1   12.20    3.00
  -1   3   1   17.60    4.20
  -1   3   1   15.30    4.10
   1   3  -1    5.50    3.10
  -1   3   1   10.70    3.80
  -1   3   1    7.50    3.00
   1   3  -1   31.10    5.80
  -1  -3  -1   60.79    6.90
   1  -3   1   56.49    6.80
  -1  -3  -1   64.69    7.20
   1  -3   1   67.19    8.40
   1  -3   1   51.69    6.80
  -1  -3  -1   58.59    6.90
   1  -3   1   64.19    6.60
   1  -3   1   42.70    8.40
  -1  -3  -1   62.29    7.10
  -1  -3  -1   55.49    9.10
   1  -3   1   64.09    7.10
   1  -3   1   57.09    6.50
   1  -3   1   60.59    7.00
  -1  -3  -1   54.59    6.90
  -1  -3  -1   52.79    7.70
  -1   3  -1   44.10    7.40
   1   3   1   48.60    7.70
  -1   3  -1   68.39    6.80
   1   3   1   45.70    7.50
  -1   3  -1   52.69    6.70
  -1   3  -1   59.29    7.30
   1   3   1   62.19    9.00
   1   3   1   49.90    6.50
  -1   3  -1   64.09    7.60
  -1   3  -1   50.59    6.80
   1   3   1   53.89    6.80
  -1   3  -1   50.59    6.60
  -1   3  -1   57.89    7.20
   3  -3   1 3606.14  297.17
  -3  -3  -1 3684.53  297.97
  -3  -3  -1 3715.73  297.97
  -3  -3  -1 3123.99  297.87
   3  -3   1 3035.50  298.47
  -3  -3  -1 3477.65  296.77
  -3  -3  -1 2985.10  297.77
   3  -3   1 3520.35  297.67
   3  -3   1 2892.51  298.07
   3  -3   1 3663.63  297.67
   3  -3   1 3610.14  297.97
   3  -3   1 3496.55  297.57
  -3  -3  -1 3596.64  297.57
  -3  -3  -1 3682.03  297.87
  -3  -3  -1 3789.92  297.47
   3  -3   1 3448.25  297.87
   3  -3   1 3549.15  297.37
  -3  -3  -1 3496.65  297.47
   3   3   1 3610.74  297.37
  -3   3  -1 2991.40  297.57
   3   3   1 3689.53  297.67
  -3   3  -1 3527.35  297.77
  -3   3  -1 3478.55  297.37
   3   3   1 3605.64  297.67
   3   3   1 3660.83  298.27
   3   3   1 3194.88  298.57
  -3   3  -1 3375.66  297.67
   3   3   1 3440.16  297.27
   3   3   1 3138.69  297.87
  -3   3  -1 3622.74  297.27
  -3   3  -1 3459.15  297.77
   3   3   1 3551.44  297.67
  -5  -3  -1  669.53   60.19
  -5  -3  -1  543.65   61.59
   5  -3   1  694.03   60.79
   5  -3   1  686.83   60.19
   5  -3   1  722.13   60.59
  -5  -3  -1  670.23   59.79
  -5  -3  -1  690.93   60.89
   5  -3   1  651.33   60.89
  -5  -3  -1  685.03   60.99
  -5  -3  -1  681.13   60.89
  -5  -3  -1  676.63   60.39
  -5  -3  -1  702.03   60.59
   5  -3   1  695.63   60.79
   5  -3   1  700.23   60.69
   5   3   1  647.84   60.49
   5   3   1  676.13   59.59
  -5   3  -1  689.03   59.99
   5   3   1  661.83   59.79
  -5   3  -1  740.23   60.59
  -5   3  -1  715.93   60.29
   5   3   1  682.33   60.09
   5   3   1  699.03   60.39
  -5   3  -1  727.93   61.99
   5   3   1  738.43   60.99
  -7  -3  -1  282.87   27.90
  -7  -3  -1  300.97   28.90
   7  -3   1  312.57   27.70
   7  -3   1  306.87   27.80
  -7  -3  -1  268.57   29.60
   7  -3   1  274.47   26.90
  -7  -3  -1  289.87   28.40
   7  -3   1  309.57   28.70
   7  -3   1  310.17   28.70
  -7  -3  -1  319.97   27.90
  -7  -3  -1  312.27   29.10
   7  -3   1  276.27   28.40
  -7  -3  -1  291.77   28.70
  -7  -3  -1  310.27   27.70
  -7  -3  -1  282.07   27.60
   7  -3   1  316.87   28.80
  -7   3  -1  389.46   30.00
  -7   3  -1  312.47   27.70
   7   3   1  308.17   28.10
  -7   3  -1  323.67   28.20
   7   3   1  334.97   28.60
   7   3   1  309.87   27.80
  -7   3  -1  298.47   27.40
   7   3   1  295.97   27.00
   7   3   1  295.37   27.40
   9  -3   1  148.59   15.20
   9  -3   1  153.08   15.10
   9  -3   1  140.79   15.40
   9  -3   1  141.29   16.50
  -9  -3  -1  180.18   18.00
  -9  -3  -1  171.68   16.20
  -9  -3  -1  143.49   16.50
  -9  -3  -1  149.29   15.20
   9  -3   1  136.09   16.00
   9  -3   1  142.09   16.50
  -9  -3  -1  138.29   15.60
  -9  -3  -1  164.38   17.20
  -9  -3  -1  178.28   17.30
  -9  -3  -1  175.78   17.60
   9   3   1  154.08   15.30
   9   3   1  162.28   15.60
  -9   3  -1  153.08   14.90
   9   3   1  166.48   16.00
  -9   3  -1  172.28   16.10
  -9   3  -1  161.08   15.90
  -9   3  -1  142.79   15.10
  11  -3   1 1570.74  137.19
 -11  -3  -1 1468.65  136.49
 -11  -3  -1 1598.84  138.99
 -11  -3  -1 1553.64  138.49
 -11  -3  -1 1535.55  136.69
 -11  -3  -1 1518.45  138.99
 -11  -3  -1 1571.84  138.69
 -11  -3  -1 1629.24  138.29
  11  -3   1 1598.34  138.79
  11  -3   1 1611.74  137.09
  11  -3   1 1597.24  138.69
 -11  -3  -1 1541.45  138.89
  11  -3   1 1523.45  138.59
  11  -3   1 1499.05  136.59
 -11   3  -1 1579.84  136.99
 -11   3  -1 1797.22  137.39
  11   3   1 1601.94  137.49
  11   3   1 1607.34  137.19
  11   3   1 1558.24  136.99
  13  -3   1   79.99   12.60
 -13  -3  -1   69.29    9.40
  13  -3   1   72.89   12.40
 -13  -3  -1   77.49   12.00
  13  -3   1   63.39    9.60
 -13  -3  -1   78.29   12.50
  13  -3   1   63.39    9.70
 -13  -3  -1   77.89   12.60
  13  -3   1   89.79   13.00
 -13  -3  -1   63.59   12.10
  13   3   1   81.99    9.80
  13   3   1   66.79   10.10
  13   3   1   79.89   10.80
 -13   3  -1   77.39   10.00
  15  -3   1   85.19   11.60
 -15  -3  -1  114.09   16.00
  15  -3   1   82.29   13.80
 -15  -3  -1   83.79   15.10
  15  -3   1   87.89   14.70
  15  -3   1   67.79   13.00
 -15  -3  -1   90.79   11.40
 -15  -3  -1  102.59   13.90
  15  -3   1   83.49   11.90
  15   3   1   92.59   12.10
 -15   3  -1   85.99   11.40
  15   3   1   94.19   12.60
  15   3   1   95.19   11.80
  17  -3   1   -4.60    7.00
  17  -3   1    0.40    4.70
 -17  -3  -1    8.50    7.80
 -17  -3  -1    0.30    5.50
  17  -3   1    0.80    5.50
  17  -3   1   13.00    5.70
 -17  -3  -1   -0.60    6.00
  17  -3   1    5.00    9.80
  17  -3   1    2.60    9.80
  17   3   1    5.30    5.00
 -17   3  -1    6.10    5.80
  17   3   1    1.50    5.20
  19  -3   1  551.44   52.09
 -19  -3  -1  579.74   55.69
  19  -3   1  578.14   56.09
  19  -3   1  530.55   54.79
  19  -3   1  572.54   55.49
  19  -3   1  577.84   51.89
 -19  -3  -1  531.65   51.59
 -19  -3  -1  585.64   52.69
  19  -3   1  565.24   51.69
  19   3   1  541.65   51.89
  19   3   1  542.25   52.49
 -19   3  -1  585.04   51.69
  21  -3   1    9.80    6.80
 -21  -3  -1    3.80    7.60
 -21  -3  -1   -6.50    7.50
 -21  -3  -1   19.70    9.30
  21  -3   1   -4.90    7.90
  21  -3   1   -5.90    7.70
  21  -3   1    6.00   10.70
  21  -3   1    4.60    7.90
  21   3   1   -4.10    7.10
 -21   3  -1   10.90    8.70
  21   3   1   -4.60    9.50
 -23  -3  -1   42.80   11.60
  23  -3   1   50.79   16.30
  23  -3   1   52.39   16.70
  23  -3   1   55.69   10.90
  23  -3   1   55.69   18.10
  23  -3   1   61.09   12.50
 -23  -3  -1   53.99   14.00
  23   3   1   56.59   14.10
  23   3   1   27.10   18.00
  23   3   1   56.79   12.00
  23   3   1    9.80   15.90
 -23   3  -1   31.80    9.80
  23   3   1   66.09   12.20
 -23   3  -1   65.69   12.70
  25  -3   1  -18.40   14.60
  25  -3   1  -11.80    7.50
  25  -3   1   -1.60   15.70
 -25  -3  -1   11.90    9.60
  25  -3   1  -16.80   15.90
  25  -3   1    1.40   12.40
  25   3   1    3.40   16.30
 -25   3  -1   -1.40    8.80
  25   3   1   13.30   10.50
  25   3   1   -1.40    9.40
  25   3   1   27.50   14.00
  27  -3   1  172.78   29.90
  27  -3   1  163.98   21.70
  27  -3   1  165.08   31.30
 -27  -3  -1  170.58   23.50
  27  -3   1  172.28   30.80
  27  -3   1  181.38   22.80
  27   3   1  145.59   22.40
  27   3   1  205.18   33.20
 -27   3  -1  185.38   23.30
  27   3   1  158.78   31.30
  28  -4  -1  119.19   26.80
  28  -4  -1   78.99   24.50
  28  -4  -1   72.99   24.30
 -28  -4   1  112.79   18.30
  28  -4  -1   71.19   13.90
  28  -4  -1   67.59   14.60
 -28   4   1   71.39   14.60
  28   4  -1   93.79   26.20
  28   4  -1   98.09   28.30
  28   4  -1  102.49   16.10
  28   4  -1   61.09   18.70
  26  -4  -1  -10.30   15.90
  26  -4  -1    8.10   16.00
  26  -4  -1    0.50    9.20
  26  -4  -1    2.30   15.90
 -26  -4   1  -11.10   10.70
  26  -4  -1   -6.40    8.10
  26   4  -1    8.40    9.20
  26   4  -1    9.60   19.40
  26   4  -1   12.10   13.00
  26   4  -1  -45.60   16.40
 -26   4   1    4.20    8.30
 -24  -4   1   71.49   14.20
  24  -4  -1   28.60   10.30
 -24  -4   1   45.10   12.00
  24  -4  -1   52.29   14.70
  24  -4  -1   24.70   15.30
  24  -4  -1   36.10   17.60
  24  -4  -1   65.89   16.80
  24  -4  -1   52.39   10.40
 -24   4   1   45.20   12.30
  24   4  -1   49.99   12.00
 -24   4   1   49.20    9.80
  24   4  -1   48.90   14.60
  22  -4  -1  264.87   30.70
  22  -4  -1  243.28   32.00
 -22  -4   1  238.58   27.60
  22  -4  -1  250.57   28.60
  22  -4  -1  243.58   26.00
 -22  -4   1  248.28   28.30
  22  -4  -1  204.78   30.50
  22  -4  -1  249.78   25.00
 -22  -4   1  273.47   31.10
  22   4  -1  219.18   26.00
  22   4  -1  240.18   27.80
 -22   4   1  238.88   24.70
  22   4  -1  238.28   26.10
 -22   4   1  242.88   26.10
  20  -4  -1  186.28   19.20
  20  -4  -1  174.28   25.00
  20  -4  -1  180.58   19.90
 -20  -4   1  199.88   24.20
 -20  -4   1  179.38   19.90
 -20  -4   1  187.28   22.90
  20  -4  -1  186.18   25.20
  20  -4  -1  182.28   24.90
  20   4  -1  147.19   21.00
  20   4  -1  158.08   19.90
 -20   4   1  176.98   18.60
  20   4  -1  150.58   19.40
  18  -4  -1   73.89   10.00
 -18  -4   1   70.79   14.20
 -18  -4   1   58.19   13.00
 -18  -4   1   73.89   10.40
  18  -4  -1   56.09    9.70
  18  -4  -1   59.19   13.50
  18  -4  -1   48.00   12.90
 -18  -4   1   61.29   13.30
  18  -4  -1   60.69   13.00
  18   4  -1   46.10    9.20
 -18   4   1   77.79   11.20
  18   4  -1   45.00   10.70
  18   4  -1   57.69   10.20
 -18   4   1   71.59    9.20
  16  -4  -1  147.49   15.80
 -16  -4   1  133.99   15.10
 -16  -4   1  148.39   20.30
  16  -4  -1  148.19   15.10
  16  -4  -1  129.99   19.00
 -16  -4   1  122.29   18.70
 -16  -4   1  136.19   19.50
  16  -4  -1  139.99   19.40
  16  -4  -1  162.58   19.10
  16   4  -1  133.09   16.00
  16   4  -1  123.29   15.20
 -16   4   1  119.39   14.30
  16   4  -1  161.38   17.00
 -16   4   1  173.98   17.40
 -14  -4   1  451.25   41.30
  14  -4  -1  412.36   41.20
  14  -4  -1  468.45   41.90
 -14  -4   1  464.55   44.40
  14  -4  -1  493.35   44.30
 -14  -4   1  442.66   43.50
  14  -4  -1  458.35   43.90
 -14  -4   1  424.26   44.10
  14  -4  -1  443.36   43.60
 -14  -4   1  367.56   43.70
 -14  -4   1  450.15   44.30
  14   4  -1  449.66   41.60
  14   4  -1  482.85   42.60
 -14   4   1  459.15   40.90
  14   4  -1  463.65   42.60
 -14   4   1  563.54   43.40
  12  -4  -1  159.78   15.30
  12  -4  -1  138.59   15.80
  12  -4  -1  135.89   15.10
  12  -4  -1  177.08   17.30
  12  -4  -1  103.49   16.20
 -12  -4   1  155.68   17.80
 -12  -4   1  166.08   15.40
  12  -4  -1  158.68   17.50
 -12  -4   1  121.89   18.40
 -12  -4   1  134.39   17.10
 -12  -4   1  158.58   18.10
 -12  -4   1  160.68   17.10
 -12   4   1  145.09   17.30
 -12   4   1  163.08   16.70
  12   4  -1  164.58   16.80
 -12   4   1  138.99   14.50
  12   4  -1  149.09   15.40
 -10  -4   1  138.09   16.10
 -10  -4   1  136.49   15.10
  10  -4  -1  161.88   15.60
  10  -4  -1  137.59   13.40
  10  -4  -1  134.79   13.90
 -10  -4   1  112.29   13.60
  10  -4  -1  144.69   15.10
 -10  -4   1  139.29   15.50
 -10  -4   1  117.89   15.90
 -10  -4   1  137.29   14.00
  10  -4  -1  120.09   15.00
 -10  -4   1  145.49   16.10
  10  -4  -1  124.49   15.30
 -10   4   1  131.69   14.80
  10   4  -1  161.08   14.60
  10   4  -1  137.39   15.70
 -10   4   1  171.88   16.40
 -10   4   1  132.39   16.30
  10   4  -1  148.59   14.90
  10   4  -1  128.09   13.40
 -10   4   1  145.19   13.50
  -8  -4   1  203.88   22.00
   8  -4  -1  217.08   21.70
  -8  -4   1  235.88   21.60
   8  -4  -1  224.98   21.80
  -8  -4   1  207.58   20.80
   8  -4  -1  218.78   19.90
  -8  -4   1  247.78   21.10
   8  -4  -1  217.38   21.90
   8  -4  -1  209.18   22.30
  -8  -4   1  228.78   20.70
   8   4  -1  228.78   21.90
   8   4  -1  232.38   20.10
  -8   4   1  215.78   21.70
  -8   4   1  250.67   22.80
   8   4  -1  202.08   19.70
  -8   4   1  241.68   26.40
   6  -4  -1 2021.30  172.58
  -6  -4   1 2047.40  174.28
   6  -4  -1 2064.59  173.68
  -6  -4   1 2000.10  174.28
  -6  -4   1 2087.49  172.48
  -6  -4   1 1998.40  173.28
  -6  -4   1 1927.31  174.18
   6  -4  -1 2002.60  173.68
   6  -4  -1 1996.10  171.78
   6  -4  -1 2088.39  173.58
  -6  -4   1 2058.19  173.38
  -6  -4   1 1936.51  173.98
   6  -4  -1 2015.40  173.28
   6   4  -1 1879.71  174.88
   6   4  -1 1966.50  171.78
   6   4  -1 2034.70  173.68
   6   4  -1 1980.10  172.88
  -6   4   1 2106.39  173.98
   6   4  -1 1909.31  172.58
  -6   4   1 2113.69  174.38
  -6   4   1 2019.70  172.88
  -6   4   1 1919.21  174.08
   6   4  -1 1910.41  173.48
  -4  -4   1   96.39    8.80
   4  -4  -1   90.99   10.70
  -4  -4   1   94.69   13.70
  -4  -4   1   92.99   11.80
  -4  -4   1  107.29   11.60
   4  -4  -1   91.09   11.40
   4  -4  -1  117.89   10.90
  -4  -4   1  100.09   11.30
   4  -4  -1   90.09   10.90
  -4  -4   1   92.89   12.00
  -4  -4   1   88.49   10.20
  -4  -4   1  114.49   11.60
   4  -4  -1  100.29   10.70
   4  -4  -1   88.49   13.00
  -4  -4   1  111.89   11.50
   4  -4  -1  100.19   10.80
  -4   4   1   98.89    9.20
   4   4  -1   89.79   11.00
   4   4  -1   77.39   11.00
  -4   4   1  104.59   10.80
   4   4  -1  122.19   12.90
   4   4  -1  107.09   10.80
  -4   4   1  102.89   11.10
  -4   4   1  102.09   11.10
  -4   4   1   87.59   11.00
   2  -4  -1  800.82   67.69
   2  -4  -1  762.72   67.29
   2  -4  -1  826.52   67.69
   2  -4  -1  842.42   68.19
  -2  -4   1  771.62   67.79
  -2  -4   1  726.93   68.09
  -2  -4   1  830.22   68.39
  -2  -4   1  742.23   68.29
  -2  -4   1  808.12   68.29
   2  -4  -1  652.93   67.29
  -2  -4   1  720.03   67.49
   2  -4  -1  837.92   67.99
  -2  -4   1  763.72   68.59
  -2   4   1  787.42   67.59
   2   4  -1  762.62   67.89
  -2   4   1  843.82   68.39
  -2   4   1  642.34   66.99
  -2   4   1  760.42   67.69
   2   4  -1  610.84   67.19
  -2   4   1  762.12   67.49
   2   4  -1  868.41   68.39
  -2   4   1  786.02   67.79
   2   4  -1  759.02   67.19
   2   4  -1  732.53   67.59
  -2   4   1  704.53   67.49
  -2   4   1  772.12   67.99
   2   4  -1  647.04   68.49
   2   4  -1  764.42   67.59
   0  -4  -1  203.68   22.20
   0  -4   1  186.98   21.20
   0  -4  -1  236.38   22.60
   0  -4   1  220.98   21.40
   0  -4  -1  187.18   21.20
   0  -4  -1  185.68   21.30
   0  -4   1  199.28   21.20
   0  -4  -1  201.48   21.20
   0  -4  -1  188.98   21.20
   0  -4   1  222.28   20.60
   0  -4  -1  178.18   21.00
   0  -4   1  190.88   21.20
   0  -4  -1  234.48   21.30
   0  -4   1  199.18   21.30
   0  -4   1  189.08   21.30
   0   4  -1  234.68   21.00
   0   4   1  202.38   20.90
   0   4   1  195.08   20.90
   0   4   1  234.88   21.70
   0   4   1  234.78   20.80
   0   4  -1  195.68   21.00
   0   4  -1  228.08   21.60
   0   4   1  250.87   22.20
   0   4  -1  227.68   21.00
   0   4  -1  216.78   21.00
   0   4   1  209.78   21.40
   0   4   1  218.78   21.40
   0   4  -1  228.88   21.80
   0   4  -1  216.48   20.90
   0   4   1  207.58   21.10
   2  -4   1 1693.83  140.99
   2  -4   1 1525.85  141.29
  -2  -4  -1 1685.83  140.69
   2  -4   1 1606.54  140.69
  -2  -4  -1 1706.03  141.39
   2  -4   1 1804.92  140.89
  -2  -4  -1 1673.63  141.29
   2  -4   1 1659.83  140.89
   2  -4   1 1391.46  142.39
  -2  -4  -1 1682.73  140.99
  -2  -4  -1 1780.72  141.59
   2  -4   1 1627.74  140.39
   2  -4   1 1482.45  140.49
  -2   4  -1 1322.67  140.79
   2   4   1 1742.93  141.19
   2   4   1 1556.64  140.49
  -2   4  -1 1617.44  140.99
   2   4   1 1655.93  140.79
   2   4   1 1335.77  140.99
  -2   4  -1 1629.44  140.99
   2   4   1 1531.55  141.49
  -2   4  -1 1656.03  141.09
   2   4   1 1638.14  140.79
  -2   4  -1 1575.84  140.59
  -2   4  -1 1665.93  141.09
   2   4   1 1685.93  140.79
   2   4   1 1745.73  142.29
  -2   4  -1 1662.23  140.49
  -4  -4  -1   40.30    7.50
  -4  -4  -1   45.90    5.30
   4  -4   1   46.20    6.70
   4  -4   1   49.50    6.70
  -4  -4  -1   39.40    7.10
  -4  -4  -1   49.30    7.00
  -4  -4  -1   25.80    8.10
   4  -4   1   45.30    7.70
  -4  -4  -1   46.30    7.20
   4  -4   1   39.50    7.80
  -4  -4  -1   41.60    6.50
  -4  -4  -1   36.90    6.60
  -4  -4  -1   46.60    6.90
   4  -4   1   36.00    7.80
   4  -4   1   43.20    6.70
   4  -4   1   47.40    7.00
  -4   4  -1   61.99    8.80
   4   4   1   38.00    6.40
  -4   4  -1   43.90    6.20
   4   4   1   49.70    6.80
   4   4   1   48.60    7.80
  -4   4  -1   44.60    7.30
   4   4   1   50.99    8.20
  -6  -4  -1 1211.68  103.29
   6  -4   1 1094.19  103.99
  -6  -4  -1 1208.68  104.79
   6  -4   1 1197.98  103.79
  -6  -4  -1 1236.88  104.49
   6  -4   1 1192.18  104.39
  -6  -4  -1 1170.68  104.29
   6  -4   1 1186.08  104.39
   6  -4   1 1217.38  104.59
  -6  -4  -1 1161.98  103.89
  -6  -4  -1 1199.88  104.79
  -6  -4  -1 1169.68  104.89
   6  -4   1 1158.38  104.39
   6   4   1 1223.88  105.09
   6   4   1 1161.78  104.39
  -6   4  -1 1262.37  104.59
   6   4   1 1197.28  103.49
  -6   4  -1 1221.28  104.19
  -6   4  -1 1239.28  103.59
   6   4   1 1110.89  103.69
   8  -4   1    3.30    3.10
   8  -4   1   -0.50    2.30
  -8  -4  -1    0.10    3.40
   8  -4   1   15.10    4.60
  -8  -4  -1    2.90    6.10
  -8  -4  -1   -0.60    2.90
   8  -4   1    9.00    3.80
   8  -4   1    0.10    3.70
  -8  -4  -1    3.70    3.30
  -8  -4  -1   -4.60    2.70
  -8  -4  -1    0.20    4.00
   8  -4   1    2.50    3.20
  -8  -4  -1    1.90    3.30
   8  -4   1    4.60    4.10
  -8  -4  -1   -0.70    3.80
   8   4   1    4.00    3.60
  -8   4  -1    1.80    2.40
   8   4   1    9.70    3.10
   8   4   1    0.70    3.20
   8   4   1    0.30    2.80
  -8   4  -1    2.80    4.80
  -8   4  -1    7.10    3.10
  -8   4  -1    5.50    4.00
 -10  -4  -1   16.40    6.30
 -10  -4  -1   15.70    7.30
 -10  -4  -1   18.00    6.30
 -10  -4  -1   15.30    4.40
  10  -4   1   19.20    4.90
  10  -4   1   11.10    5.00
 -10  -4  -1   24.60    5.90
  10  -4   1    4.60    4.00
  10  -4   1   11.10    5.20
 -10  -4  -1    4.70    5.40
  10  -4   1    7.40    3.50
 -10  -4  -1    8.10    5.10
  10   4   1   22.30    5.70
 -10   4  -1    9.40    5.60
 -10   4  -1   11.60    3.80
  10   4   1    8.40    4.80
 -10   4  -1   12.70    4.40
  10   4   1   13.20    4.40
 -10   4  -1   15.90    5.90
 -12  -4  -1   69.49   11.20
 -12  -4  -1   53.29   11.00
 -12  -4  -1   64.79   11.50
 -12  -4  -1   69.39    9.20
  12  -4   1   49.80    9.90
  12  -4   1   51.59    9.20
 -12  -4  -1   66.99   11.40
 -12  -4  -1   69.69   12.30
  12  -4   1   63.19    9.20
  12  -4   1   65.99   11.50
  12  -4   1   57.79   10.70
 -12  -4  -1   64.29   12.20
  12   4   1   62.79    9.80
  12   4   1   69.19   10.00
 -12   4  -1   45.50    7.80
 -12   4  -1   92.89   11.20
 -12   4  -1   56.99    8.90
  12   4   1   51.59    8.70
 -14  -4  -1  437.86   42.20
  14  -4   1  438.06   39.30
  14  -4   1  412.16   41.30
 -14  -4  -1  411.56   39.00
 -14  -4  -1  396.56   40.90
  14  -4   1  377.46   40.70
  14  -4   1  470.15   39.80
 -14  -4  -1  382.66   41.10
 -14  -4  -1  400.76   40.80
  14  -4   1  413.76   41.20
  14   4   1  409.46   39.90
 -14   4  -1  484.05   39.90
  14   4   1  414.86   39.20
 -14   4  -1  422.26   38.60
  14   4   1  425.86   40.90
 -14   4  -1  428.36   39.30
  16  -4   1    0.30    6.90
  16  -4   1   -6.20    6.50
 -16  -4  -1   10.80    8.10
  16  -4   1    0.50    7.00
  16  -4   1   -0.90    6.00
 -16  -4  -1    0.80    7.90
 -16  -4  -1    8.00    5.90
  16  -4   1    2.30    5.10
 -16  -4  -1   -0.60    7.70
 -16   4  -1    3.80    4.40
  16   4   1    8.10    6.70
  16   4   1    7.70    5.20
 -16   4  -1    5.60    6.30
  18  -4   1    5.50    5.30
 -18  -4  -1    6.60    7.10
  18  -4   1    7.30    8.70
  18  -4   1    0.00    6.60
  18  -4   1   -8.70    7.90
 -18  -4  -1    8.40    8.00
 -18  -4  -1   -7.60    8.30
  18  -4   1   -3.40    8.20
 -18   4  -1   -7.60    6.90
  18   4   1    8.40    6.30
  18   4   1   -6.90    5.50
  18   4   1   -3.20    6.60
 -18   4  -1   -0.80    4.90
  20  -4   1  220.68   26.40
 -20  -4  -1  206.58   23.70
  20  -4   1  216.98   28.30
  20  -4   1  185.98   23.30
  20  -4   1  165.28   25.90
  20  -4   1  199.18   21.20
 -20  -4  -1  186.08   21.90
  20  -4   1  193.68   22.70
 -20  -4  -1  205.38   27.20
  20   4   1  181.58   22.70
 -20   4  -1  165.68   20.50
  20   4   1  152.68   21.10
  20   4   1  199.28   22.30
 -20   4  -1  177.28   21.80
 -22  -4  -1  238.48   28.30
  22  -4   1  293.57   32.60
  22  -4   1  273.17   32.60
  22  -4   1  220.98   28.20
  22  -4   1  288.57   27.00
 -22  -4  -1  265.87   32.20
 -22  -4  -1  252.27   28.70
  22  -4   1  193.68   31.60
  22  -4   1  230.88   28.40
  22   4   1  280.07   28.30
 -22   4  -1  240.68   26.10
 -22   4  -1  224.08   28.00
  22   4   1  224.58   28.70
  22   4   1  251.57   27.50
  24  -4   1   -5.20   13.30
  24  -4   1   10.30   10.60
  24  -4   1    3.70    8.00
 -24  -4  -1  -18.20   10.10
  24  -4   1    3.70   13.80
  24  -4   1   12.60   14.90
  24   4   1    4.20    9.10
  24   4   1    1.30   10.00
  24   4   1    4.70   16.40
  24   4   1   -4.90   11.70
 -24   4  -1   -4.30    7.80
  26  -4   1   -0.60   19.00
  26  -4   1   -8.10   12.20
  26  -4   1  -17.10   16.40
 -26  -4  -1   16.60   11.80
  26  -4   1   -3.20   16.90
  26  -4   1   19.40   10.00
 -26   4  -1    8.20   10.00
  26   4   1   10.10   10.90
  26   4   1  -16.70   18.00
  26   4   1   -0.40   18.40
  28  -4   1   54.29   23.50
  28  -4   1   89.39   15.70
 -28  -4  -1   70.99   17.80
  28  -4   1   61.69   24.30
  28  -4   1   53.49   23.40
  28   4   1   71.89   16.10
 -28   4  -1   97.29   16.40
  28   4   1   60.69   25.80
  28   4   1   89.39   27.70
  27  -5  -1   49.70   13.20
  27  -5  -1   59.89   21.50
  27  -5  -1   70.49   21.50
  27  -5  -1   43.20   11.50
 -27  -5   1   52.89   16.50
  27  -5  -1   59.99   19.90
  27   5  -1   29.20   12.20
  27   5  -1   23.30   21.50
  27   5  -1   33.30   20.90
 -27   5   1   33.10   11.60
  27   5  -1   17.80   21.40
  25  -5  -1    8.60   15.00
  25  -5  -1    5.60   10.50
  25  -5  -1   28.20   15.90
  25  -5  -1   12.90    9.20
 -25  -5   1    8.40   11.40
  25  -5  -1   17.40   15.40
  25   5  -1   21.50   16.10
  25   5  -1    1.60   10.00
 -25   5   1   10.00    8.70
  25   5  -1   -0.40   12.60
  23  -5  -1  152.78   23.70
 -23  -5   1  132.99   19.30
 -23  -5   1  115.99   19.90
 -23  -5   1  124.69   21.80
  23  -5  -1  148.79   20.60
  23  -5  -1  163.48   24.30
  23  -5  -1  105.49   16.90
  23  -5  -1  141.19   23.60
  23  -5  -1  136.59   17.30
  23   5  -1  130.29   18.30
 -23   5   1  116.89   16.00
 -23   5   1  148.79   19.40
  23   5  -1  110.59   18.90
  23   5  -1   94.89   17.20
  21  -5  -1  197.58   24.20
  21  -5  -1  248.38   23.80
 -21  -5   1  191.08   25.20
  21  -5  -1  230.08   29.90
  21  -5  -1  228.08   28.60
  21  -5  -1  215.28   26.70
 -21  -5   1  225.78   28.10
 -21  -5   1  222.08   28.40
  21   5  -1  268.47   27.50
  21   5  -1  180.58   24.80
 -21   5   1  212.28   22.70
  21   5  -1  235.38   25.20
  19  -5  -1  505.95   46.30
  19  -5  -1  436.56   42.50
 -19  -5   1  384.06   47.00
 -19  -5   1  426.66   46.40
 -19  -5   1  445.96   42.20
 -19  -5   1  396.86   45.50
  19  -5  -1  432.56   45.10
  19  -5  -1  447.46   41.90
  19  -5  -1  458.65   45.40
  19   5  -1  423.76   45.20
  19   5  -1  450.45   43.50
  19   5  -1  437.36   43.00
 -19   5   1  440.46   41.20
 -19   5   1  518.15   43.70
 -17  -5   1  109.79   14.10
  17  -5  -1  109.29   16.90
  17  -5  -1   93.09   18.00
 -17  -5   1   86.29   17.90
  17  -5  -1  110.79   13.20
  17  -5  -1   86.09   14.00
 -17  -5   1  122.99   20.40
  17  -5  -1  134.59   20.00
 -17  -5   1  123.69   17.80
  17   5  -1   96.29   14.10
 -17   5   1  145.99   17.00
  17   5  -1  130.59   16.30
 -17   5   1   94.59   12.40
  17   5  -1   97.99   16.50
  15  -5  -1   41.20    7.10
  15  -5  -1   29.90    9.30
 -15  -5   1   20.40    9.50
 -15  -5   1   42.80    9.50
 -15  -5   1   37.80   10.70
  15  -5  -1   31.10    7.60
 -15  -5   1   37.00    9.60
  15  -5  -1   32.00    9.40
  15  -5  -1   26.80   11.10
 -15  -5   1   35.30    7.80
 -15  -5   1   23.10   11.00
  15  -5  -1   34.70    9.60
  15   5  -1   30.40    8.00
 -15   5   1   57.79   10.80
 -15   5   1   32.90    6.30
  15   5  -1   33.90    7.50
  15   5  -1   47.80    9.40
 -15   5   1   38.20    9.00
  13  -5  -1 1912.21  165.78
  13  -5  -1 1912.41  164.88
 -13  -5   1 1769.42  166.98
  13  -5  -1 1905.71  166.48
 -13  -5   1 1865.51  167.58
  13  -5  -1 1776.52  163.68
 -13  -5   1 1964.20  164.78
  13  -5  -1 1881.91  166.48
 -13  -5   1 1969.90  166.58
 -13  -5   1 1906.91  167.48
  13  -5  -1 1902.61  166.78
  13   5  -1 2019.00  165.98
  13   5  -1 1942.61  166.58
 -13   5   1 1903.51  165.88
  13   5  -1 1800.62  165.08
 -13   5   1 1925.11  164.38
 -11  -5   1 2116.19  196.28
  11  -5  -1 2190.68  195.58
 -11  -5   1 2101.79  194.08
  11  -5  -1 2312.37  195.88
 -11  -5   1 2230.48  195.58
  11  -5  -1 2297.97  194.58
 -11  -5   1 2106.79  196.48
 -11  -5   1 2198.08  196.58
  11  -5  -1 2260.27  195.78
  11  -5  -1 2146.39  193.08
 -11  -5   1 2326.57  195.28
  11  -5  -1 2258.57  195.98
 -11   5   1 2260.07  194.08
 -11   5   1 2625.14  196.78
  11   5  -1 2190.18  194.78
 -11   5   1 2265.97  195.58
  11   5  -1 2308.47  195.38
  11   5  -1 2246.18  196.48
  11   5  -1 2259.17  193.48
   9  -5  -1  358.06   37.00
  -9  -5   1  388.66   37.90
   9  -5  -1  389.16   34.60
   9  -5  -1  332.67   36.90
  -9  -5   1  393.56   36.50
  -9  -5   1  421.86   38.50
  -9  -5   1  365.66   38.30
   9  -5  -1  404.06   36.50
  -9  -5   1  397.96   37.00
   9  -5  -1  447.86   37.50
   9  -5  -1  381.26   38.10
  -9  -5   1  398.56   38.00
  -9  -5   1  425.26   36.60
  -9  -5   1  386.16   35.80
  -9   5   1  461.65   38.80
   9   5  -1  407.56   37.10
   9   5  -1  443.16   38.50
   9   5  -1  368.86   35.00
   9   5  -1  365.36   38.50
  -9   5   1  403.46   37.30
  -9   5   1  386.16   35.90
  -9   5   1  483.45   40.60
   9   5  -1  395.76   35.00
  -7  -5   1  233.38   23.50
  -7  -5   1  222.38   20.90
  -7  -5   1  228.38   24.30
   7  -5  -1  247.68   23.50
   7  -5  -1  220.18   22.60
   7  -5  -1  191.08   24.00
  -7  -5   1  248.48   22.90
  -7  -5   1  217.68   23.60
   7  -5  -1  243.28   22.90
  -7  -5   1  249.08   22.60
  -7   5   1  256.57   24.20
  -7   5   1  227.18   21.90
   7   5  -1  226.08   22.70
   7   5  -1  219.28   21.80
  -7   5   1  273.87   24.80
   7   5  -1  228.38   23.00
  -7   5   1  229.78   23.10
  -5  -5   1 4843.52  422.86
   5  -5  -1 4971.40  425.16
  -5  -5   1 5325.97  425.36
   5  -5  -1 4885.61  424.96
   5  -5  -1 4694.13  425.16
  -5  -5   1 5070.39  426.36
  -5  -5   1 5034.80  425.86
  -5  -5   1 4997.90  424.66
   5  -5  -1 4856.21  424.96
  -5  -5   1 5033.70  426.16
  -5  -5   1 4665.53  426.06
  -5   5   1 4874.61  424.76
   5   5  -1 4965.10  425.26
   5   5  -1 4917.61  425.06
  -5   5   1 4907.71  425.76
  -5   5   1 5226.08  423.06
   5   5  -1 4347.37  425.16
  -5   5   1 5503.45  426.56
   5   5  -1 4754.12  426.56
   3  -5  -1 2513.85  211.68
   3  -5  -1 2145.29  211.38
  -3  -5   1 2480.85  212.88
  -3  -5   1 2811.02  212.58
  -3  -5   1 2491.95  212.38
   3  -5  -1 2523.05  211.68
  -3  -5   1 2354.56  212.18
   3  -5  -1 2444.56  211.48
  -3  -5   1 2430.66  212.58
   3   5  -1 2382.66  212.28
  -3   5   1 2223.88  211.68
  -3   5   1 2785.62  212.78
   3   5  -1 2370.26  211.28
  -3   5   1 2387.56  211.48
   3   5  -1 2268.07  211.58
   1  -5  -1  865.51   83.99
   1  -5  -1  872.21   83.89
  -1  -5   1  988.40   84.19
   1  -5  -1 1112.39   84.79
   1  -5  -1  905.81   83.49
  -1  -5   1 1122.09   85.09
  -1  -5   1  809.82   84.19
  -1  -5   1  910.01   84.49
   1  -5  -1  791.22   83.59
   1  -5  -1  838.82   83.59
  -1  -5   1  845.22   83.79
  -1  -5   1  980.90   83.49
  -1  -5   1  837.32   83.99
   1   5  -1 1037.10   83.99
  -1   5   1 1010.40   84.09
   1   5  -1  973.10   83.89
  -1   5   1  943.51   83.59
   1   5  -1  862.21   83.09
  -1   5   1  901.31   82.99
  -1   5   1 1128.49   84.79
   1   5  -1  944.31   83.19
  -1  -5  -1  258.47   27.00
  -1  -5  -1  189.38   26.80
   1  -5   1  262.67   26.90
  -1  -5  -1  271.77   26.40
   1  -5   1  260.67   26.10
   1  -5   1  295.37   26.80
  -1  -5  -1  249.18   26.60
  -1  -5  -1  276.47   26.90
   1  -5   1  262.97   26.90
  -1  -5  -1  204.58   26.20
   1  -5   1  261.77   26.50
  -1  -5  -1  311.07   26.70
   1  -5   1  308.57   25.90
   1  -5   1  263.07   26.10
  -1   5  -1  275.07   26.20
   1   5   1  240.88   26.50
   1   5   1  238.58   26.30
  -1   5  -1  222.88   25.60
   1   5   1  311.17   27.40
  -1   5  -1  274.77   26.10
  -1   5  -1  294.97   26.00
   1   5   1  227.58   26.00
   1   5   1  320.77   28.00
   3  -5   1 5649.83  564.24
  -3  -5  -1 6727.03  564.64
   3  -5   1 6533.35  563.84
  -3  -5  -1 7078.09  564.24
  -3  -5  -1 6728.33  564.64
   3  -5   1 6547.65  563.74
  -3  -5  -1 7033.60  564.74
   3  -5   1 6530.45  563.74
  -3  -5  -1 7182.58  563.84
   3  -5   1 6605.54  563.34
  -3   5  -1 7262.37  561.64
   3   5   1 6754.62  564.14
  -3   5  -1 6533.05  564.14
   3   5   1 6522.35  564.94
  -3   5  -1 6689.33  563.34
   3   5   1 6305.07  563.44
   3   5   1 5702.33  564.04
  -3   5  -1 5677.53  563.94
  -5  -5  -1 1593.04  139.79
   5  -5   1 1621.94  140.89
   5  -5   1 1591.64  139.79
  -5  -5  -1 1674.23  140.69
   5  -5   1 1561.14  139.79
  -5  -5  -1 1538.75  138.29
  -5  -5  -1 1727.03  139.69
  -5  -5  -1 1643.74  140.69
  -5  -5  -1 1599.24  140.49
  -5  -5  -1 1646.04  139.89
   5  -5   1 1677.13  139.49
   5  -5   1 1609.64  139.89
   5   5   1 1538.85  139.39
   5   5   1 1598.94  141.09
  -5   5  -1 1438.86  139.99
   5   5   1 1550.34  140.39
   5   5   1 1587.84  139.49
  -5   5  -1 1658.93  139.29
  -7  -5  -1  306.17   29.30
   7  -5   1  314.67   29.80
  -7  -5  -1  280.37   30.20
   7  -5   1  305.57   29.80
  -7  -5  -1  318.07   30.60
  -7  -5  -1  311.57   28.50
  -7  -5  -1  247.48   32.20
  -7  -5  -1  313.57   30.50
  -7  -5  -1  311.57   29.80
   7  -5   1  323.47   30.70
   7  -5   1  330.47   30.10
  -7  -5  -1  317.47   29.60
   7  -5   1  360.96   29.50
   7   5   1  309.67   29.30
  -7   5  -1  334.77   30.50
  -7   5  -1  327.57   29.10
   7   5   1  348.37   31.40
   7   5   1  299.07   30.10
   7   5   1  295.07   27.90
   7   5   1  283.77   28.70
  -7   5  -1  323.37   30.10
   9  -5   1   66.19   10.70
   9  -5   1   69.99    9.60
  -9  -5  -1   63.69   13.80
  -9  -5  -1   67.79   10.80
  -9  -5  -1   70.79   11.10
  -9  -5  -1   57.49   10.50
   9  -5   1   77.09   10.90
   9  -5   1   70.79   10.80
  -9  -5  -1   54.89    9.90
  -9  -5  -1   70.99    9.50
   9  -5   1   62.29    6.30
  -9  -5  -1   59.59    9.10
   9   5   1   55.19    9.10
  -9   5  -1   69.39   10.70
  -9   5  -1   75.19    8.70
  -9   5  -1   91.49   10.10
   9   5   1   70.69    8.10
   9   5   1   81.99   11.70
   9   5   1   63.69    8.20
   9   5   1   71.49   11.10
  -9   5  -1   86.49   12.30
 -11  -5  -1 3370.06  278.47
 -11  -5  -1 3161.28  280.37
  11  -5   1 3347.67  279.97
  11  -5   1 3450.75  280.17
  11  -5   1 3348.96  279.27
 -11  -5  -1 2968.60  280.07
 -11  -5  -1 3153.48  280.57
  11  -5   1 3275.57  278.47
 -11  -5  -1 2883.61  281.27
 -11  -5  -1 3316.57  278.77
 -11  -5  -1 3037.80  278.07
 -11  -5  -1 3331.07  279.87
  11  -5   1 3092.79  276.67
  11  -5   1 3130.19  279.57
 -11   5  -1 3333.87  278.07
 -11   5  -1 3264.77  278.67
 -11   5  -1 3224.78  279.27
  11   5   1 3150.18  278.37
  11   5   1 3402.26  280.07
 -13  -5  -1  355.36   34.00
  13  -5   1  331.77   32.40
 -13  -5  -1  306.47   33.40
 -13  -5  -1  289.47   32.10
 -13  -5  -1  286.27   34.30
  13  -5   1  290.17   29.50
 -13  -5  -1  334.17   33.00
  13  -5   1  361.06   31.20
  13  -5   1  322.17   31.80
  13  -5   1  327.77   33.10
  13  -5   1  331.47   33.00
 -13  -5  -1  271.67   33.00
  13   5   1  337.17   31.10
 -13   5  -1  316.17   31.30
  13   5   1  333.87   32.50
 -13   5  -1  392.96   32.90
 -13   5  -1  330.97   30.50
  13   5   1  311.67   31.70
  15  -5   1   38.20    9.70
  15  -5   1   36.20    9.90
  15  -5   1   22.10    7.70
 -15  -5  -1   29.50    9.00
  15  -5   1   31.70    6.90
  15  -5   1   31.80    8.10
 -15  -5  -1   26.30    8.80
 -15  -5  -1   30.30    7.50
  15  -5   1   31.80   12.00
 -15  -5  -1   19.00   10.10
 -15  -5  -1   20.00   10.40
 -15  -5  -1   28.40   10.10
  15   5   1   27.70    8.70
  15   5   1   24.50    7.50
 -15   5  -1   25.80    6.70
  15   5   1   27.50    7.00
 -15   5  -1   52.89    9.90
 -15   5  -1   22.70    7.90
 -17  -5  -1   23.50   10.60
  17  -5   1   35.00    9.50
 -17  -5  -1   35.70   11.10
  17  -5   1   48.20    8.90
 -17  -5  -1   44.10    9.20
  17  -5   1   18.70    9.70
  17  -5   1   37.80    9.00
 -17  -5  -1   28.50   10.30
  17  -5   1   23.40    9.90
  17   5   1   32.20    8.60
  17   5   1   35.30    9.70
 -17   5  -1   24.50    7.20
 -17   5  -1   27.50    9.90
  17   5   1   62.49   10.80
 -19  -5  -1  676.43   63.59
 -19  -5  -1  675.63   61.79
  19  -5   1  576.44   61.49
  19  -5   1  603.34   60.99
  19  -5   1  712.93   59.19
 -19  -5  -1  657.63   62.39
  19  -5   1  628.84   61.49
  19  -5   1  607.54   60.99
 -19  -5  -1  647.44   58.79
  19   5   1  612.34   59.69
  19   5   1  597.64   58.59
 -19   5  -1  593.64   57.89
 -19   5  -1  652.93   59.39
  19   5   1  666.63   60.19
  21  -5   1   45.50   11.50
  21  -5   1   19.00   12.30
  21  -5   1   19.10   10.40
 -21  -5  -1   26.00   11.00
  21  -5   1   20.00   12.50
 -21  -5  -1   14.80   12.30
 -21  -5  -1   28.90   13.90
  21  -5   1   36.90   14.10
  21  -5   1   27.50    8.50
  21   5   1   29.30   10.30
  21   5   1   24.60   12.50
 -21   5  -1   23.10   11.40
  21   5   1   26.60   10.20
 -21   5  -1   28.90    8.30
  23  -5   1   22.90   11.60
 -23  -5  -1   33.70   15.50
  23  -5   1    6.10   10.50
  23  -5   1   12.40   13.00
  23  -5   1   35.60   14.70
 -23   5  -1   -3.50   21.30
  23   5   1   17.90   14.90
  23   5   1   19.40   11.20
  25  -5   1  -26.50   14.70
 -25  -5  -1  -25.40   11.90
  25  -5   1   -1.60   13.80
  25  -5   1   -0.90   15.60
  25  -5   1   11.50   16.00
  25  -5   1    3.80    9.40
 -25   5  -1  -12.40    9.00
  27  -5   1  139.89   27.80
  27  -5   1  104.99   22.50
  27  -5   1  137.79   27.80
  27  -5   1  127.79   18.40
 -27  -5  -1  130.19   22.30
 -27   5  -1  105.89   19.10
  27   5   1  110.59   19.60
  27   5   1  129.69   30.20
  27   5   1  105.69   30.00
  28  -6  -1   16.40   20.70
  28  -6  -1   15.60   20.80
  28  -6  -1    1.80   13.30
 -28  -6   1   -6.40   15.50
  28  -6  -1  -57.69   17.80
  28   6  -1    8.50   23.40
 -28   6   1   16.00   12.30
 -26  -6   1  382.56   39.90
  26  -6  -1  246.78   40.10
  26  -6  -1  338.27   36.20
  26  -6  -1  453.55   44.50
  26  -6  -1  281.37   36.40
  26  -6  -1  308.37   42.50
 -26   6   1  334.47   34.40
  26   6  -1  315.47   36.70
  24  -6  -1  228.98   26.70
  24  -6  -1  213.48   25.20
  24  -6  -1  189.88   27.60
 -24  -6   1  204.18   30.10
  24  -6  -1  214.28   30.50
 -24  -6   1  198.48   29.30
  24   6  -1  174.78   29.70
  24   6  -1  195.98   26.30
  24   6  -1  187.78   26.10
 -24   6   1  216.28   23.90
  22  -6  -1    7.60    9.60
 -22  -6   1  -14.20   13.00
  22  -6  -1    0.40   11.10
  22  -6  -1   21.80   12.40
  22  -6  -1   12.60    7.80
 -22  -6   1   25.50   13.20
  22  -6  -1   19.10   11.80
 -22  -6   1   14.00   12.00
  22   6  -1    6.40   11.40
  22   6  -1    4.10   11.70
 -22   6   1    8.00   14.30
 -22   6   1   25.30    7.80
  22   6  -1   18.60   10.00
  20  -6  -1   70.29   17.00
 -20  -6   1   99.69   15.10
  20  -6  -1   89.69   15.00
  20  -6  -1   96.59   14.00
 -20  -6   1   88.99   18.90
  20  -6  -1  118.89   19.00
 -20  -6   1  102.29   19.40
 -20  -6   1   58.29   17.70
  20  -6  -1   95.49   18.10
 -20   6   1   74.99   15.80
  20   6  -1   69.09   14.30
  20   6  -1  117.59   17.00
 -20   6   1   87.49   12.70
 -18  -6   1  925.81   89.99
 -18  -6   1  962.70   86.29
  18  -6  -1  992.20   88.99
  18  -6  -1  975.60   88.99
 -18  -6   1  925.61   90.69
  18  -6  -1  944.91   88.99
 -18  -6   1 1005.60   89.19
  18  -6  -1  930.61   88.59
  18  -6  -1 1042.70   86.69
  18   6  -1  895.31   86.69
  18   6  -1  970.30   88.19
  18   6  -1 1008.30   87.59
 -18   6   1  919.11   85.49
 -18   6   1  981.70   87.59
 -16  -6   1  117.29   17.90
  16  -6  -1  100.59   14.80
  16  -6  -1   90.49   15.50
 -16  -6   1   78.39   13.10
 -16  -6   1   72.49   16.10
  16  -6  -1  105.19   14.70
  16  -6  -1   97.09   15.60
 -16  -6   1   81.99   18.40
  16  -6  -1   89.49   11.80
 -16  -6   1  100.89   16.00
 -16   6   1  111.19   13.00
 -16   6   1  138.09   17.80
 -16   6   1   92.69   15.10
  16   6  -1  102.39   14.60
  16   6  -1  122.19   15.70
  16   6  -1   81.99   14.40
 -14  -6   1   -0.90    5.60
 -14  -6   1    3.70    7.20
 -14  -6   1   12.30    9.80
 -14  -6   1    4.20    7.00
  14  -6  -1   -0.40    6.90
  14  -6  -1   12.30    3.90
  14  -6  -1    4.70    7.00
  14  -6  -1    4.10    4.30
  14  -6  -1   12.70    7.50
  14  -6  -1    8.60    7.10
 -14  -6   1   11.10    7.70
 -14  -6   1    9.20    7.90
 -14   6   1   10.00    6.90
 -14   6   1    5.20    4.30
  14   6  -1   -0.60    6.70
  14   6  -1    8.50    5.90
 -14   6   1    1.30    8.70
  14   6  -1    8.80    5.70
  12  -6  -1   56.79    6.50
  12  -6  -1   67.39   11.50
  12  -6  -1   72.39   11.90
 -12  -6   1   62.39   11.80
 -12  -6   1   59.49   12.40
 -12  -6   1   69.69   12.80
  12  -6  -1   58.29    9.40
  12  -6  -1   62.39   11.90
 -12  -6   1   48.20   10.10
 -12  -6   1   67.79   10.20
 -12  -6   1   39.80   12.70
 -12  -6   1   59.69    9.70
  12  -6  -1   65.19   11.40
  12   6  -1   76.39   11.00
 -12   6   1   97.29   14.50
 -12   6   1   68.29    9.20
  12   6  -1   49.10   11.40
  12   6  -1   55.19   10.10
 -12   6   1   48.00   10.90
  12   6  -1   61.69    7.90
  10  -6  -1 2969.20  251.87
 -10  -6   1 2818.12  252.67
 -10  -6   1 2863.31  252.97
  10  -6  -1 2952.60  251.87
 -10  -6   1 2601.64  253.27
 -10  -6   1 3021.70  251.77
 -10  -6   1 2836.22  249.97
 -10  -6   1 2980.50  253.37
  10  -6  -1 3102.89  251.37
 -10  -6   1 2856.51  250.97
  10  -6  -1 2693.03  252.67
  10  -6  -1 2875.21  251.97
 -10   6   1 2986.40  252.17
 -10   6   1 2939.51  250.57
  10   6  -1 2682.23  251.27
  10   6  -1 3113.29  251.97
  10   6  -1 3127.19  253.97
  10   6  -1 2812.82  249.28
  -8  -6   1   63.19   10.10
   8  -6  -1   37.10    7.20
   8  -6  -1   27.20    8.90
  -8  -6   1   57.99    8.90
   8  -6  -1   81.69   10.10
   8  -6  -1   46.50    8.60
  -8  -6   1   54.49    9.00
  -8  -6   1   48.80    6.10
  -8  -6   1   34.20    9.80
  -8  -6   1   42.90    9.30
   8  -6  -1   46.10    7.80
  -8  -6   1   43.80    8.80
   8  -6  -1   48.70    8.70
  -8  -6   1   57.59    9.20
  -8   6   1   45.60    7.50
   8   6  -1   50.89    7.80
   8   6  -1   53.09    9.00
   8   6  -1   35.40    7.60
  -8   6   1   56.89   10.90
   8   6  -1   46.10   10.70
   6  -6  -1  108.49   19.20
  -6  -6   1  161.38   18.30
  -6  -6   1  135.09   18.00
  -6  -6   1  142.19   15.90
   6  -6  -1  138.69   16.50
   6  -6  -1  154.08   16.80
  -6  -6   1  144.69   16.70
   6  -6  -1  115.09   17.90
  -6  -6   1  153.38   17.80
  -6  -6   1  167.38   17.80
  -6   6   1  158.58   16.20
   6   6  -1  149.19   16.80
  -6   6   1  172.68   18.50
  -6   6   1  139.39   16.70
  -6   6   1  167.58   13.70
   6   6  -1  168.38   20.90
   6   6  -1  141.19   17.20
   6   6  -1  157.38   18.20
  -6   6   1  189.18   19.90
   4  -6  -1    9.00    4.60
  -4  -6   1    3.40    5.10
   4  -6  -1    4.60    7.10
   4  -6  -1    7.10    4.60
  -4  -6   1   19.30    7.70
   4  -6  -1    1.60    4.10
  -4  -6   1    3.80    6.30
   4  -6  -1   -4.60    7.00
  -4  -6   1   -1.20    6.30
  -4  -6   1    7.00    5.70
   4  -6  -1    4.80    4.60
   4   6  -1    4.70    4.20
   4   6  -1    3.70    5.40
  -4   6   1    2.50    2.40
   4   6  -1    3.10    5.10
  -4   6   1   -2.90    6.00
  -4   6   1    9.80    4.60
  -4   6   1   -7.60    5.20
  -4   6   1    7.70    5.20
  -2  -6   1 1455.05  139.79
   2  -6  -1 1360.66  139.19
  -2  -6   1 1513.85  139.39
  -2  -6   1 1895.91  140.49
  -2  -6   1 1608.74  138.99
  -2  -6   1 1476.35  140.09
   2  -6  -1 1483.25  138.89
   2  -6  -1 1536.85  139.29
   2  -6  -1 1621.24  139.09
  -2  -6   1 1350.56  139.19
   2  -6  -1 1540.65  139.19
  -2   6   1 1548.15  138.99
   2   6  -1 1743.53  139.59
   2   6  -1 1705.13  138.79
   2   6  -1 1732.13  139.59
  -2   6   1 1632.44  138.99
   0  -6  -1  349.37   36.30
   0  -6  -1  350.76   36.00
   0  -6   1  365.56   35.80
   0  -6  -1  335.77   35.90
   0  -6   1  361.76   36.10
   0  -6   1  319.87   35.40
   0  -6   1  294.57   35.70
   0  -6   1  362.26   34.80
   0  -6  -1  322.27   35.80
   0  -6  -1  374.06   35.60
   0  -6  -1  322.97   36.80
   0  -6   1  308.47   35.70
   0   6   1  369.66   34.90
   0   6  -1  424.16   35.70
   0   6   1  436.96   36.70
   0   6  -1  361.86   35.20
   0   6   1  415.76   36.30
   0   6  -1  328.47   34.90
   0   6   1  438.86   36.20
   0   6  -1  371.76   35.10
  -2  -6  -1  573.44   52.49
  -2  -6  -1  624.44   51.49
   2  -6   1  474.25   51.79
   2  -6   1  439.06   51.59
   2  -6   1  529.85   51.09
  -2  -6  -1  569.04   51.69
   2  -6   1  575.14   51.29
   2  -6   1  565.34   50.59
   2  -6   1  542.25   51.19
  -2  -6  -1  559.14   52.39
  -2  -6  -1  531.55   51.99
   2   6   1  507.55   51.19
   2   6   1  673.43   53.19
   2   6   1  491.55   51.49
   2   6   1  511.35   50.79
  -2   6  -1  598.94   51.69
  -2   6  -1  535.85   50.59
  -2   6  -1  533.65   51.29
  -2   6  -1  696.63   53.49
  -4  -6  -1  162.98   17.50
   4  -6   1  131.49   19.70
   4  -6   1  185.88   19.10
  -4  -6  -1  195.18   20.40
   4  -6   1  140.89   16.90
  -4  -6  -1  186.78   18.80
   4  -6   1  122.89   20.80
  -4  -6  -1  182.08   15.70
  -4  -6  -1  195.38   20.70
  -4  -6  -1  129.79   21.40
  -4   6  -1  125.89   17.60
  -4   6  -1  191.98   20.50
  -4   6  -1  161.38   18.60
   4   6   1  178.88   19.60
  -4   6  -1  158.48   17.10
   4   6   1  132.99   17.00
   4   6   1  169.38   18.40
   4   6   1  153.88   18.30
  -4   6  -1  168.18   14.50
  -6  -6  -1  791.82   68.69
  -6  -6  -1  753.32   68.19
   6  -6   1  763.62   67.39
  -6  -6  -1  769.72   67.49
   6  -6   1  681.53   68.29
   6  -6   1  785.02   67.39
  -6  -6  -1  777.22   67.09
   6  -6   1  775.82   66.89
  -6  -6  -1  717.33   65.39
  -6  -6  -1  731.93   68.19
   6  -6   1  777.42   67.49
  -6  -6  -1  716.93   67.19
   6   6   1  731.43   66.89
   6   6   1  707.93   67.79
   6   6   1  759.42   66.99
   6   6   1  695.93   74.79
  -6   6  -1  782.92   66.69
  -6   6  -1  694.83   67.69
  -8  -6  -1  753.22   70.69
   8  -6   1  832.22   72.59
  -8  -6  -1  702.03   75.19
   8  -6   1  807.22   71.79
   8  -6   1  824.52   72.69
  -8  -6  -1  825.22   72.29
   8  -6   1  823.92   72.69
   8  -6   1  788.72   73.29
  -8  -6  -1  824.92   73.69
  -8  -6  -1  813.92   71.89
  -8  -6  -1  815.72   73.49
  -8  -6  -1  840.22   73.59
  -8  -6  -1  817.22   72.59
   8   6   1  740.23   71.69
  -8   6  -1  846.72   71.59
  -8   6  -1  783.42   72.89
   8   6   1  807.42   74.19
   8   6   1  806.42   72.89
  -8   6  -1  824.72   72.79
 -10  -6  -1  870.51   73.49
 -10  -6  -1  682.83   76.89
 -10  -6  -1  845.42   76.19
 -10  -6  -1  805.02   74.79
  10  -6   1  871.81   74.79
  10  -6   1  880.61   73.99
 -10  -6  -1  834.92   73.79
 -10  -6  -1  813.22   73.89
  10  -6   1  929.21   75.39
 -10  -6  -1  837.02   75.79
 -10  -6  -1  843.72   75.79
  10  -6   1  873.21   75.09
 -10   6  -1  765.22   76.69
  10   6   1  697.03   72.29
  10   6   1  889.01   76.29
 -10   6  -1  890.71   74.69
  10   6   1  746.23   73.59
  10   6   1  809.92   74.69
 -10   6  -1  839.22   73.49
  12  -6   1   40.10    8.60
 -12  -6  -1   34.60    9.30
  12  -6   1   46.40   10.00
 -12  -6  -1   38.80    8.40
 -12  -6  -1   29.50    8.60
  12  -6   1   41.40    9.80
  12  -6   1   35.30    9.10
  12  -6   1   35.10    4.00
 -12  -6  -1   34.60    9.30
  12  -6   1   47.60    8.20
 -12  -6  -1   37.00   13.20
 -12  -6  -1   27.90    8.60
 -12  -6  -1   38.10    9.90
 -12   6  -1   60.69   12.80
  12   6   1   32.90    9.60
  12   6   1   31.50   11.50
 -12   6  -1   38.60    7.60
 -12   6  -1   59.79   11.40
  12   6   1   66.19   10.80
  14  -6   1  103.49   11.00
 -14  -6  -1  125.79   17.60
 -14  -6  -1  105.49   17.50
  14  -6   1   92.09   15.60
  14  -6   1  106.49   15.30
  14  -6   1  121.89   13.90
 -14  -6  -1  102.79   14.30
 -14  -6  -1   84.19   16.90
  14  -6   1  121.29   16.60
 -14  -6  -1   96.59   17.40
  14  -6   1  115.89   17.10
 -14  -6  -1   80.69   17.80
 -14   6  -1  136.99   18.10
  14   6   1  110.69   14.50
  14   6   1   92.79   15.80
 -14   6  -1  115.59   13.20
  14   6   1  115.29   14.80
 -14   6  -1   98.39   14.60
  16  -6   1  403.76   41.90
 -16  -6  -1  444.16   43.70
  16  -6   1  418.06   41.80
 -16  -6  -1  306.07   42.50
 -16  -6  -1  391.16   43.00
 -16  -6  -1  426.56   42.50
  16  -6   1  381.26   37.40
 -16  -6  -1  362.46   42.90
  16  -6   1  470.75   40.20
 -16  -6  -1  407.46   40.80
  16  -6   1  418.96   40.90
  16  -6   1  431.06   42.30
  16   6   1  461.65   42.10
 -16   6  -1  413.76   40.20
 -16   6  -1  521.95   42.50
 -16   6  -1  413.06   39.20
  16   6   1  381.96   39.80
  16   6   1  449.46   41.20
  18  -6   1  518.15   47.40
 -18  -6  -1  445.86   44.80
  18  -6   1  423.76   44.20
 -18  -6  -1  393.66   47.70
 -18  -6  -1  411.26   47.30
  18  -6   1  488.15   45.90
  18  -6   1  513.55   48.10
 -18  -6  -1  451.75   47.60
  18  -6   1  510.85   47.70
  18   6   1  464.25   45.90
  18   6   1  477.55   45.00
 -18   6  -1  442.16   43.80
 -18   6  -1  502.75   46.40
  18   6   1  499.75   46.70
 -20  -6  -1   29.20   13.50
 -20  -6  -1   14.30   11.30
  20  -6   1   16.10   10.00
 -20  -6  -1   38.80   12.40
  20  -6   1   42.00    9.50
  20  -6   1   34.20   12.20
  20  -6   1   34.20   12.10
 -20  -6  -1   33.10   15.50
  20  -6   1   34.30   12.40
  20   6   1   22.30   12.90
  20   6   1   27.00   10.80
  20   6   1   36.10   10.80
 -20   6  -1   26.40    8.50
 -20   6  -1   37.60   13.60
 -22  -6  -1  -11.00   12.40
  22  -6   1    6.70    7.70
  22  -6   1   -8.30   11.30
 -22  -6  -1  -21.20   12.00
  22  -6   1   -3.40   12.40
  22  -6   1   -7.10   11.00
  22  -6   1    0.00   11.80
  22   6   1    7.90    9.50
 -22   6  -1    4.50    7.70
  22   6   1   -5.00   10.80
  22   6   1    5.00   13.30
 -22   6  -1    0.70   16.00
  24  -6   1  389.86   40.50
  24  -6   1  332.97   40.50
 -24  -6  -1  331.67   37.90
  24  -6   1  266.57   36.20
  24  -6   1  360.66   34.80
 -24  -6  -1  280.47   43.80
  24  -6   1  296.07   39.30
  24   6   1  307.17   38.70
 -24   6  -1  334.47   33.70
  24   6   1  265.27   35.80
  26  -6   1  208.78   32.00
 -26  -6  -1  180.18   28.20
  26  -6   1  156.28   29.30
  26  -6   1  171.28   30.10
  26  -6   1  165.88   23.80
 -26   6  -1  190.78   24.30
  27  -7  -1   40.60   20.30
  27  -7  -1   21.30   14.50
  27  -7  -1   19.30   19.00
 -27  -7   1   45.60   20.00
  27  -7  -1   -8.70   18.50
  27   7  -1   35.00   14.40
 -27   7   1   15.40   11.90
 -25  -7   1   25.60   16.90
 -25  -7   1   -0.10   19.00
  25  -7  -1   53.39   17.90
  25  -7  -1   28.10   12.70
  25  -7  -1   44.80   17.20
  25  -7  -1   36.50   16.30
  25   7  -1   10.00   12.60
  25   7  -1   25.80   17.90
 -25   7   1   15.90   11.20
  23  -7  -1   59.39   17.20
 -23  -7   1   42.00   18.00
  23  -7  -1   79.09   16.00
  23  -7  -1   63.59   17.50
 -23  -7   1   52.69   16.90
  23  -7  -1   70.19   14.20
 -23   7   1   65.69   14.20
  23   7  -1   23.90   15.50
  23   7  -1   39.10   13.90
  23   7  -1   92.89   19.00
 -21  -7   1   65.29   14.40
  21  -7  -1   50.79   15.60
 -21  -7   1   40.30   14.20
  21  -7  -1   35.90   13.10
 -21  -7   1   75.19   16.90
  21  -7  -1   78.09   15.90
  21  -7  -1   64.99   14.10
  21  -7  -1   64.79   12.60
 -21  -7   1   39.10   16.20
  21   7  -1   62.39   14.00
 -21   7   1   51.99   17.00
 -21   7   1   54.99   11.10
  21   7  -1   36.30   14.10
  21   7  -1   57.09   14.70
  19  -7  -1   91.09   17.90
  19  -7  -1   95.59   17.50
 -19  -7   1  121.49   19.50
 -19  -7   1   89.39   18.00
 -19  -7   1   86.29   22.40
  19  -7  -1  130.89   19.70
 -19  -7   1  114.79   21.50
  19  -7  -1  117.79   19.30
  19  -7  -1  129.59   16.70
 -19  -7   1   82.59   15.50
 -19   7   1  107.89   17.20
  19   7  -1  131.09   19.50
  19   7  -1  108.59   17.50
 -19   7   1  109.69   14.80
 -19   7   1  114.09   19.40
  19   7  -1   45.90   14.70
  17  -7  -1   21.30    9.10
 -17  -7   1   16.30   10.70
 -17  -7   1    4.00    8.70
 -17  -7   1   23.50   11.20
  17  -7  -1   15.40    9.30
 -17  -7   1   13.40   10.20
 -17  -7   1  -11.50   11.70
  17  -7  -1   24.00    7.40
 -17  -7   1   10.90   11.10
  17  -7  -1   -0.20    3.80
  17  -7  -1   18.30    8.10
  17  -7  -1   -7.10    9.00
  17   7  -1   -3.20    8.10
  17   7  -1    8.60    8.80
  17   7  -1    9.90    8.40
 -17   7   1   -4.80   10.90
 -17   7   1   12.40    8.30
 -17   7   1    6.10    6.30
 -15  -7   1  215.68   24.60
 -15  -7   1  240.68   27.10
 -15  -7   1  223.08   31.40
  15  -7  -1  232.38   23.50
 -15  -7   1  236.68   25.40
  15  -7  -1  196.58   24.30
  15  -7  -1  243.08   25.30
 -15  -7   1  170.78   28.10
 -15  -7   1  193.48   28.90
  15  -7  -1  229.88   26.10
 -15   7   1  221.68   22.50
  15   7  -1  216.38   24.90
  15   7  -1  203.48   26.40
 -15   7   1  256.67   27.20
  15   7  -1  163.88   23.80
 -15   7   1  225.28   24.40
  13  -7  -1  256.37   29.70
 -13  -7   1  247.48   29.20
 -13  -7   1  318.17   30.70
 -13  -7   1  296.37   32.30
  13  -7  -1  303.57   27.60
 -13  -7   1  244.98   28.60
  13  -7  -1  310.57   28.60
 -13  -7   1  266.17   30.10
  13  -7  -1  260.17   28.10
 -13  -7   1  197.48   29.40
  13  -7  -1  266.97   27.80
 -13  -7   1  283.67   28.70
  13   7  -1  265.07   24.50
 -13   7   1  244.28   26.00
  13   7  -1  272.17   30.70
  13   7  -1  266.37   27.80
  13   7  -1  241.98   27.80
 -13   7   1  323.37   31.00
 -13   7   1  245.28   27.80
 -11  -7   1   71.69   12.10
  11  -7  -1   66.19   11.70
 -11  -7   1   58.89   12.30
  11  -7  -1   64.89   11.10
 -11  -7   1   53.09   10.50
 -11  -7   1   39.90   13.30
 -11  -7   1   72.59   13.30
  11  -7  -1   51.59   10.30
 -11  -7   1   66.99   16.00
 -11  -7   1   62.99   12.70
  11  -7  -1   69.39   11.80
  11  -7  -1   62.09   14.00
 -11   7   1   63.49   12.90
  11   7  -1   70.09   12.40
  11   7  -1   53.99   11.10
 -11   7   1   71.79   14.30
  11   7  -1   72.39   14.10
 -11   7   1   73.19   12.70
 -11   7   1   75.19   10.40
   9  -7  -1    5.20    4.80
   9  -7  -1   -1.40    4.80
   9  -7  -1   -1.50    8.10
  -9  -7   1   -1.60    3.30
  -9  -7   1   -1.90    4.50
  -9  -7   1    2.60    7.60
  -9  -7   1   -1.40    6.00
  -9  -7   1   -3.70    5.90
   9  -7  -1   -1.50    4.70
  -9  -7   1   -0.50    6.10
   9  -7  -1    5.60    4.40
  -9  -7   1    7.20    5.70
  -9  -7   1   -2.20    5.80
  -9   7   1    4.30    3.90
  -9   7   1  -12.70    7.60
  -9   7   1   -1.20    5.90
   9   7  -1   -7.00    5.60
   9   7  -1    5.80    5.70
   9   7  -1   12.40    6.40
   9   7  -1    2.10    7.20
   7  -7  -1  229.78   23.30
  -7  -7   1  228.48   23.70
  -7  -7   1  206.98   24.90
   7  -7  -1  216.78   23.10
  -7  -7   1  243.88   25.30
   7  -7  -1  178.08   26.80
  -7  -7   1  199.38   25.80
   7  -7  -1  216.68   23.30
  -7  -7   1  218.98   23.00
   7  -7  -1  214.28   23.50
  -7  -7   1  224.88   24.70
  -7   7   1  289.07   26.00
   7   7  -1  261.77   26.50
   7   7  -1  223.08   24.10
  -7   7   1  214.08   22.80
   7   7  -1  196.98   23.10
  -7   7   1  288.67   26.20
   7   7  -1  204.48   23.30
  -7   7   1  237.78   24.80
  -5  -7   1  600.14   57.29
  -5  -7   1  577.74   52.19
  -5  -7   1  574.94   54.69
  -5  -7   1  689.13   58.39
   5  -7  -1  580.54   55.19
  -5  -7   1  628.14   57.09
   5  -7  -1  593.74   55.59
   5  -7  -1  621.84   55.69
  -5  -7   1  675.93   58.19
  -5  -7   1  583.94   57.29
   5  -7  -1  612.54   55.79
   5  -7  -1  466.15   56.79
   5   7  -1  654.13   59.49
   5   7  -1  550.14   55.19
  -5   7   1  572.14   55.09
  -5   7   1  653.93   52.59
   5   7  -1  549.95   56.09
  -5   7   1  540.95   56.09
   5   7  -1  578.74   55.69
  -5   7   1  744.93   57.69
   3  -7  -1    8.30   10.00
  -3  -7   1   10.90    8.00
   3  -7  -1   35.90    8.00
  -3  -7   1   23.80    7.80
   3  -7  -1   26.70    7.60
  -3  -7   1    8.20    7.10
   3  -7  -1   16.30    9.00
  -3  -7   1   25.60    8.90
   3  -7  -1   24.10    6.70
   3  -7  -1   24.30    9.30
  -3  -7   1    8.90    8.40
  -3  -7   1   28.10    9.60
   3   7  -1   22.00    6.80
  -3   7   1   25.80    9.40
  -3   7   1   14.60    7.20
   3   7  -1   36.70    9.30
   3   7  -1   23.60    8.10
  -3   7   1   28.30    6.60
   3   7  -1   13.60    7.40
  -3   7   1   25.70    8.90
  -1  -7   1   23.00    9.10
   1  -7  -1   43.00    9.30
  -1  -7   1   33.40   10.60
  -1  -7   1   21.40    7.60
   1  -7  -1   26.80   11.30
  -1  -7   1   20.70    7.90
   1  -7  -1   38.80   10.00
   1  -7  -1   20.50    7.90
  -1  -7   1   26.60    8.70
   1   7  -1   26.30    7.70
   1   7  -1   10.80    6.60
  -1   7   1   33.50    9.50
  -1   7   1   15.50    7.20
  -1   7   1   28.10    7.60
   1   7  -1   19.60    8.10
   1   7  -1   18.90    7.50
   1  -7   1   94.79   17.30
   1  -7   1  116.99   17.60
  -1  -7  -1  123.79   21.40
  -1  -7  -1  146.19   17.40
   1  -7   1  148.69   16.40
  -1  -7  -1  139.59   19.80
   1  -7   1  134.79   19.30
   1  -7   1  128.39   18.10
  -1  -7  -1  114.09   18.90
   1  -7   1   95.99   18.40
  -1  -7  -1  100.39   19.70
   1   7   1  143.99   17.60
   1   7   1  143.59   16.70
   1   7   1  173.98   18.70
  -1   7  -1  122.69   15.90
  -1   7  -1  138.39   16.90
   1   7   1  142.89   16.80
  -1   7  -1  118.09   16.00
  -3  -7  -1  839.52   70.09
   3  -7   1  783.52   70.09
  -3  -7  -1  873.71   71.09
   3  -7   1  619.04   70.59
   3  -7   1  779.52   69.39
  -3  -7  -1  804.82   71.59
   3  -7   1  744.53   69.79
  -3  -7  -1  600.44   71.49
  -3  -7  -1  761.62   71.19
  -3  -7  -1  705.73   71.09
   3  -7   1  627.84   71.09
   3  -7   1  802.42   70.19
  -3   7  -1  786.72   69.49
   3   7   1  955.00   72.39
   3   7   1  749.42   70.59
  -3   7  -1  766.92   70.19
  -3   7  -1  811.82   70.49
   3   7   1  773.42   69.39
   3   7   1  745.03   69.99
  -5  -7  -1  129.49   15.40
   5  -7   1  103.09   16.60
  -5  -7  -1   93.49   18.30
  -5  -7  -1  103.59   15.80
  -5  -7  -1  104.19   14.40
   5  -7   1  102.39   18.10
  -5  -7  -1  106.49   16.40
   5  -7   1  102.09   13.20
  -5  -7  -1  138.79   17.50
  -5  -7  -1   99.89   11.20
   5  -7   1  113.89   13.80
  -5  -7  -1  114.49   15.10
   5  -7   1  102.59   13.00
   5  -7   1  106.09   13.00
  -5   7  -1   98.89   12.80
  -5   7  -1  104.19   15.60
  -5   7  -1  104.29   15.70
   5   7   1   96.29   15.20
  -5   7  -1  135.89   17.90
   5   7   1   98.79   14.20
   7  -7   1   18.70    6.40
   7  -7   1   19.70   10.50
  -7  -7  -1   15.60    9.40
  -7  -7  -1    6.70    5.00
  -7  -7  -1   10.40    6.40
   7  -7   1    8.60    4.90
   7  -7   1    5.30    4.50
  -7  -7  -1   15.40    6.90
   7  -7   1    0.70    4.80
  -7  -7  -1    4.60    6.00
  -7  -7  -1    2.80    6.00
   7  -7   1   -4.00    7.10
  -7  -7  -1   13.90    6.30
  -7  -7  -1   14.80    3.80
   7   7   1    3.60    7.30
  -7   7  -1    1.10    9.20
  -7   7  -1    6.60    6.70
   7   7   1    1.30    5.40
  -7   7  -1   -0.70    5.70
   7   7   1    8.90    5.60
   7   7   1    3.70    5.80
  -7   7  -1    8.80    4.40
   9  -7   1   10.60    5.50
  -9  -7  -1   23.10    8.00
  -9  -7  -1   38.50    9.20
  -9  -7  -1   13.90    6.80
  -9  -7  -1   25.70    6.10
   9  -7   1   21.90    5.70
   9  -7   1   27.90    9.60
  -9  -7  -1   24.40   11.00
  -9  -7  -1   12.60    8.10
  -9  -7  -1   21.50    7.40
  -9  -7  -1   20.60    7.50
   9  -7   1    9.40    6.20
   9  -7   1   27.20    7.00
   9  -7   1    8.80    8.70
  -9   7  -1   15.10    5.30
  -9   7  -1   11.00    8.30
   9   7   1   20.60    7.90
  -9   7  -1   20.20    8.10
  -9   7  -1   28.10   12.00
   9   7   1   14.00    6.30
   9   7   1    8.70    6.40
   9   7   1   19.20    8.80
 -11  -7  -1  374.96   38.70
  11  -7   1  390.16   37.30
 -11  -7  -1  379.76   38.10
 -11  -7  -1  392.36   38.50
 -11  -7  -1  350.16   36.90
  11  -7   1  376.36   37.20
 -11  -7  -1  347.77   36.30
  11  -7   1  428.16   36.50
 -11  -7  -1  355.56   35.30
 -11  -7  -1  274.07   39.10
  11  -7   1  435.36   37.60
 -11  -7  -1  408.86   36.60
 -11   7  -1  362.06   38.10
  11   7   1  380.06   37.10
 -11   7  -1  383.26   35.60
 -11   7  -1  362.66   36.80
  11   7   1  339.67   38.50
  11   7   1  357.66   36.10
  13  -7   1  -14.60    7.60
 -13  -7  -1   -5.80    7.10
  13  -7   1    2.00    4.80
  13  -7   1   -0.60    6.30
 -13  -7  -1    6.70    7.80
 -13  -7  -1   -1.90    7.80
 -13  -7  -1    4.00    7.40
  13  -7   1    5.20    6.30
 -13  -7  -1    4.10   10.50
 -13  -7  -1   -2.80    7.80
  13  -7   1    0.50    4.90
 -13  -7  -1    3.30    7.30
  13   7   1   -1.20    6.80
 -13   7  -1    6.80   10.40
  13   7   1    3.30    7.80
 -13   7  -1    6.90    7.00
  13   7   1   10.20    7.90
 -13   7  -1    3.80    4.90
  15  -7   1   17.70    8.80
  15  -7   1   37.40    8.20
 -15  -7  -1   16.20    9.50
  15  -7   1   20.30    8.80
  15  -7   1   20.20    8.20
 -15  -7  -1   23.80    9.10
  15  -7   1   26.30   10.10
 -15  -7  -1   20.00   13.90
 -15  -7  -1   26.10   10.90
 -15  -7  -1    7.90   10.00
 -15   7  -1   34.20   12.50
  15   7   1   12.60    8.50
  15   7   1   21.90    9.90
 -15   7  -1   16.10    6.40
  15   7   1   16.20    9.50
 -15   7  -1   18.90    9.00
  17  -7   1   -5.90    8.10
  17  -7   1   14.80   10.10
 -17  -7  -1   -0.90    9.70
  17  -7   1    7.00    9.70
  17  -7   1   17.20    7.30
 -17  -7  -1   15.30   11.90
 -17  -7  -1    9.50    9.20
 -17  -7  -1   -9.20   11.70
  17  -7   1    9.00    9.30
 -17  -7  -1    6.60   10.30
 -17  -7  -1    9.20    9.80
 -17   7  -1   -1.80    6.40
 -17   7  -1   26.40   13.40
  17   7   1  -13.20    8.60
 -17   7  -1    5.40    9.20
  17   7   1    6.50   10.00
  17   7   1   12.50    9.60
 -19  -7  -1  212.68   31.20
  19  -7   1  186.58   26.40
  19  -7   1  225.28   24.90
 -19  -7  -1  230.78   26.20
 -19  -7  -1  177.68   28.70
  19  -7   1  227.78   27.60
  19  -7   1  198.08   27.90
  19  -7   1  199.88   28.10
 -19  -7  -1  231.08   31.50
  19   7   1  203.38   26.80
 -19   7  -1  214.08   23.50
 -19   7  -1  236.68   29.10
  19   7   1  219.88   28.00
  19   7   1  221.18   26.50
 -21  -7  -1   16.90   13.90
  21  -7   1    0.40   12.20
  21  -7   1   -5.20    8.50
  21  -7   1  -11.10    7.80
  21  -7   1   11.90   12.10
 -21  -7  -1   -9.90   13.70
  21  -7   1    7.70   11.70
 -21  -7  -1  -20.10   13.40
 -21   7  -1   10.90    7.50
  21   7   1   12.60   10.30
  21   7   1    6.00   11.60
  21   7   1   -8.60   13.70
 -23  -7  -1    1.80   14.30
  23  -7   1    3.30   13.90
  23  -7   1    7.70   13.40
  23  -7   1    5.70    9.50
  23  -7   1   22.70   15.50
 -23  -7  -1    3.40   15.90
  23  -7   1    8.80   14.10
 -23   7  -1   -8.90    8.80
  23   7   1   28.40   16.00
  23   7   1   26.50   13.70
 -25  -7  -1    5.20   16.50
 -25  -7  -1    2.50   19.50
  25  -7   1   -5.40   15.50
  25  -7   1   10.00   17.10
  25  -7   1   48.90   19.60
  25  -7   1    3.30   10.90
 -25   7  -1   -2.40   10.20
  25   7   1    2.10   14.00
 -27  -7  -1   11.50   19.00
  27  -7   1   17.40   21.40
  27  -7   1   -7.40   21.90
  27  -7   1   10.20   13.40
  27  -7   1  -29.60   19.10
 -27   7  -1   28.60   13.80
 -26  -8   1  527.55   60.09
 -26  -8   1  494.55   59.99
  26  -8  -1  554.74   58.99
  26  -8  -1  544.25   61.19
  26  -8  -1  477.75   57.59
  26  -8  -1  548.35   55.49
 -26   8   1  527.95   52.49
  26   8  -1  556.84   56.19
 -24  -8   1  116.19   27.70
 -24  -8   1  157.28   29.40
  24  -8  -1  180.88   27.70
  24  -8  -1  124.39   25.50
  24  -8  -1  170.88   27.60
  24  -8  -1  128.59   22.70
  24   8  -1  197.68   27.00
 -24   8   1  213.68   23.10
  24   8  -1  169.78   27.80
  22  -8  -1   -5.10   12.10
  22  -8  -1   -0.90   12.40
 -22  -8   1   15.10   17.20
 -22  -8   1    4.40   14.30
  22  -8  -1    7.80   11.90
  22  -8  -1  -17.10   13.60
  22   8  -1    2.30   14.60
  22   8  -1   10.90   20.50
 -20  -8   1   36.10   17.20
  20  -8  -1   34.70   13.40
 -20  -8   1   -3.80   13.70
 -20  -8   1    3.10   15.80
 -20  -8   1   18.10   13.60
  20  -8  -1   24.20    9.90
 -20  -8   1   52.09   18.00
  20  -8  -1   23.00   11.70
  20  -8  -1   41.60   14.40
  20  -8  -1   48.00   13.30
 -20   8   1   47.20   10.40
  20   8  -1   37.40   13.70
 -20   8   1   42.70   14.30
 -20   8   1   28.80   18.20
  20   8  -1   28.90   14.30
  20   8  -1   47.60   13.80
 -18  -8   1 1442.96  136.09
  18  -8  -1 1582.14  134.19
  18  -8  -1 1452.75  133.09
 -18  -8   1 1463.95  135.39
 -18  -8   1 1389.76  135.49
  18  -8  -1 1481.55  133.49
  18  -8  -1 1556.04  132.19
  18  -8  -1 1428.06  133.19
 -18  -8   1 1350.06  136.09
 -18  -8   1 1510.55  134.39
 -18   8   1 1794.02  135.09
 -18   8   1 1420.56  132.59
  18   8  -1 1273.67  131.89
 -18   8   1 1497.55  130.69
  18   8  -1 1487.65  132.59
  18   8  -1 1548.15  135.09
 -16  -8   1  220.38   28.40
 -16  -8   1  222.78   26.70
  16  -8  -1  225.38   29.00
  16  -8  -1  241.18   26.30
  16  -8  -1  258.37   26.20
  16  -8  -1  207.88   26.60
 -16  -8   1  185.08   31.40
  16  -8  -1  250.07   27.80
 -16  -8   1  230.88   29.10
 -16  -8   1  246.58   30.40
 -16  -8   1  235.18   28.80
  16   8  -1  236.58   30.40
 -16   8   1  275.67   30.50
 -16   8   1  275.67   25.00
  16   8  -1  198.38   26.20
 -16   8   1  229.18   26.90
  16   8  -1  183.78   26.40
 -14  -8   1   17.50    9.10
 -14  -8   1   43.70   12.00
  14  -8  -1   24.10    9.10
 -14  -8   1   45.80   14.70
  14  -8  -1   25.40    8.30
  14  -8  -1   26.90   11.80
 -14  -8   1   33.80   12.20
  14  -8  -1   22.00    7.90
 -14   8   1   14.90    6.70
  14   8  -1   32.80   10.20
 -14   8   1   30.50   14.40
 -14   8   1   34.10    9.40
  14   8  -1   25.40   10.10
  14   8  -1    9.00   18.30
  12  -8  -1   35.50    9.70
  12  -8  -1   32.30    9.10
 -12  -8   1   47.10   10.30
  12  -8  -1   41.80   13.70
 -12  -8   1   26.60   11.90
 -12  -8   1   37.70   14.00
 -12  -8   1   46.30   12.40
 -12  -8   1   41.20   11.60
  12  -8  -1   30.10    9.00
  12  -8  -1   35.70    9.70
 -12  -8   1   40.90   10.50
 -12   8   1   44.40   19.90
 -12   8   1   42.10   11.50
  12   8  -1   66.49   14.70
  12   8  -1   46.60   11.40
  12   8  -1   56.79   11.00
 -12   8   1   49.00    9.30
  10  -8  -1 2328.47  199.08
  10  -8  -1 2280.87  199.08
 -10  -8   1 2321.27  200.98
  10  -8  -1 2372.16  199.48
 -10  -8   1 2353.76  201.78
 -10  -8   1 2375.36  199.38
  10  -8  -1 2261.07  198.88
 -10  -8   1 2130.29  201.48
 -10  -8   1 2314.97  198.68
 -10  -8   1 2303.37  201.28
 -10  -8   1 2230.38  198.78
  10   8  -1 2709.13  202.68
  10   8  -1 2186.78  198.98
 -10   8   1 2256.47  198.08
 -10   8   1 2275.17  200.28
  10   8  -1 1939.11  196.88
  10   8  -1 2121.69  198.88
   8  -8  -1   72.59   12.20
  -8  -8   1   66.69   14.60
   8  -8  -1   28.90   13.00
   8  -8  -1   47.10   14.90
  -8  -8   1   89.39   13.00
   8  -8  -1   74.89   12.80
  -8  -8   1   75.69   14.80
   8  -8  -1   90.59   13.80
  -8  -8   1   79.09   15.90
  -8  -8   1   93.29   13.70
  -8  -8   1   83.59   15.80
   8  -8  -1  112.89   12.60
  -8   8   1   90.09   15.60
  -8   8   1  119.19   16.90
   8   8  -1   72.39   13.20
  -8   8   1   81.09   11.90
   8   8  -1   52.59   11.70
  -8   8   1  110.29   16.40
   8   8  -1   71.59   13.10
   8   8  -1  125.59   18.20
  -6  -8   1  363.76   35.90
   6  -8  -1  338.87   33.80
   6  -8  -1  352.26   33.50
   6  -8  -1  342.67   33.70
  -6  -8   1  336.97   35.70
   6  -8  -1  321.07   33.40
  -6  -8   1  357.36   33.20
   6  -8  -1  270.37   35.80
  -6  -8   1  310.77   29.40
  -6  -8   1  328.47   35.60
  -6  -8   1  349.17   34.90
  -6  -8   1  363.46   36.60
   6  -8  -1  248.38   34.50
  -6   8   1  281.27   34.10
  -6   8   1  417.36   37.00
  -6   8   1  365.06   30.00
   6   8  -1  315.87   33.90
   6   8  -1  330.07   33.90
  -6   8   1  231.08   34.50
   6   8  -1  438.56   36.90
  -6   8   1  341.17   33.00
   6   8  -1  334.47   33.60
   4  -8  -1   36.50    8.60
  -4  -8   1   22.10    9.70
   4  -8  -1   35.10    9.40
  -4  -8   1   42.70   10.60
   4  -8  -1   34.10    9.50
  -4  -8   1   33.50   11.00
   4  -8  -1   38.00   12.80
   4  -8  -1   22.20    8.50
  -4  -8   1   29.50   10.60
  -4  -8   1   49.40   11.60
  -4   8   1   44.80   11.40
   4   8  -1   19.20    7.60
   4   8  -1   45.70   10.60
   4   8  -1   41.20   11.50
   4   8  -1   42.20   11.90
  -4   8   1   55.19   10.10
  -4   8   1   62.29   12.90
  -4   8   1   42.50   10.40
  -2  -8   1 2368.96  207.48
  -2  -8   1 2522.05  206.08
   2  -8  -1 2359.36  206.58
   2  -8  -1 1958.90  205.88
   2  -8  -1 2486.95  206.08
   2  -8  -1 2385.26  206.48
  -2  -8   1 2155.88  206.48
  -2  -8   1 2243.68  207.38
  -2  -8   1 2320.77  207.78
   2  -8  -1 2248.77  206.28
   2   8  -1 2420.86  206.08
  -2   8   1 2423.46  205.78
   2   8  -1 2323.27  205.38
   2   8  -1 2387.06  206.08
   2   8  -1 2246.18  205.08
  -2   8   1 2617.94  206.68
   0  -8  -1   -6.70    5.60
   0  -8   1    0.00    8.50
   0  -8  -1    8.50    7.70
   0  -8  -1   11.60    7.80
   0  -8   1   18.60    9.40
   0  -8   1   11.30    8.70
   0  -8  -1   15.60    8.90
   0  -8  -1   31.20   11.50
   0  -8   1   21.60    8.90
   0  -8   1   19.10    7.30
   0   8   1   52.79   12.10
   0   8  -1   11.90    7.10
   0   8  -1   17.40    6.50
   0   8   1    6.30    7.10
   0   8  -1   15.10    7.60
   0   8   1    7.20    6.60
   2  -8   1  726.53   71.49
   2  -8   1  720.43   69.89
   2  -8   1  853.11   69.89
   2  -8   1  748.23   70.09
   2  -8   1  764.12   70.59
  -2  -8  -1  621.24   71.49
   2  -8   1  673.23   71.29
  -2  -8  -1  710.73   71.49
  -2  -8  -1  852.01   71.09
  -2  -8  -1  698.33   71.29
  -2  -8  -1  770.32   71.79
  -2   8  -1  789.92   70.09
   2   8   1  694.73   70.49
  -2   8  -1  738.93   69.09
   2   8   1  907.01   70.89
   4  -8   1   10.30   10.20
   4  -8   1   -3.70    5.40
  -4  -8  -1    3.40    7.10
  -4  -8  -1   -5.90    6.40
  -4  -8  -1    8.20    7.60
   4  -8   1   -5.80    5.60
  -4  -8  -1   -4.00    6.80
   4  -8   1   -0.50    8.90
  -4  -8  -1   12.50   10.20
   4  -8   1    4.70    5.70
   4  -8   1    3.40    5.20
   4   8   1    4.40    4.50
  -4   8  -1   -1.40    4.90
  -4   8  -1   -5.90    5.70
   4   8   1   -3.00    6.20
   4   8   1    2.80    8.90
  -4   8  -1    4.30    3.80
   4   8   1   13.60   11.70
  -4   8  -1    0.20    9.40
  -4   8  -1   -0.10    6.90
  -6  -8  -1 1127.79   95.09
  -6  -8  -1 1069.99   95.49
  -6  -8  -1 1005.20   98.69
   6  -8   1 1083.19   95.29
  -6  -8  -1 1205.48   97.79
  -6  -8  -1 1078.39   97.39
   6  -8   1 1000.20   94.79
  -6  -8  -1 1191.08   96.59
   6  -8   1  813.72   96.29
   6  -8   1 1091.99   94.79
   6  -8   1 1104.09   95.49
  -6  -8  -1 1145.09   97.49
  -6  -8  -1  998.10   92.29
   6   8   1 1311.17   98.79
  -6   8  -1 1075.29   94.59
  -6   8  -1  954.40   95.59
   6   8   1  954.80   94.49
   6   8   1  932.81   95.29
  -6   8  -1 1076.69   95.89
   6   8   1 1043.00   95.59
  -8  -8  -1  374.36   35.30
   8  -8   1  351.26   32.90
  -8  -8  -1  314.97   33.60
   8  -8   1  337.77   32.20
   8  -8   1  362.66   33.10
  -8  -8  -1  310.07   29.50
  -8  -8  -1  272.37   36.60
  -8  -8  -1  305.47   32.40
   8  -8   1  315.37   31.60
  -8  -8  -1  336.17   34.40
  -8  -8  -1  338.97   32.50
   8  -8   1  218.78   34.40
  -8   8  -1  310.37   33.20
  -8   8  -1  295.67   33.10
   8   8   1  285.27   31.70
  -8   8  -1  328.57   31.40
  -8   8  -1  425.76   36.40
   8   8   1  274.87   31.80
   8   8   1  350.76   35.50
   8   8   1  305.47   32.70
 -10  -8  -1  774.12   70.89
 -10  -8  -1  790.22   71.29
  10  -8   1  799.82   70.99
 -10  -8  -1  646.34   74.19
  10  -8   1  801.42   70.19
 -10  -8  -1  781.92   72.89
  10  -8   1  810.62   71.09
  10  -8   1  784.12   71.09
  10  -8   1  708.73   72.49
 -10  -8  -1  846.02   70.49
 -10  -8  -1  801.52   72.89
 -10  -8  -1  715.73   68.29
 -10  -8  -1  766.72   72.79
 -10   8  -1  711.03   71.09
  10   8   1  753.62   73.29
 -10   8  -1  804.12   71.89
  10   8   1  741.03   70.19
 -10   8  -1  783.72   69.69
  10   8   1  758.12   71.29
 -12  -8  -1   87.09   14.70
  12  -8   1   99.29   19.10
  12  -8   1   88.59   14.80
 -12  -8  -1   89.79   21.30
  12  -8   1   95.09   15.50
 -12  -8  -1   92.59   15.40
 -12  -8  -1   97.79   16.60
 -12  -8  -1   79.19   13.20
 -12  -8  -1  106.09   17.90
 -12  -8  -1   80.39   16.90
 -12  -8  -1   83.29   16.40
  12  -8   1  118.59   15.60
  12  -8   1  111.39   16.30
  12   8   1   93.39   16.20
  12   8   1  123.69   20.30
 -12   8  -1  137.69   28.40
 -12   8  -1   83.69   15.20
 -12   8  -1   87.69   13.20
 -12   8  -1  117.49   17.00
  12   8   1   87.39   14.30
  14  -8   1   78.69   13.00
  14  -8   1   87.29   16.90
 -14  -8  -1  102.49   16.30
 -14  -8  -1   83.69   14.30
  14  -8   1   73.89   14.50
  14  -8   1   79.79   14.50
 -14  -8  -1   51.59   14.30
 -14  -8  -1   89.39   17.20
 -14  -8  -1   57.09   15.30
  14  -8   1   81.19   14.80
 -14  -8  -1   82.79   16.70
 -14  -8  -1   78.39   18.50
  14   8   1   90.29   14.90
 -14   8  -1    6.60   20.70
  14   8   1   61.79   14.50
 -14   8  -1   71.99   14.60
  14   8   1   73.99   13.00
 -14   8  -1   74.99   12.20
 -16  -8  -1  650.93   65.99
 -16  -8  -1  699.53   68.39
  16  -8   1  721.83   66.09
  16  -8   1  662.33   65.29
  16  -8   1  643.34   65.89
  16  -8   1  787.12   66.49
  16  -8   1  761.42   64.39
 -16  -8  -1  596.84   68.79
 -16  -8  -1  666.93   67.79
 -16  -8  -1  705.33   67.89
  16   8   1  670.93   64.39
  16   8   1  627.54   64.99
 -16   8  -1  761.72   69.39
 -16   8  -1  665.73   62.99
  16   8   1  648.14   67.19
 -16   8  -1  695.53   64.59
 -18  -8  -1  483.75   59.99
  18  -8   1  582.84   57.99
  18  -8   1  645.24   58.09
  18  -8   1  535.85   55.99
  18  -8   1  567.64   57.09
 -18  -8  -1  583.04   59.69
 -18  -8  -1  546.15   59.19
 -18  -8  -1  605.64   58.59
 -18  -8  -1  575.84   59.39
  18  -8   1  649.34   55.59
  18   8   1  574.94   55.69
  18   8   1  538.85   56.19
 -18   8  -1  534.65   53.89
 -18   8  -1  610.14   55.99
 -18   8  -1  626.14   59.89
  18   8   1  543.85   58.39
  20  -8   1   -2.70   10.20
  20  -8   1   34.90   12.50
  20  -8   1   23.00   11.70
  20  -8   1   30.80   10.30
 -20  -8  -1   17.60   15.30
 -20  -8  -1    6.60   13.70
 -20  -8  -1    1.20   16.30
  20   8   1   26.60   14.60
 -20   8  -1   13.90    8.90
  20   8   1   17.40   13.00
  20   8   1   54.89   14.90
  22  -8   1  -10.00   12.90
 -22  -8  -1   14.50   15.00
 -22  -8  -1   12.10   16.20
  22  -8   1   17.70   15.30
  22  -8   1   -2.30   12.50
 -22  -8  -1    0.00   16.70
  22  -8   1   -9.40    9.10
  22   8   1   -3.90   12.60
 -22   8  -1    0.50    9.20
  24  -8   1  495.45   46.40
  24  -8   1  407.96   49.30
 -24  -8  -1  389.16   51.39
  24  -8   1  480.55   50.89
 -24  -8  -1  494.75   52.29
  24  -8   1  429.96   48.10
  24   8   1  442.16   49.20
 -24   8  -1  389.46   43.40
  24   8   1  422.86   50.69
  26  -8   1  192.18   28.80
  26  -8   1  192.38   33.70
  26  -8   1  217.58   34.60
 -26  -8  -1  198.98   37.40
 -26  -8  -1  193.78   34.10
  26  -8   1  213.58   35.00
  26   8   1  241.28   32.60
 -26   8  -1  244.18   29.20
  25  -9  -1   12.00   15.30
 -25  -9   1   22.90   22.50
  25  -9  -1   24.20   18.10
  25  -9  -1    1.70   16.50
  25  -9  -1   -3.00   16.00
 -25  -9   1    7.30   22.20
  25   9  -1    6.40   20.60
  25   9  -1   24.50   18.10
 -25   9   1  -13.00   11.50
 -23  -9   1   31.80   20.30
  23  -9  -1   87.69   18.60
  23  -9  -1   31.40   16.80
 -23  -9   1   50.89   21.50
 -23  -9   1    8.60   18.60
  23  -9  -1   44.40   15.20
  23  -9  -1   60.39   16.30
  23   9  -1   30.80   17.90
 -23   9   1   38.90   12.00
  23   9  -1   49.20   17.20
  21  -9  -1   22.50   13.80
 -21  -9   1    6.90   17.40
  21  -9  -1   34.90   15.10
 -21  -9   1   40.80   18.20
  21  -9  -1   26.30   13.60
 -21  -9   1   16.80   18.90
  21  -9  -1   -1.40   16.80
  21   9  -1   36.30   23.90
  21   9  -1   38.10   16.30
 -21   9   1   28.90   17.30
  19  -9  -1   37.00   11.10
 -19  -9   1   32.80   16.40
  19  -9  -1   25.00   16.40
  19  -9  -1   52.29   13.00
  19  -9  -1   27.20   13.10
 -19  -9   1   59.89   19.80
 -19  -9   1   16.30   17.90
 -19  -9   1   54.99   16.90
  19  -9  -1   46.60   14.40
 -19  -9   1    6.80   15.00
 -19   9   1   36.00   10.50
 -19   9   1   39.20   15.50
  19   9  -1   12.40   14.00
  19   9  -1   53.39   17.20
 -19   9   1   77.29   21.30
  19   9  -1   47.80   16.30
 -17  -9   1  127.09   23.40
  17  -9  -1  137.39   20.50
  17  -9  -1  131.19   19.10
  17  -9  -1   84.89   21.30
  17  -9  -1  115.39   19.70
 -17  -9   1   83.89   20.80
 -17  -9   1  147.29   22.80
  17  -9  -1  100.09   18.70
 -17  -9   1  111.79   21.30
 -17  -9   1  106.89   24.90
 -17   9   1  111.09   20.20
  17   9  -1  106.49   21.70
  17   9  -1  106.09   18.30
 -17   9   1  165.88   24.80
 -17   9   1   98.19   16.00
  15  -9  -1  444.26   47.30
 -15  -9   1  425.86   46.40
  15  -9  -1  467.15   42.70
 -15  -9   1  442.46   46.60
  15  -9  -1  452.95   42.90
 -15  -9   1  426.76   43.90
 -15  -9   1  417.36   47.00
 -15  -9   1  379.66   42.30
 -15  -9   1  382.86   43.80
  15  -9  -1  421.66   42.70
  15  -9  -1  427.16   42.90
  15   9  -1  384.16   44.60
 -15   9   1  414.76   43.40
  15   9  -1  382.26   45.30
  15   9  -1  409.36   42.40
 -15   9   1  405.66   40.80
  13  -9  -1   71.79   19.90
  13  -9  -1   83.49   14.90
 -13  -9   1   85.59   17.50
 -13  -9   1   88.79   20.20
  13  -9  -1  102.19   15.90
 -13  -9   1  104.69   18.50
  13  -9  -1   83.89   15.30
 -13  -9   1   92.89   16.30
 -13  -9   1   69.89   17.90
 -13  -9   1  106.89   16.80
  13  -9  -1  102.29   15.80
 -13  -9   1   99.89   16.70
 -13   9   1  102.49   18.80
  13   9  -1   89.49   15.90
 -13   9   1   89.49   14.20
  13   9  -1   91.49   15.70
  11  -9  -1  235.48   35.90
 -11  -9   1  334.07   32.60
 -11  -9   1  281.57   32.40
  11  -9  -1  316.47   31.60
 -11  -9   1  261.67   34.00
 -11  -9   1  299.87   33.90
 -11  -9   1  263.77   30.70
  11  -9  -1  299.27   31.10
  11  -9  -1  305.17   31.40
  11  -9  -1  306.07   31.40
 -11  -9   1  302.67   33.60
 -11  -9   1  342.97   34.50
  11   9  -1  244.48   31.40
  11   9  -1  349.96   35.50
 -11   9   1  265.67   32.40
 -11   9   1  355.36   34.30
  11   9  -1  220.88   29.60
 -11   9   1  298.47   30.10
  11   9  -1  260.77   30.80
 -11   9   1  395.86   36.30
   9  -9  -1  641.24   57.89
  -9  -9   1  613.94   57.49
   9  -9  -1  636.94   57.99
  -9  -9   1  610.74   60.49
  -9  -9   1  695.53   58.99
  -9  -9   1  594.94   59.99
  -9  -9   1  660.83   61.59
   9  -9  -1  695.23   58.59
   9  -9  -1  507.25   59.99
  -9  -9   1  613.94   60.79
   9  -9  -1  660.93   58.39
   9   9  -1  536.55   56.89
  -9   9   1  540.05   58.89
  -9   9   1  583.44   56.79
   9   9  -1  617.14   57.59
   9   9  -1  552.24   57.69
   7  -9  -1 1436.16  118.59
   7  -9  -1 1163.18  120.29
  -7  -9   1 1431.66  118.89
  -7  -9   1 1385.86  118.09
  -7  -9   1 1390.46  121.09
   7  -9  -1 1284.37  118.19
  -7  -9   1 1401.16  121.69
   7  -9  -1 1327.47  118.49
   7  -9  -1 1440.16  118.89
  -7  -9   1 1251.77  113.69
  -7  -9   1 1319.27  120.39
  -7  -9   1 1421.26  121.69
   7   9  -1 1306.97  118.19
  -7   9   1 1226.98  119.39
   7   9  -1 1238.28  118.19
   7   9  -1 1255.87  117.99
  -7   9   1 1212.08  117.29
  -5  -9   1  372.66   41.20
   5  -9  -1  385.66   39.00
   5  -9  -1  368.36   39.00
   5  -9  -1  377.36   39.30
   5  -9  -1  249.88   41.10
  -5  -9   1  467.65   41.30
   5  -9  -1  406.26   42.00
  -5  -9   1  369.86   41.90
  -5  -9   1  363.76   40.70
   5  -9  -1  432.26   39.70
  -5  -9   1  351.56   41.30
  -5   9   1  479.85   41.50
   5   9  -1  352.76   39.70
  -5   9   1  348.57   34.90
  -5   9   1  386.46   38.60
   5   9  -1  418.16   39.60
   5   9  -1  525.55   42.20
  -5   9   1  359.56   39.80
   5   9  -1  371.56   38.50
   3  -9  -1 1190.48  109.09
  -3  -9   1 1073.99  109.79
   3  -9  -1 1078.89  109.49
  -3  -9   1 1134.39  110.29
  -3  -9   1 1298.77  109.09
  -3  -9   1 1093.09  110.29
  -3  -9   1 1132.99  109.59
   3  -9  -1 1350.16  109.19
   3  -9  -1 1060.49  108.09
   3  -9  -1 1093.89  108.29
   3   9  -1 1242.58  111.29
   3   9  -1 1184.38  107.69
  -3   9   1 1184.38  107.89
   3   9  -1 1306.47  109.39
  -3   9   1 1454.05  109.79
  -3   9   1 1250.27  109.09
   1  -9  -1 1201.48  113.99
   1  -9  -1 1269.67  114.49
   1  -9  -1 1359.76  113.69
  -1  -9   1 1311.87  112.99
   1  -9  -1 1245.78  114.29
  -1  -9   1 1182.38  114.19
  -1  -9   1 1204.98  114.59
  -1  -9   1 1220.38  114.49
  -1  -9   1 1197.48  114.89
   1   9  -1 1146.79  112.69
   1   9  -1 1199.98  112.29
  -1   9   1 1351.56  113.59
  -1   9   1 1142.79  112.59
  -1   9   1 1420.06  114.29
   1   9  -1 1297.57  113.19
   1  -9   1 1251.37  120.29
  -1  -9  -1 1329.17  121.59
   1  -9   1 1388.56  120.89
  -1  -9  -1 1368.06  121.99
   1  -9   1 1259.07  120.89
  -1  -9  -1 1106.59  120.99
   1  -9   1 1367.86  120.79
  -1  -9  -1 1258.97  121.49
  -1  -9  -1 1381.16  120.29
   1  -9   1 1309.77  118.99
   1   9   1 1557.94  120.49
  -1   9  -1 1493.95  119.89
  -1   9  -1 1281.37  118.89
   1   9   1 1281.07  120.29
  -1   9  -1 1259.57  119.29
  -3  -9  -1  295.07   38.00
  -3  -9  -1  379.56   40.30
   3  -9   1  325.27   36.30
   3  -9   1  340.57   36.00
   3  -9   1  364.56   35.80
  -3  -9  -1  379.96   37.60
  -3  -9  -1  272.37   37.40
   3  -9   1  416.16   40.20
   3  -9   1  314.37   35.70
  -3  -9  -1  323.67   38.00
   3  -9   1  332.27   39.60
   3   9   1  477.25   41.90
   3   9   1  392.36   36.70
  -3   9  -1  438.16   37.40
   3   9   1  307.67   37.70
  -3   9  -1  342.87   35.30
  -3   9  -1  310.47   35.80
   5  -9   1 1379.66  115.39
   5  -9   1 1071.59  118.99
   5  -9   1 1335.27  115.89
  -5  -9  -1 1221.68  112.19
   5  -9   1 1148.69  118.89
   5  -9   1 1310.87  115.99
  -5  -9  -1 1346.67  118.29
   5  -9   1 1276.97  115.59
  -5  -9  -1 1297.97  118.29
  -5  -9  -1 1250.57  117.79
  -5  -9  -1 1220.48  118.69
  -5  -9  -1 1277.37  115.79
  -5  -9  -1 1414.16  117.19
  -5   9  -1 1505.35  111.09
   5   9   1 1291.57  115.79
  -5   9  -1 1254.07  114.59
   5   9   1 1163.28  114.49
  -5   9  -1 1213.18  115.49
   5   9   1 1158.98  115.89
  -5   9  -1 1416.06  116.79
   7  -9   1  624.84   60.59
  -7  -9  -1  714.83   62.69
  -7  -9  -1  705.33   63.89
  -7  -9  -1  649.74   63.19
   7  -9   1  702.23   61.19
  -7  -9  -1  684.73   65.29
   7  -9   1  683.03   60.49
   7  -9   1  499.85   62.89
   7  -9   1  656.53   60.69
  -7  -9  -1  631.64   61.09
  -7  -9  -1  698.13   63.79
  -7  -9  -1  579.94   57.19
   7   9   1  736.23   64.09
   7   9   1  624.84   61.29
   7   9   1  683.53   61.39
  -7   9  -1  593.04   61.59
   7   9   1  568.04   61.39
  -7   9  -1  651.23   59.99
  -9  -9  -1  678.33   59.29
   9  -9   1  655.43   58.69
   9  -9   1  649.54   59.09
   9  -9   1  642.84   59.29
   9  -9   1  636.44   59.19
  -9  -9  -1  647.74   62.09
  -9  -9  -1  682.53   61.89
   9  -9   1  492.35   60.79
  -9  -9  -1  557.54   55.59
  -9  -9  -1  611.44   61.49
  -9  -9  -1  550.74   62.19
  -9  -9  -1  658.13   59.89
  -9   9  -1  691.83   60.59
  -9   9  -1  582.54   57.69
  -9   9  -1  783.42   63.49
   9   9   1  523.45   57.79
   9   9   1  639.94   59.59
  -9   9  -1  594.94   60.09
   9   9   1  670.43   62.29
 -11  -9  -1   23.50   10.30
 -11  -9  -1   36.40   11.40
 -11  -9  -1   42.20    8.70
 -11  -9  -1   55.89   16.00
 -11  -9  -1   49.20   12.10
  11  -9   1   36.30    9.40
 -11  -9  -1   39.40   12.00
 -11  -9  -1   24.30   11.60
  11  -9   1   32.60    8.70
  11  -9   1   32.80   14.40
  11  -9   1   46.80   10.10
 -11  -9  -1   46.90   13.20
  11  -9   1   44.40   11.10
 -11   9  -1   50.89   16.30
  11   9   1   39.70   11.80
  11   9   1   25.20   13.40
 -11   9  -1   23.30    7.80
  11   9   1   23.00   10.40
  11   9   1   15.20    9.60
 -11   9  -1   13.90   10.00
 -11   9  -1   43.50   14.70
 -13  -9  -1  491.95   49.20
 -13  -9  -1  541.65   43.80
  13  -9   1  474.95   44.60
  13  -9   1  453.45   45.60
  13  -9   1  477.05   45.60
  13  -9   1  407.46   50.59
 -13  -9  -1  404.86   49.90
 -13  -9  -1  481.45   48.70
  13  -9   1  474.05   46.00
 -13  -9  -1  506.75   48.00
 -13  -9  -1  520.25   46.00
 -13  -9  -1  344.27   45.50
 -13  -9  -1  437.66   54.09
  13   9   1  437.56   45.30
 -13   9  -1  561.54   50.29
 -13   9  -1  391.96   45.10
  13   9   1  418.56   48.40
 -13   9  -1  441.66   43.40
  13   9   1  367.56   44.50
  15  -9   1  318.27   30.20
 -15  -9  -1  230.38   33.60
 -15  -9  -1  261.27   35.60
  15  -9   1  237.58   28.90
 -15  -9  -1  272.67   30.30
  15  -9   1  261.87   27.60
 -15  -9  -1  251.17   35.00
 -15  -9  -1  261.07   36.00
  15  -9   1  219.78   28.80
 -15  -9  -1  240.98   33.90
  15  -9   1  229.58   32.70
  15   9   1  234.68   29.50
  15   9   1  236.78   33.10
 -15   9  -1  240.28   29.70
  15   9   1  186.38   27.60
 -15   9  -1  248.98   26.70
 -17  -9  -1  193.48   31.00
  17  -9   1  214.28   25.10
  17  -9   1  206.08   27.90
  17  -9   1  252.57   27.80
 -17  -9  -1  184.58   31.60
 -17  -9  -1  149.79   27.30
 -17  -9  -1  202.68   30.60
  17  -9   1  242.88   27.40
 -17  -9  -1  247.68   29.40
  17  -9   1  171.28   28.20
 -17  -9  -1  191.68   29.50
  17   9   1  205.98   26.20
 -17   9  -1  204.78   23.60
  17   9   1  131.79   24.20
 -17   9  -1  239.48   31.70
 -17   9  -1  201.08   27.40
  17   9   1  230.38   31.50
  19  -9   1    7.30    8.80
  19  -9   1   -9.10   10.90
  19  -9   1  -12.50   16.60
 -19  -9  -1   -9.60   13.50
 -19  -9  -1   -7.00   16.30
  19  -9   1   14.90   10.10
 -19  -9  -1   -4.50   13.80
  19  -9   1    3.00   10.50
 -19  -9  -1   -5.00   13.60
 -19  -9  -1   14.50   15.60
  19   9   1   -4.10   14.80
  19   9   1    9.60   14.10
 -19   9  -1    8.70    8.40
 -19   9  -1    4.80   13.20
  21  -9   1   42.40   16.50
  21  -9   1   57.09   14.80
 -21  -9  -1   47.60   18.90
 -21  -9  -1   16.10   19.20
 -21  -9  -1   76.39   21.00
  21   9   1   54.89   18.20
  21   9   1   40.00   16.50
 -21   9  -1   62.99   13.70
 -23  -9  -1  -24.20   18.50
  23  -9   1   13.50   15.80
  23  -9   1   18.60   16.20
  23  -9   1  -11.10   15.30
 -23  -9  -1   -8.10   19.70
  23  -9   1   31.10   13.80
 -23   9  -1   13.10   11.70
  23   9   1   25.20   20.10
  23   9   1   22.00   16.40
 -25  -9  -1    7.90   21.20
  25  -9   1   -0.60   14.70
 -25  -9  -1   19.90   23.20
  25  -9   1   33.80   19.50
  25  -9   1   27.30   19.70
  25  -9   1   24.10   21.30
 -25   9  -1   10.00   13.10
  25   9   1   36.90   19.90
 -24 -10   1   -0.90   23.00
  24 -10  -1  -27.50   15.80
  24 -10  -1   12.00   15.60
  24 -10  -1   13.70   16.40
  24 -10  -1    9.40   17.80
 -24 -10   1   12.50   22.40
  24  10  -1  -39.00   17.70
  24  10  -1    4.60   18.80
 -24  10   1   -0.60   12.50
  22 -10  -1  286.97   34.00
 -22 -10   1  198.28   38.40
 -22 -10   1  192.28   33.60
  22 -10  -1  274.67   34.40
  22 -10  -1  235.28   35.00
 -22 -10   1  282.97   39.00
  22 -10  -1  278.07   34.20
  22  10  -1  251.27   37.50
  22  10  -1  256.57   33.30
 -22  10   1  313.07   37.10
 -22  10   1  222.08   30.20
 -20 -10   1  144.29   31.10
  20 -10  -1  182.38   26.20
 -20 -10   1  106.39   26.10
 -20 -10   1  149.59   27.70
  20 -10  -1  160.88   24.90
  20 -10  -1  182.28   26.10
  20 -10  -1  132.29   30.90
 -20  10   1  171.18   25.90
  20  10  -1  129.89   24.60
  20  10  -1  158.98   32.20
 -18 -10   1  208.78   33.50
  18 -10  -1  215.58   29.90
  18 -10  -1  269.57   29.90
  18 -10  -1  207.18   34.30
 -18 -10   1  208.68   32.50
  18 -10  -1  239.68   29.30
 -18 -10   1  215.58   32.30
  18 -10  -1  233.28   28.00
 -18 -10   1  229.58   34.70
 -18 -10   1  235.78   36.00
  18  10  -1  221.88   30.80
 -18  10   1  217.98   26.40
  18  10  -1  258.87   35.70
 -16 -10   1   31.20   15.80
  16 -10  -1   39.70   11.60
 -16 -10   1   42.60   14.10
  16 -10  -1   35.00   12.70
 -16 -10   1   25.70   15.70
  16 -10  -1   42.40   20.40
  16 -10  -1   41.50   14.70
 -16 -10   1   50.49   17.20
 -16 -10   1   33.10   17.90
  16 -10  -1   54.79   14.30
  16  10  -1   43.70   12.40
 -16  10   1   35.80   10.90
 -16  10   1   40.00   14.90
  16  10  -1   27.70   15.80
 -14 -10   1  620.64   63.69
 -14 -10   1  619.34   63.69
 -14 -10   1  667.73   60.69
 -14 -10   1  601.54   62.49
  14 -10  -1  629.74   59.99
 -14 -10   1  586.94   61.09
  14 -10  -1  644.54   60.19
  14 -10  -1  461.05   62.89
 -14 -10   1  615.34   60.29
  14 -10  -1  607.74   59.59
  14 -10  -1  594.74   59.39
 -14 -10   1  653.23   63.99
  14  10  -1  548.75   59.79
 -14  10   1  587.34   60.79
  14  10  -1  748.53   65.19
 -14  10   1  747.03   63.89
 -14  10   1  558.74   57.79
 -12 -10   1  178.08   27.10
 -12 -10   1  178.78   25.10
 -12 -10   1  189.18   29.40
 -12 -10   1  206.78   30.80
  12 -10  -1  187.78   30.10
  12 -10  -1  194.48   24.00
  12 -10  -1  212.28   24.50
 -12 -10   1  186.98   25.50
 -12 -10   1  150.28   25.00
 -12 -10   1  168.58   28.50
 -12  10   1  244.28   29.70
 -12  10   1  185.38   22.10
 -12  10   1  306.97   29.80
  12  10  -1  182.88   25.20
  12  10  -1  190.38   25.40
 -12  10   1  132.59   24.60
  10 -10  -1  638.64   72.49
 -10 -10   1  776.62   72.79
 -10 -10   1  712.33   70.99
  10 -10  -1  831.52   69.49
  10 -10  -1  760.32   69.09
 -10 -10   1  737.83   69.09
  10 -10  -1  747.03   68.69
  10 -10  -1  724.23   68.79
 -10 -10   1  673.03   71.79
 -10 -10   1  701.63   72.59
 -10 -10   1  715.33   68.89
 -10  10   1  679.13   70.49
  10  10  -1  915.11   72.89
  10  10  -1  754.32   69.09
 -10  10   1  689.13   67.69
  10  10  -1  599.74   67.29
  10  10  -1  768.12   68.99
   8 -10  -1   27.30   16.20
  -8 -10   1   73.79   13.40
   8 -10  -1   52.89   13.00
   8 -10  -1   72.59   14.00
  -8 -10   1   75.59   17.30
  -8 -10   1   64.69   16.10
   8 -10  -1   28.60   15.40
  -8 -10   1   89.29   17.50
  -8 -10   1   80.59   19.30
   8 -10  -1   63.89   13.90
   8 -10  -1   75.09   14.10
  -8 -10   1   72.49   16.70
  -8  10   1   37.10   13.80
   8  10  -1   64.29   16.20
   8  10  -1   62.89   13.40
  -8  10   1  101.49   18.00
   8  10  -1   52.39   14.40
   8  10  -1   59.99   15.20
  -8  10   1   52.79   11.70
  -6 -10   1  561.54   51.29
   6 -10  -1  525.25   49.90
   6 -10  -1  495.85   49.70
  -6 -10   1  489.55   51.49
  -6 -10   1  461.75   51.79
  -6 -10   1  450.15   51.99
  -6 -10   1  459.35   48.30
   6 -10  -1  508.25   49.40
  -6 -10   1  438.26   44.00
  -6 -10   1  532.85   53.79
   6 -10  -1  532.15   49.60
   6  10  -1  508.65   48.90
   6  10  -1  653.23   52.29
  -6  10   1  486.85   44.30
   6  10  -1  544.45   49.80
  -6  10   1  462.95   50.29
  -6  10   1  496.85   48.40
   6  10  -1  441.66   50.29
  -4 -10   1   75.79   18.40
   4 -10  -1   94.39   18.30
   4 -10  -1   61.19   15.40
   4 -10  -1   90.99   16.60
  -4 -10   1  136.49   20.90
  -4 -10   1  105.29   21.00
  -4 -10   1  102.09   17.80
   4 -10  -1   31.30   17.40
   4 -10  -1  150.98   19.60
  -4 -10   1   72.09   18.80
   4 -10  -1   72.19   16.30
   4  10  -1  115.69   18.20
  -4  10   1   79.99   16.80
  -4  10   1  120.19   18.20
  -4  10   1   92.79   16.00
   4  10  -1   94.29   17.10
   4  10  -1  108.39   16.80
   2 -10  -1 1912.61  172.78
  -2 -10   1 1935.01  176.08
  -2 -10   1 1978.50  174.68
  -2 -10   1 1846.22  173.38
   2 -10  -1 1791.02  172.28
  -2 -10   1 1844.02  173.68
   2 -10  -1 2056.49  172.18
  -2 -10   1 2039.50  171.98
   2 -10  -1 1906.51  172.58
  -2  10   1 2134.59  172.68
   2  10  -1 1731.63  170.48
   2  10  -1 1936.61  174.18
  -2  10   1 2217.08  172.78
   2  10  -1 1795.12  171.28
  -2  10   1 1845.62  171.08
   0 -10   1  204.98   26.00
   0 -10   1  196.78   28.50
   0 -10  -1  248.88   27.50
   0 -10  -1  202.68   29.40
   0 -10   1  224.68   28.40
   0 -10   1  230.68   31.10
   0 -10  -1  230.78   32.50
   0 -10  -1  205.88   30.30
   0 -10  -1  212.48   29.90
   0 -10   1  246.18   28.60
   0  10  -1  212.78   25.50
   0  10  -1  228.88   26.20
   0  10   1  288.27   28.20
   0  10   1  173.78   27.00
   0  10  -1  185.78   25.80
   0  10   1  231.78   26.50
   2 -10   1  183.18   27.50
  -2 -10  -1  250.67   30.20
   2 -10   1  226.78   26.60
   2 -10   1  207.48   29.40
  -2 -10  -1  230.68   31.90
   2 -10   1  221.68   31.20
   2 -10   1  197.98   25.40
  -2 -10  -1  236.88   28.00
  -2 -10  -1  238.38   28.50
  -2  10  -1  250.37   26.60
  -2  10  -1  201.08   27.70
   2  10   1  274.97   28.70
  -2  10  -1  197.98   25.00
   2  10   1  224.58   26.00
   2  10   1  198.38   27.20
  -4 -10  -1   41.80   15.20
  -4 -10  -1   47.70   15.50
   4 -10   1   35.80   11.00
   4 -10   1   50.39   11.80
   4 -10   1   40.80   12.70
  -4 -10  -1   15.90   12.60
   4 -10   1   46.60   15.70
   4 -10   1   53.09   13.00
   4 -10   1   94.39   18.90
  -4 -10  -1   56.79   16.60
  -4 -10  -1   39.80   13.30
   4  10   1   45.60   12.00
   4  10   1  101.69   17.10
  -4  10  -1   58.89   13.50
   4  10   1   27.30   14.70
  -4  10  -1   55.59   13.20
  -4  10  -1   60.49   12.50
  -4  10  -1   61.89    9.40
   6 -10   1  997.80  112.59
  -6 -10  -1 1261.67  114.49
   6 -10   1 1248.28  110.29
  -6 -10  -1 1444.36  113.29
  -6 -10  -1 1298.07  113.89
   6 -10   1 1263.47  111.29
   6 -10   1 1096.49  111.79
   6 -10   1 1302.07  111.09
  -6 -10  -1 1155.48  113.59
  -6 -10  -1 1180.98  106.79
  -6 -10  -1 1177.68  113.49
  -6 -10  -1 1188.08  111.19
   6 -10   1 1267.07  110.99
   6  10   1 1170.18  109.79
  -6  10  -1 1162.28  109.49
  -6  10  -1 1228.18  110.99
  -6  10  -1 1401.36  112.49
   6  10   1 1295.57  111.09
   6  10   1 1066.09  111.19
  -8 -10  -1   77.39   17.70
   8 -10   1   65.99   14.50
  -8 -10  -1   74.09   10.30
   8 -10   1   73.39   13.80
  -8 -10  -1   53.09   14.80
  -8 -10  -1   86.79   18.10
   8 -10   1   68.99   14.00
   8 -10   1   53.19   19.20
   8 -10   1   71.69   14.60
  -8 -10  -1   72.39   15.20
  -8 -10  -1   68.19   18.40
   8 -10   1   51.89   16.60
  -8 -10  -1   82.49   20.40
   8  10   1  108.29   19.20
  -8  10  -1   71.09   13.10
   8  10   1   62.99   14.00
   8  10   1   56.29   15.30
  -8  10  -1  120.69   21.10
   8  10   1   44.00   13.00
  -8  10  -1   73.29   15.60
 -10 -10  -1  114.59   23.40
 -10 -10  -1  123.19   14.70
  10 -10   1   80.89   22.60
  10 -10   1  127.79   18.40
  10 -10   1  109.09   18.40
 -10 -10  -1  118.49   20.20
  10 -10   1  100.99   18.20
  10 -10   1   73.09   23.80
 -10 -10  -1  127.99   24.20
 -10 -10  -1  144.19   26.90
  10 -10   1  136.49   22.00
 -10  10  -1   98.59   16.70
 -10  10  -1  150.48   21.80
 -10  10  -1  161.08   26.10
  10  10   1  152.88   24.20
  10  10   1  108.19   17.80
 -10  10  -1  102.59   20.80
  10  10   1   90.49   17.00
  10  10   1  160.58   20.60
  12 -10   1   56.39   13.30
 -12 -10  -1   32.00   17.10
 -12 -10  -1   38.90   15.70
 -12 -10  -1   41.40   13.40
  12 -10   1   -5.70   15.50
 -12 -10  -1   51.59    9.80
  12 -10   1   57.29   12.90
 -12 -10  -1   69.99   15.30
 -12 -10  -1   47.20   15.30
 -12 -10  -1   45.60   14.60
  12 -10   1   30.60   11.30
 -12 -10  -1   43.60   15.00
  12 -10   1   36.30   11.00
 -12  10  -1   49.60   13.40
 -12  10  -1   48.00   16.10
  12  10   1   28.60   15.10
 -12  10  -1   32.40   10.50
  12  10   1   46.50   13.50
  12  10   1   19.10   11.50
 -12  10  -1   51.29   20.00
  14 -10   1  779.72   71.19
 -14 -10  -1  841.52   75.89
 -14 -10  -1  722.13   70.19
  14 -10   1  683.53   76.89
  14 -10   1  745.33   70.59
 -14 -10  -1  762.02   73.49
 -14 -10  -1  762.22   74.79
  14 -10   1  731.63   70.79
 -14 -10  -1  687.43   74.39
 -14 -10  -1  752.22   71.79
 -14 -10  -1  720.93   74.09
  14 -10   1  728.43   69.59
  14  10   1  719.43   70.39
 -14  10  -1  884.01   76.19
  14  10   1  720.03   74.09
 -14  10  -1  714.23   68.79
  14  10   1  647.74   69.79
 -14  10  -1  767.82   71.79
  16 -10   1   83.99   15.60
  16 -10   1   77.09   15.80
 -16 -10  -1   61.09   21.70
 -16 -10  -1   65.69   18.90
 -16 -10  -1   93.19   21.90
 -16 -10  -1   86.49   19.50
  16 -10   1   92.09   18.10
  16 -10   1   59.39   20.70
  16 -10   1   90.69   17.30
 -16 -10  -1   85.59   21.80
 -16  10  -1   73.89   14.20
  16  10   1   59.59   17.70
 -16  10  -1   64.89   17.40
  16  10   1   67.59   16.90
 -16  10  -1   75.69   28.20
  16  10   1   37.60   18.50
 -18 -10  -1   -4.80   12.00
 -18 -10  -1   -9.80   14.40
  18 -10   1    4.90   11.50
  18 -10   1   18.90   11.20
 -18 -10  -1   21.70   17.80
  18 -10   1   -6.60   10.80
 -18 -10  -1   -5.10   15.70
  18 -10   1    1.10    9.80
 -18 -10  -1  -10.80   15.80
 -18  10  -1   15.00    9.80
  18  10   1   10.30   11.90
  18  10   1   11.20   16.60
 -18  10  -1   15.90   14.80
 -20 -10  -1   76.09   24.10
  20 -10   1  119.09   19.20
 -20 -10  -1   43.60   19.90
 -20 -10  -1   93.39   23.70
  20 -10   1   87.79   19.90
 -20 -10  -1   75.09   21.30
 -20 -10  -1   94.59   23.50
 -20  10  -1   98.99   16.80
  20  10   1   67.49   22.30
  20  10   1  131.49   22.20
 -20  10  -1   89.79   20.30
 -22 -10  -1  266.67   41.90
  22 -10   1  204.58   31.50
 -22 -10  -1  146.49   34.70
  22 -10   1  276.77   31.50
  22 -10   1  207.28   31.50
 -22 -10  -1  237.28   36.50
  22 -10   1  205.88   32.20
  22  10   1  250.47   36.60
 -22  10  -1  216.18   28.30
  22  10   1  172.38   30.60
  24 -10   1   64.39   21.50
  24 -10   1   75.59   22.70
 -24 -10  -1   67.79   26.30
 -24 -10  -1   47.70   25.80
  24 -10   1   70.39   22.40
 -24 -10  -1  122.19   29.80
  24 -10   1   81.39   21.00
  24  10   1   70.79   26.40
  24  10   1   90.59   25.10
 -24  10  -1   86.79   18.70
  25 -11  -1    3.40   17.60
 -25 -11   1  -37.30   26.90
  25 -11  -1  -10.60   19.20
 -25 -11   1   46.50   31.30
  25 -11  -1   -7.90   20.60
 -25 -11   1    5.60   27.60
  25 -11  -1   20.60   20.20
  25  11  -1  -25.80   23.20
  25  11  -1  -18.10   26.10
 -25  11   1  -16.40   15.40
  23 -11  -1   -7.20   17.10
  23 -11  -1   19.20   17.80
  23 -11  -1   16.80   17.10
 -23 -11   1   -2.80   24.40
 -23 -11   1   11.50   24.20
  23 -11  -1   29.40   17.50
 -23 -11   1   -1.70   23.00
  23  11  -1   33.00   22.20
 -23  11   1   23.30   24.30
 -23  11   1   31.60   14.90
  23  11  -1   10.10   19.90
  21 -11  -1   38.20   15.30
 -21 -11   1   35.30   22.90
 -21 -11   1   27.50   21.20
  21 -11  -1   34.50   16.00
 -21 -11   1   38.60   22.10
  21 -11  -1   37.60   15.30
  21 -11  -1   54.19   17.80
 -21 -11   1   18.40   20.20
 -21 -11   1  -10.10   20.50
  21  11  -1   55.39   19.50
 -21  11   1   28.50   13.40
 -21  11   1   29.30   20.60
  21  11  -1    4.80   19.80
  19 -11  -1   12.60   14.20
 -19 -11   1   40.30   24.40
  19 -11  -1   39.80   15.30
 -19 -11   1   25.60   20.00
  19 -11  -1   50.79   15.80
 -19 -11   1   37.50   19.90
  19  11  -1   36.70   16.70
 -19  11   1   57.19   17.70
  19  11  -1   24.50   18.20
  17 -11  -1   -4.60   11.70
 -17 -11   1  -16.40   10.80
  17 -11  -1   13.30   11.30
  17 -11  -1    2.00   11.40
 -17 -11   1    5.50   16.40
 -17 -11   1    3.90   15.40
  17 -11  -1   37.60   13.60
 -17 -11   1   -7.10   15.60
 -17 -11   1  -18.20   15.70
 -17  11   1   -0.10    9.90
 -17  11   1  -29.40   12.40
  17  11  -1  -10.40   16.40
  17  11  -1   -5.90   11.50
 -15 -11   1   67.69   20.70
 -15 -11   1   70.79   20.60
 -15 -11   1   63.89   21.60
  15 -11  -1   95.59   17.30
  15 -11  -1   49.50   25.20
 -15 -11   1   69.29   19.60
  15 -11  -1   87.19   17.20
 -15 -11   1  123.59   24.60
  15 -11  -1  112.79   19.30
  15 -11  -1   73.69   17.00
 -15  11   1  106.69   27.50
 -15  11   1   79.49   19.20
  15  11  -1  105.89   24.30
 -15  11   1   72.39   15.10
  15  11  -1   91.29   17.70
 -13 -11   1  237.88   35.20
  13 -11  -1  300.47   32.30
  13 -11  -1  186.58   35.50
  13 -11  -1  271.17   31.90
  13 -11  -1  262.07   31.70
 -13 -11   1  268.77   33.40
 -13 -11   1  295.67   40.30
 -13 -11   1  250.87   37.90
 -13 -11   1  201.18   36.60
 -13 -11   1  230.28   36.70
 -13 -11   1  256.07   34.50
  13 -11  -1  317.77   33.10
  13  11  -1  301.87   34.40
  13  11  -1  257.07   31.40
 -13  11   1  212.38   37.60
  13  11  -1  398.36   38.60
 -13  11   1  342.57   39.60
 -13  11   1  272.87   30.90
 -11 -11   1  269.37   31.50
 -11 -11   1  203.48   33.90
  11 -11  -1  210.78   34.30
 -11 -11   1  192.78   28.60
  11 -11  -1  203.68   28.00
 -11 -11   1  204.38   33.00
  11 -11  -1  239.38   27.60
  11 -11  -1  246.58   27.80
  11 -11  -1  214.18   27.20
 -11 -11   1  216.58   31.00
 -11 -11   1  157.18   28.30
 -11  11   1  210.48   31.10
 -11  11   1  335.87   34.20
  11  11  -1  257.87   29.30
 -11  11   1  200.58   25.70
  11  11  -1  205.78   26.50
 -11  11   1  320.97   32.70
  11  11  -1  126.89   24.80
  -9 -11   1  130.89   24.70
  -9 -11   1  136.79   24.30
   9 -11  -1  130.09   20.90
  -9 -11   1  181.58   25.90
   9 -11  -1  117.19   20.60
   9 -11  -1  122.59   24.40
  -9 -11   1   98.59   23.40
   9 -11  -1  145.69   21.80
   9 -11  -1  146.59   21.80
  -9 -11   1  123.79   20.40
  -9 -11   1  121.39   27.40
   9  11  -1  130.59   20.70
  -9  11   1  158.48   24.90
  -9  11   1  119.99   19.10
  -9  11   1  222.48   25.10
  -9  11   1   99.59   21.60
   9  11  -1   91.69   21.10
   9  11  -1  154.58   23.70
   9  11  -1  128.59   20.30
   7 -11  -1   81.29   16.10
   7 -11  -1   19.80   16.20
  -7 -11   1   59.99   19.10
  -7 -11   1  103.29   20.00
   7 -11  -1   67.69   15.00
  -7 -11   1   51.69    8.10
  -7 -11   1   26.70   15.10
  -7 -11   1   58.69   14.70
   7 -11  -1   45.20   13.70
  -7 -11   1   67.39   18.60
   7 -11  -1   80.99   15.80
  -7 -11   1  100.59   18.70
   7 -11  -1   60.59   19.80
  -7  11   1   87.49    8.40
   7  11  -1   70.69   14.80
  -7  11   1   72.89   16.50
   7  11  -1   80.99   17.00
   7  11  -1   75.99   17.10
  -7  11   1   72.29   17.60
  -7  11   1   46.90   13.20
   5 -11  -1  218.88   29.00
  -5 -11   1  194.08   31.40
  -5 -11   1  272.57   30.80
  -5 -11   1  239.88   34.70
  -5 -11   1  238.48   34.80
  -5 -11   1  268.87   32.20
   5 -11  -1  212.58   30.40
   5 -11  -1  171.08   31.80
   5 -11  -1  265.07   28.90
   5 -11  -1  207.28   27.40
   5 -11  -1  213.38   33.20
  -5  11   1  234.28   27.20
  -5  11   1  306.57   31.20
   5  11  -1  217.88   32.30
   5  11  -1  275.07   30.20
   5  11  -1  224.88   27.60
  -5  11   1  241.88   23.70
  -5  11   1  274.27   30.10
   3 -11  -1  465.55   64.59
   3 -11  -1  633.44   63.99
  -3 -11   1  734.43   67.49
  -3 -11   1  688.53   66.59
  -3 -11   1  679.73   63.99
   3 -11  -1  687.93   64.99
  -3 -11   1  600.64   65.39
   3 -11  -1  640.94   64.59
  -3 -11   1  639.04   65.29
   3 -11  -1  670.53   63.49
   3  11  -1  687.73   63.89
   3  11  -1  623.44   61.99
  -3  11   1  722.33   63.99
  -3  11   1  597.74   62.29
  -3  11   1  767.62   65.09
   3  11  -1  624.04   63.59
  -1 -11   1  206.28   25.80
  -1 -11   1  175.98   29.10
   1 -11  -1  222.38   29.70
   1 -11  -1  194.78   28.20
  -1 -11   1  183.18   28.90
  -1 -11   1  195.88   29.50
   1 -11  -1  214.78   26.40
   1 -11  -1  193.08   29.60
   1 -11  -1  206.98   31.00
  -1  11   1  229.18   25.90
   1  11  -1  195.68   25.40
   1  11  -1  201.08   29.30
  -1  11   1  210.58   28.00
  -1  11   1  191.48   25.20
   1  11  -1  168.78   23.70
  -1 -11  -1  330.67   36.00
   1 -11   1  257.47   33.70
  -1 -11  -1  311.27   33.10
   1 -11   1  276.97   33.40
  -1 -11  -1  281.97   38.00
   1 -11   1  257.07   32.40
   1 -11   1  259.67   32.50
  -1 -11  -1  296.67   34.60
   1 -11   1  248.88   30.80
  -1  11  -1  281.87   30.30
   1  11   1  345.97   33.80
   1  11   1  258.07   30.90
   1  11   1  236.98   31.90
  -1  11  -1  239.78   30.30
  -1  11  -1  276.67   32.10
   3 -11   1  343.77   43.10
   3 -11   1  419.06   43.40
  -3 -11  -1  383.06   46.50
   3 -11   1  411.56   42.50
  -3 -11  -1  413.96   47.00
  -3 -11  -1  350.96   43.70
   3 -11   1  410.76   45.50
  -3 -11  -1  450.95   46.00
  -3 -11  -1  364.46   44.70
   3 -11   1  348.37   42.90
  -3  11  -1  519.65   44.30
   3  11   1  404.76   44.90
   3  11   1  459.75   43.40
  -3  11  -1  406.56   42.70
   3  11   1  559.24   46.30
  -3  11  -1  401.86   42.60
   5 -11   1  377.76   42.80
  -5 -11  -1  379.36   39.10
   5 -11   1  420.16   43.90
  -5 -11  -1  321.07   44.50
   5 -11   1  454.55   43.30
  -5 -11  -1  370.46   43.40
  -5 -11  -1  341.57   45.60
  -5 -11  -1  416.86   45.40
  -5 -11  -1  464.35   48.10
   5 -11   1  362.56   42.90
  -5 -11  -1  350.86   45.70
   5  11   1  524.45   44.20
  -5  11  -1  417.26   44.00
   5  11   1  552.94   46.80
  -5  11  -1  383.06   42.20
   5  11   1  321.47   43.60
  -5  11  -1  497.85   38.30
  -5  11  -1  382.96   42.90
  -5  11  -1  458.75   37.60
   7 -11   1  152.58   22.70
  -7 -11  -1  124.59   17.50
   7 -11   1  156.58   22.50
  -7 -11  -1  220.88   32.50
  -7 -11  -1  164.48   28.20
  -7 -11  -1  155.48   24.30
  -7 -11  -1  158.58   28.10
   7 -11   1  159.98   23.50
   7 -11   1  147.39   26.90
   7 -11   1  153.28   26.10
   7 -11   1  176.78   29.90
  -7 -11  -1  194.08   31.00
  -7 -11  -1  209.28   28.00
   7  11   1  257.77   28.40
   7  11   1  140.99   24.30
   7  11   1  175.88   22.50
  -7  11  -1  189.58   26.10
  -7  11  -1  185.48   27.80
  -7  11  -1  155.68   22.10
   9 -11   1  117.69   19.90
   9 -11   1   84.39   22.20
   9 -11   1  145.69   19.90
  -9 -11  -1  118.39   24.90
  -9 -11  -1   93.09   20.40
  -9 -11  -1  106.69   19.70
   9 -11   1  124.79   19.80
   9 -11   1  114.29   19.50
  -9 -11  -1  109.59   13.90
   9 -11   1   91.69   24.50
  -9 -11  -1  109.99   22.10
  -9 -11  -1  114.89   23.10
   9  11   1   96.89   17.70
   9  11   1   77.49   19.00
   9  11   1  153.78   24.40
   9  11   1  139.19   20.60
  -9  11  -1   88.99   16.50
  -9  11  -1  132.79   22.50
  11 -11   1  124.99   30.70
  11 -11   1  186.28   24.40
 -11 -11  -1  220.68   32.50
 -11 -11  -1  227.28   21.30
 -11 -11  -1  231.48   34.20
  11 -11   1  190.18   27.10
 -11 -11  -1  222.98   33.50
 -11 -11  -1  207.98   28.50
 -11 -11  -1  152.38   29.10
  11 -11   1  227.28   26.20
  11 -11   1  228.68   28.40
  11  11   1  235.28   32.60
 -11  11  -1  131.09   26.20
  11  11   1  182.88   27.80
 -11  11  -1  239.58   29.00
 -11  11  -1  286.87   34.90
 -11  11  -1  180.28   23.40
  11  11   1  145.59   26.80
 -13 -11  -1  311.77   41.80
  13 -11   1  321.17   34.80
 -13 -11  -1  265.37   38.50
 -13 -11  -1  304.57   42.80
  13 -11   1  317.57   34.70
 -13 -11  -1  302.47   35.30
 -13 -11  -1  315.97   39.40
  13 -11   1  320.77   34.10
  13 -11   1  256.67   41.30
  13 -11   1  257.77   33.30
 -13 -11  -1  285.17   36.00
 -13  11  -1  295.27   35.40
  13  11   1  201.28   33.40
  13  11   1  310.47   41.10
  13  11   1  291.97   34.70
 -13  11  -1  316.37   33.10
 -13  11  -1  318.17   38.90
  15 -11   1   70.59   15.60
 -15 -11  -1   27.20   16.80
 -15 -11  -1   34.50   17.50
 -15 -11  -1   43.50   15.40
 -15 -11  -1   81.69   18.80
 -15 -11  -1   40.10   17.80
  15 -11   1   30.30   12.30
  15 -11   1   29.10   13.50
  15 -11   1   38.40   13.90
  15  11   1   44.10   19.10
 -15  11  -1   47.30   15.70
 -15  11  -1   52.29   13.40
  15  11   1   38.50   15.40
 -17 -11  -1   24.00   18.50
  17 -11   1   33.20   12.00
 -17 -11  -1  -11.30   12.90
 -17 -11  -1   20.80   19.30
  17 -11   1   35.30   14.40
 -17 -11  -1    5.50   17.20
  17 -11   1   31.00   14.10
 -17 -11  -1   26.10   18.60
  17 -11   1   42.60   14.10
 -17  11  -1    2.20   10.80
  17  11   1   49.80   14.80
 -17  11  -1   14.90   18.70
  17  11   1   -7.10   18.60
 -19 -11  -1   18.90   14.80
 -19 -11  -1   38.60   24.00
  19 -11   1   14.10   13.00
 -19 -11  -1   16.70   20.80
 -19 -11  -1   24.40   22.20
 -19 -11  -1   17.20   20.70
  19 -11   1   31.40   15.00
  19  11   1   49.80   18.30
 -19  11  -1   13.80   17.70
  19  11   1   -3.70   22.30
 -19  11  -1   38.90   12.80
  21 -11   1    1.10   15.50
  21 -11   1    1.50   14.60
  21 -11   1   38.80   16.70
  21 -11   1   22.00   16.30
 -21 -11  -1   11.80   23.70
 -21 -11  -1   40.70   22.20
 -21 -11  -1   36.50   23.30
 -21 -11  -1    5.20   19.60
 -21  11  -1   -8.90   19.80
  21  11   1   59.29   17.30
 -21  11  -1   18.80   13.00
  21  11   1   27.20   21.60
  23 -11   1   24.60   16.30
 -23 -11  -1   20.80   24.00
  23 -11   1   26.70   19.30
  23 -11   1   16.90   18.90
 -23 -11  -1   26.90   27.40
 -23 -11  -1   -7.70   25.20
  23 -11   1   23.40   18.10
  23  11   1   -8.00   22.00
 -23  11  -1   19.80   14.80
  23  11   1   22.80   22.20
 -24 -12   1   50.39   32.20
 -24 -12   1   65.99   32.90
  24 -12  -1  128.49   28.90
  24 -12  -1   82.99   24.50
  24 -12  -1   78.79   24.50
 -24 -12   1   33.70   30.00
  24 -12  -1  111.59   27.30
 -24  12   1  133.29   23.50
  24  12  -1   80.79   32.10
  24  12  -1   83.49   26.70
  22 -12  -1  488.45   55.49
 -22 -12   1  351.06   61.19
  22 -12  -1  591.04   57.99
  22 -12  -1  534.85   57.49
 -22 -12   1  453.15   63.09
  22 -12  -1  585.54   56.99
 -22 -12   1  387.26   59.19
 -22 -12   1  567.94   66.69
 -22 -12   1  376.66   59.09
  22  12  -1  574.14   63.99
 -22  12   1  516.15   53.19
  22  12  -1  502.85   55.89
 -22  12   1  567.14   61.49
 -20 -12   1  361.96   47.20
 -20 -12   1  314.47   51.19
 -20 -12   1  420.36   52.19
  20 -12  -1  412.06   45.90
  20 -12  -1  456.95   46.50
 -20 -12   1  375.96   51.29
  20 -12  -1  381.86   44.70
 -20 -12   1  382.46   54.59
  20 -12  -1  406.76   45.40
 -20  12   1  295.77   46.30
  20  12  -1  472.65   46.30
  20  12  -1  282.67   48.10
 -20  12   1  341.47   41.50
 -18 -12   1    0.60   21.10
  18 -12  -1   -1.60   13.20
 -18 -12   1   -8.70   16.40
 -18 -12   1  -16.70   19.70
 -18 -12   1   34.60   17.60
  18 -12  -1  -13.30   13.40
 -18 -12   1  -22.90   22.00
  18  12  -1  -13.30   12.20
  18  12  -1    7.50   19.50
 -18  12   1  -10.00   19.40
 -16 -12   1  130.09   28.20
 -16 -12   1  120.29   26.50
 -16 -12   1  116.49   24.10
  16 -12  -1  134.59   24.40
 -16 -12   1   87.09   27.50
  16 -12  -1  146.89   23.60
  16 -12  -1  150.78   24.50
 -16 -12   1  158.18   27.40
  16 -12  -1  211.38   26.70
  16  12  -1  130.59   27.70
 -16  12   1  133.59   27.80
  16  12  -1  154.28   24.40
 -16  12   1  132.79   21.50
  14 -12  -1  920.71   85.19
  14 -12  -1  920.51   85.29
  14 -12  -1  991.40   85.69
 -14 -12   1  822.02   89.69
 -14 -12   1  832.42   90.29
 -14 -12   1  794.42   85.19
  14 -12  -1  907.71   84.89
 -14 -12   1  896.81   89.19
 -14 -12   1  802.22   87.49
  14  12  -1 1120.79   90.69
  14  12  -1  875.51   84.19
 -14  12   1  787.02   86.19
 -14  12   1  885.71   83.29
 -12 -12   1  394.76   51.49
 -12 -12   1  432.66   52.39
  12 -12  -1  455.45   47.00
 -12 -12   1  408.06   46.40
  12 -12  -1  391.36   45.60
 -12 -12   1  533.35   52.69
 -12 -12   1  367.06   50.19
  12 -12  -1  392.96   54.49
  12 -12  -1  486.25   47.30
 -12 -12   1  443.66   52.29
  12 -12  -1  431.86   46.70
 -12  12   1  484.35   49.99
 -12  12   1  458.65   50.49
 -12  12   1  372.86   47.80
 -12  12   1  447.16   45.50
  12  12  -1  396.86   45.40
  12  12  -1  569.44   51.99
 -10 -12   1  250.07   34.00
 -10 -12   1  177.88   32.70
 -10 -12   1  238.48   30.50
 -10 -12   1  228.98   33.60
 -10 -12   1  165.38   33.40
  10 -12  -1  239.08   29.40
 -10 -12   1  196.78   34.40
  10 -12  -1  201.28   29.00
  10 -12  -1  206.38   35.60
  10 -12  -1  247.28   28.20
  10 -12  -1  232.88   28.80
  10  12  -1  242.68   27.80
  10  12  -1  175.78   28.30
 -10  12   1  183.78   27.30
 -10  12   1  324.77   33.40
  10  12  -1  302.17   39.10
  10  12  -1  146.29   28.70
 -10  12   1  170.78   31.50
  -8 -12   1  318.77   35.80
   8 -12  -1  335.47   39.90
  -8 -12   1  253.97   35.90
  -8 -12   1  258.97   38.10
  -8 -12   1  185.78   35.50
  -8 -12   1  244.58   34.40
   8 -12  -1  251.87   32.20
   8 -12  -1  240.68   31.70
   8 -12  -1  232.78   33.00
  -8 -12   1  265.17   39.40
   8 -12  -1  274.67   31.90
  -8  12   1  266.87   30.80
  -8  12   1  318.37   34.70
   8  12  -1  224.18   35.00
   8  12  -1  336.97   35.00
   8  12  -1  276.07   31.30
  -8  12   1  258.57   41.40
   6 -12  -1  618.64   62.69
  -6 -12   1  741.63   65.19
  -6 -12   1  658.53   68.09
   6 -12  -1  585.34   62.59
  -6 -12   1  589.54   56.39
  -6 -12   1  577.54   66.19
  -6 -12   1  563.24   62.59
   6 -12  -1  576.54   62.59
  -6 -12   1  644.84   65.29
  -6 -12   1  546.85   65.99
   6 -12  -1  747.63   63.59
   6 -12  -1  475.25   63.19
  -6  12   1  773.72   68.49
  -6  12   1  637.34   61.49
  -6  12   1  829.32   65.09
   6  12  -1  645.44   64.89
   6  12  -1  659.13   61.89
  -6  12   1  646.54   56.79
  -4 -12   1  206.58   30.30
   4 -12  -1  155.38   27.80
   4 -12  -1  141.99   26.20
   4 -12  -1  213.48   27.70
  -4 -12   1  188.68   27.30
   4 -12  -1  185.88   27.90
   4  12  -1  209.38   29.40
  -4  12   1  234.48   28.40
   4  12  -1  182.98   26.50
  -4  12   1  164.88   27.00
  -4  12   1  153.48   24.40
   2 -12  -1  554.34   59.89
   2 -12  -1  533.65   59.49
  -2 -12   1  636.04   61.19
  -2 -12   1  575.64   61.39
   2 -12  -1  514.45   60.59
   2 -12  -1  624.84   60.59
  -2 -12   1  602.24   62.09
  -2 -12   1  582.24   61.19
  -2 -12   1  635.64   59.29
   2 -12  -1  571.64   58.39
  -2  12   1  711.73   59.99
  -2  12   1  659.23   58.99
   2  12  -1  524.45   57.99
   2  12  -1  546.25   57.29
  -2  12   1  552.14   57.79
   2  12  -1  587.44   58.49
   0 -12  -1  265.57   35.60
   0 -12   1  225.18   34.20
   0 -12  -1  271.87   37.10
   0 -12  -1  262.17   35.50
   0 -12   1  276.87   32.80
   0 -12  -1  276.27   33.50
   0 -12   1  261.47   30.00
   0 -12  -1  255.37   31.30
   0 -12   1  251.47   30.40
   0 -12   1  265.07   35.10
   0  12  -1  169.48   29.00
   0  12  -1  272.27   35.60
   0  12   1  235.08   29.50
   0  12  -1  210.18   28.30
   0  12   1  235.18   32.50
   0  12   1  234.68   32.30
  -2 -12  -1  368.86   41.80
  -2 -12  -1  444.96   45.50
   2 -12   1  335.47   43.20
   2 -12   1  409.96   42.20
   2 -12   1  367.36   43.20
   2 -12   1  348.47   41.60
   2 -12   1  313.37   39.20
  -2 -12  -1  336.87   43.20
  -2 -12  -1  316.67   43.40
  -2 -12  -1  383.26   47.90
   2  12   1  323.67   41.20
  -2  12  -1  367.96   40.20
  -2  12  -1  380.96   40.40
   2  12   1  397.16   41.90
  -2  12  -1  464.55   41.30
   2  12   1  408.36   40.70
   4 -12   1   93.79   17.60
  -4 -12  -1   79.69   24.00
   4 -12   1   82.99   20.10
  -4 -12  -1   92.39   21.80
  -4 -12  -1   75.39   23.30
   4 -12   1   97.69   20.30
  -4 -12  -1   83.89   21.00
   4 -12   1   99.19   21.80
   4 -12   1   56.49   19.20
  -4 -12  -1   88.09   20.30
  -4  12  -1   94.59   14.20
  -4  12  -1  120.89   18.90
  -4  12  -1  104.29   18.70
  -4  12  -1  111.09   17.80
   4  12   1  100.49   20.70
   4  12   1   66.69   17.80
  -6 -12  -1 1074.59   94.89
  -6 -12  -1 1243.98  102.69
  -6 -12  -1  989.10  103.59
  -6 -12  -1  925.71   99.69
   6 -12   1 1094.29   99.19
  -6 -12  -1  912.41  102.49
  -6 -12  -1 1283.17  104.99
   6 -12   1  991.40  100.59
   6 -12   1  961.90   99.49
   6 -12   1 1068.49   99.89
   6 -12   1 1001.40   99.59
  -6 -12  -1  990.90  103.29
  -6  12  -1 1268.17  100.29
   6  12   1 1240.98   99.79
  -6  12  -1 1264.67  101.59
   6  12   1  880.51   99.79
  -6  12  -1 1041.40   98.39
  -8 -12  -1   12.40   15.20
   8 -12   1   12.40    9.00
  -8 -12  -1   19.40    7.80
  -8 -12  -1   40.10   16.70
  -8 -12  -1   11.80   16.70
   8 -12   1    6.30    9.80
  -8 -12  -1    7.70   12.30
   8 -12   1   17.30   12.70
   8 -12   1   15.60   21.00
   8 -12   1   33.50   18.50
   8 -12   1   27.40   12.10
  -8 -12  -1    4.30   11.70
  -8 -12  -1   31.60   17.50
  -8  12  -1   38.60   15.10
  -8  12  -1    8.80   13.80
  -8  12  -1   40.60   13.50
   8  12   1  -21.60   16.70
   8  12   1   18.00   10.00
   8  12   1   18.90   14.40
  10 -12   1   34.20   28.40
 -10 -12  -1   39.90   19.30
  10 -12   1   39.40   13.30
  10 -12   1   67.59   16.70
  10 -12   1   44.40   12.20
  10 -12   1   42.20   14.40
 -10 -12  -1   41.10   17.70
 -10 -12  -1   29.50   14.60
 -10 -12  -1   11.50   18.30
 -10 -12  -1   59.79    9.40
 -10 -12  -1   47.20   15.80
 -10 -12  -1   24.80   18.70
 -10  12  -1   43.80   16.70
 -10  12  -1   43.10   12.30
  10  12   1   16.40   15.50
  10  12   1   60.99   17.30
  10  12   1   41.60   18.90
  10  12   1   49.30   13.10
 -12 -12  -1  230.48   33.30
 -12 -12  -1  209.88   36.50
  12 -12   1  234.98   33.40
 -12 -12  -1  259.27   39.50
 -12 -12  -1  270.07   37.30
 -12 -12  -1  318.57   41.40
  12 -12   1  234.78   29.90
 -12 -12  -1  309.17   41.40
  12 -12   1  257.47   31.90
  12 -12   1  277.67   31.60
 -12  12  -1  218.88   34.40
  12  12   1  237.98   31.10
 -12  12  -1  238.98   30.40
  12  12   1  317.87   40.20
 -14 -12  -1  883.41   93.19
 -14 -12  -1 1023.70   93.99
  14 -12   1 1033.00   88.79
  14 -12   1  883.51   87.39
 -14 -12  -1  904.11   92.49
  14 -12   1  888.81   86.99
  14 -12   1  960.10   88.19
 -14 -12  -1  854.91   88.69
 -14 -12  -1  876.91   92.79
  14  12   1  983.80   93.39
  14  12   1  906.51   87.39
 -14  12  -1  842.72   88.39
 -14  12  -1  937.71   86.19
  16 -12   1   -7.20   12.20
  16 -12   1   20.50   13.10
 -16 -12  -1    2.10   13.20
  16 -12   1   -4.40   11.70
 -16 -12  -1   -5.90   19.20
 -16 -12  -1   11.10   19.40
 -16 -12  -1   24.20   20.60
  16 -12   1   -5.70   12.30
 -16 -12  -1    9.40   15.90
  16  12   1  -10.50   11.70
 -16  12  -1   40.10   17.70
  16  12   1   -2.60   18.30
 -16  12  -1    0.20   11.50
 -18 -12  -1   24.40   25.40
 -18 -12  -1   23.40   23.00
 -18 -12  -1   33.90   21.20
  18 -12   1   42.00   19.50
  18 -12   1   43.00   15.30
 -18 -12  -1   42.40   19.40
  18 -12   1   30.20   16.70
 -18 -12  -1    5.50   21.10
  18  12   1   46.50   17.30
 -18  12  -1   17.20   20.60
 -18  12  -1   39.00   14.70
  18  12   1  -14.60   26.90
 -20 -12  -1  260.27   42.70
  20 -12   1  362.26   41.50
  20 -12   1  337.67   41.90
  20 -12   1  401.86   43.40
  20 -12   1  348.07   41.50
 -20 -12  -1  372.26   52.89
 -20 -12  -1  243.68   45.80
 -20 -12  -1  295.97   47.50
 -20 -12  -1  299.27   48.80
  20  12   1  298.87   46.80
  20  12   1  358.76   42.00
 -20  12  -1  346.57   38.90
 -20  12  -1  302.37   42.80
  22 -12   1  517.85   52.79
 -22 -12  -1  356.26   55.09
 -22 -12  -1  389.86   59.19
  22 -12   1  470.05   52.59
 -22 -12  -1  387.56   58.79
  22 -12   1  432.66   51.59
  22 -12   1  509.85   53.59
 -22  12  -1  463.75   59.19
 -22  12  -1  421.96   48.10
  22  12   1  404.76   57.89
  22  12   1  440.26   51.79
  23 -13  -1   31.00   23.00
  23 -13  -1   16.50   24.10
  23 -13  -1   62.09   20.70
  23 -13  -1   35.80   22.10
 -23 -13   1   -1.20   28.00
 -23 -13   1   39.80   33.30
 -23 -13   1   44.30   28.50
 -23 -13   1   31.60   31.00
 -23 -13   1  -29.20   27.80
 -23  13   1  -20.60   32.90
 -23  13   1   12.10   18.10
  23  13  -1   29.90   31.70
  23  13  -1   98.59   24.80
 -21 -13   1   -6.50   24.40
  21 -13  -1  -25.80   18.60
 -21 -13   1   -3.50   24.10
  21 -13  -1    9.70   16.90
  21 -13  -1   22.20   18.60
 -21 -13   1   31.50   28.90
 -21 -13   1  -36.70   26.70
  21 -13  -1   -3.70   16.90
 -21 -13   1   -2.70   26.30
  21  13  -1   34.20   23.10
 -21  13   1  -12.80   15.40
  21  13  -1    7.30   24.60
 -21  13   1  -36.00   24.30
  19 -13  -1    1.90   16.70
  19 -13  -1  -26.50   16.60
  19 -13  -1  -14.00   16.00
  19 -13  -1   25.90   16.70
 -19 -13   1   23.00   21.20
 -19 -13   1  -14.60   22.60
 -19 -13   1   37.70   25.90
 -19 -13   1  -23.80   25.10
 -19 -13   1   26.80   24.60
 -19  13   1  -12.10   19.40
 -19  13   1   -3.70   13.40
  19  13  -1   25.40   18.60
  19  13  -1  -16.70   21.10
 -17 -13   1   33.40   26.40
 -17 -13   1   78.79   28.00
 -17 -13   1  139.19   25.50
  17 -13  -1  145.69   29.70
 -17 -13   1   93.89   25.40
  17 -13  -1   91.19   21.20
  17 -13  -1  103.49   23.00
  17 -13  -1  124.79   24.30
  17  13  -1   93.89   30.00
 -17  13   1  123.49   21.40
 -17  13   1   74.79   26.60
  17  13  -1  117.49   22.00
  15 -13  -1   75.19   20.30
  15 -13  -1   35.40   17.20
 -15 -13   1   28.60   20.20
  15 -13  -1   82.19   18.30
 -15 -13   1  101.09   24.30
 -15 -13   1   54.39   25.20
 -15 -13   1   66.59   22.30
 -15 -13   1   81.29   23.50
  15 -13  -1   72.09   18.80
 -15  13   1   66.49   16.30
 -15  13   1   30.10   20.10
  15  13  -1   61.99   21.70
  15  13  -1   41.90   15.80
 -13 -13   1   28.70   17.30
  13 -13  -1   29.30   15.30
 -13 -13   1   61.09   19.10
  13 -13  -1   58.59   16.70
  13 -13  -1   17.80   14.50
 -13 -13   1   36.50   21.60
  13 -13  -1   42.70   15.90
 -13 -13   1   64.59   22.60
 -13 -13   1   10.30   21.20
 -13  13   1   16.00   17.50
  13  13  -1   22.70   13.00
  13  13  -1   66.39   20.10
 -13  13   1   62.29   15.50
  11 -13  -1   15.10   12.90
 -11 -13   1    3.60   17.50
  11 -13  -1   35.40   14.00
  11 -13  -1    0.40   11.70
  11 -13  -1    7.50   13.10
 -11 -13   1   31.90   18.20
 -11 -13   1   -4.00   17.50
 -11 -13   1   20.90   19.60
 -11 -13   1  -13.70   14.20
 -11  13   1   43.70   21.80
 -11  13   1   31.40   13.10
  11  13  -1   31.30   15.40
 -11  13   1    0.20   15.00
  11  13  -1   13.70   11.90
  -9 -13   1  462.55   52.39
  -9 -13   1  468.85   52.89
  -9 -13   1  348.37   54.39
  -9 -13   1  383.06   53.59
   9 -13  -1  415.16   48.50
   9 -13  -1  477.75   70.19
  -9 -13   1  332.67   47.00
   9 -13  -1  582.34   49.80
   9 -13  -1  420.86   49.00
   9 -13  -1  390.56   47.80
  -9 -13   1  519.95   52.09
   9  13  -1  504.65   47.80
  -9  13   1  456.25   47.40
   9  13  -1  621.74   52.29
  -9  13   1  489.65   51.89
   9  13  -1  357.26   50.89
  -7 -13   1  129.29   26.90
  -7 -13   1  155.88   33.10
   7 -13  -1  101.49   27.30
   7 -13  -1  220.78   26.50
   7 -13  -1  171.28   28.60
  -7 -13   1  279.27   34.80
  -7 -13   1  180.28   29.10
  -7 -13   1  168.28   18.30
  -7 -13   1  180.38   33.90
   7 -13  -1  182.38   28.60
   7 -13  -1  149.49   26.50
  -7 -13   1  225.78   23.80
  -7 -13   1  132.19   30.50
  -7  13   1  224.58   28.90
  -7  13   1  167.48   28.80
   7  13  -1  193.18   26.50
   7  13  -1  161.88   29.40
   7  13  -1  260.27   31.20
  -7  13   1  195.78   18.10
  -5 -13   1  111.59   25.60
  -5 -13   1  138.79   24.80
  -5 -13   1  163.48   28.10
  -5 -13   1  107.69   25.60
   5 -13  -1  149.99   22.80
   5 -13  -1  163.38   25.30
   5 -13  -1  107.49   22.80
   5 -13  -1  136.19   24.10
  -5 -13   1   91.99   25.80
   5 -13  -1   85.29   26.50
  -5  13   1  141.99   16.80
   5  13  -1  172.08   25.20
   5  13  -1  150.18   25.40
  -5  13   1  145.19   22.80
  -5  13   1  132.19   23.80
  -5  13   1  122.19   22.10
   5  13  -1  138.59   22.10
   3 -13  -1   50.49   18.90
  -3 -13   1   49.00   16.10
   3 -13  -1   59.59   17.00
  -3 -13   1   76.69   17.70
   3 -13  -1   56.39   16.80
  -3 -13   1   26.60   14.80
  -3 -13   1   99.59   23.30
  -3 -13   1   60.69   17.70
   3 -13  -1   68.49   16.10
   3 -13  -1   84.89   19.20
  -3  13   1   35.90   13.90
   3  13  -1   30.10   13.20
  -3  13   1   51.39   14.50
   3  13  -1   42.40   15.30
   3  13  -1   47.20   17.00
  -3  13   1   67.89   15.90
   1 -13  -1  585.94   74.89
   1 -13  -1  785.92   76.09
   1 -13  -1  781.82   74.49
  -1 -13   1  810.12   76.99
  -1 -13   1  740.33   75.79
  -1 -13   1  809.02   74.49
  -1 -13   1  867.21   77.39
  -1 -13   1  835.22   77.39
   1 -13  -1  712.13   75.49
   1 -13  -1  863.41   76.69
  -1  13   1  810.92   74.49
   1  13  -1  745.83   73.49
   1  13  -1  756.02   73.79
   1  13  -1  723.63   72.29
  -1  13   1  766.32   73.59
  -1  13   1  636.74   72.59
   1 -13   1  586.74   59.09
  -1 -13  -1  584.64   59.99
  -1 -13  -1  566.74   60.09
  -1 -13  -1  526.55   59.49
   1 -13   1  481.35   55.29
  -1 -13  -1  599.94   60.49
   1 -13   1  595.34   58.09
  -1 -13  -1  582.54   57.89
   1 -13   1  536.95   58.09
   1 -13   1  560.44   59.19
  -1  13  -1  475.65   54.79
   1  13   1  589.64   57.19
  -1  13  -1  577.24   55.79
   1  13   1  540.75   55.89
  -1  13  -1  554.34   56.49
   1  13   1  549.15   57.59
  -3 -13  -1   54.99   21.10
  -3 -13  -1   77.59   18.80
   3 -13   1   75.79   21.00
   3 -13   1   97.79   20.20
  -3 -13  -1   68.89   19.20
  -3 -13  -1  152.48   27.60
   3 -13   1   65.29   18.50
  -3 -13  -1   84.29   21.40
   3 -13   1   76.39   18.80
   3 -13   1   74.69   16.80
   3  13   1   84.79   18.30
   3  13   1   92.99   16.80
   3  13   1   76.49   20.30
  -3  13  -1   72.29   17.00
  -3  13  -1   98.09   18.50
  -3  13  -1   61.49   16.80
  -5 -13  -1   45.80   15.40
  -5 -13  -1   24.90   18.60
  -5 -13  -1   34.50   19.30
  -5 -13  -1   25.90   17.10
   5 -13   1   43.60   12.90
   5 -13   1   49.30   15.50
   5 -13   1   24.20   14.20
   5 -13   1   23.40   14.60
  -5 -13  -1   78.19   22.20
  -5 -13  -1   51.29   19.80
   5 -13   1   73.49   19.90
  -5 -13  -1   34.40   10.30
   5  13   1   56.29   14.40
  -5  13  -1   25.20   13.00
   5  13   1   93.59   22.30
  -5  13  -1   34.40   11.00
   5  13   1   52.09   16.00
  -5  13  -1   60.29   15.00
  -5  13  -1   45.40   14.40
  -5  13  -1   48.50    8.40
   7 -13   1  455.55   50.39
  -7 -13  -1  449.26   55.49
  -7 -13  -1  366.76   52.29
   7 -13   1  495.85   50.49
   7 -13   1  493.95   49.60
  -7 -13  -1  427.36   44.20
  -7 -13  -1  537.95   54.99
   7 -13   1  470.25   50.69
  -7 -13  -1  530.25   54.89
   7 -13   1  425.16   53.49
  -7 -13  -1  390.26   57.89
  -7 -13  -1  412.66   52.59
   7  13   1  510.25   48.70
   7  13   1  603.34   53.79
  -7  13  -1  548.05   51.99
   7  13   1  391.66   53.89
  -7  13  -1  532.55   50.69
  -9 -13  -1  213.08   33.60
  -9 -13  -1  208.98   37.10
   9 -13   1  252.27   34.50
   9 -13   1  250.47   33.80
   9 -13   1  247.38   33.70
  -9 -13  -1  246.58   38.50
  -9 -13  -1  159.18   35.80
  -9 -13  -1  240.78   24.50
   9 -13   1  257.47   31.40
  -9 -13  -1  239.08   36.80
  -9 -13  -1  303.17   39.60
   9  13   1  317.67   35.80
   9  13   1  245.88   29.90
   9  13   1  190.88   32.80
  -9  13  -1  224.18   31.40
  -9  13  -1  232.78   34.20
 -11 -13  -1    2.60   19.10
  11 -13   1   14.90   13.60
 -11 -13  -1   13.40   14.30
  11 -13   1   -1.00   12.90
 -11 -13  -1   20.40   16.40
 -11 -13  -1   28.70   18.40
 -11 -13  -1   10.50   22.10
  11 -13   1   50.19   14.60
 -11 -13  -1   -4.30   18.30
  11 -13   1   27.40   15.00
 -11  13  -1   18.90   11.50
  11  13   1   25.70   12.30
  11  13   1   42.10   18.00
 -11  13  -1   -3.50   15.30
 -13 -13  -1   18.00   16.20
 -13 -13  -1   19.40   16.80
  13 -13   1   25.30   14.30
 -13 -13  -1   42.30   22.90
  13 -13   1   39.40   15.20
  13 -13   1   25.80   14.50
  13 -13   1   34.10   15.20
 -13 -13  -1   17.00   20.60
 -13 -13  -1  -10.60   15.30
 -13  13  -1   34.80   12.50
  13  13   1   37.40   19.90
  13  13   1   40.30   14.70
 -13  13  -1   -4.20   18.80
 -15 -13  -1  239.78   38.50
  15 -13   1  184.58   29.30
 -15 -13  -1  189.08   31.10
 -15 -13  -1  172.88   33.80
 -15 -13  -1  177.28   36.90
  15 -13   1  187.38   28.10
  15 -13   1  212.28   31.30
  15 -13   1  152.18   27.40
 -15 -13  -1  219.08   39.20
  15  13   1  167.58   26.90
  15  13   1  166.08   32.20
 -15  13  -1  174.78   25.80
 -15  13  -1  180.08   32.20
 -17 -13  -1    6.20   22.70
 -17 -13  -1   40.70   25.90
 -17 -13  -1   63.19   26.30
  17 -13   1   36.60   13.90
  17 -13   1   32.80   16.50
  17 -13   1   54.39   19.00
 -17 -13  -1  -17.20   22.40
  17 -13   1   25.50   17.30
 -17 -13  -1   26.20   24.10
  17  13   1   32.70   30.00
  17  13   1   53.09   16.70
 -17  13  -1   32.20   16.10
 -17  13  -1   28.20   20.30
 -19 -13  -1   14.60   20.90
 -19 -13  -1   26.00   26.30
 -19 -13  -1   10.10   25.20
 -19 -13  -1    8.60   25.50
  19 -13   1   15.70   16.00
  19 -13   1   -1.10   18.00
  19 -13   1    3.50   16.40
  19 -13   1    4.80   17.10
 -19 -13  -1   26.20   27.60
  19  13   1   18.80   26.90
 -19  13  -1   -2.50   23.00
  19  13   1  -41.50   17.20
 -19  13  -1   -4.30   13.50
  21 -13   1  -17.50   17.30
  21 -13   1   17.40   19.70
 -21 -13  -1  -75.19   26.30
 -21 -13  -1   -6.70   21.20
 -21 -13  -1   -9.80   28.90
 -21 -13  -1   17.20   27.30
 -21 -13  -1   -9.10   24.80
  21 -13   1   19.20   19.00
  21 -13   1    4.80   16.80
  21  13   1   28.20   21.20
 -21  13  -1   12.90   28.30
  21  13   1   29.20   30.30
 -21  13  -1    7.40   16.40
 -20 -14   1  -10.20   28.90
  20 -14  -1  117.89   22.20
  20 -14  -1  104.49   28.30
 -20 -14   1   62.49   30.00
 -20 -14   1   82.79   32.70
  20 -14  -1   93.89   25.70
 -20 -14   1   92.39   32.10
  20 -14  -1   42.20   21.90
 -20 -14   1   56.19   33.70
 -20  14   1   63.69   21.20
  20  14  -1   88.89   21.50
 -20  14   1  110.89   33.40
  20  14  -1   75.69   30.10
 -18 -14   1  219.58   33.30
  18 -14  -1  173.68   30.10
  18 -14  -1  150.78   29.70
  18 -14  -1  167.08   27.40
  18 -14  -1  169.08   30.90
 -18 -14   1  136.39   28.30
 -18 -14   1  105.99   31.30
 -18 -14   1   41.10   33.10
 -18 -14   1  136.89   38.00
 -18  14   1  113.49   24.50
 -18  14   1  119.59   30.40
  18  14  -1  132.09   31.60
 -16 -14   1  -21.50   23.30
  16 -14  -1    4.70   15.50
  16 -14  -1   25.10   17.80
 -16 -14   1    5.60   24.20
 -16 -14   1   34.90   27.00
 -16 -14   1   10.40   23.30
 -16  14   1    5.60   20.20
  16  14  -1    3.50   14.80
 -16  14   1   17.70   13.80
  14 -14  -1   85.29   21.10
  14 -14  -1  142.59   24.10
 -14 -14   1   89.29   34.10
 -14 -14   1   95.59   34.40
  14 -14  -1   82.29   21.20
 -14 -14   1   55.49   27.20
 -14 -14   1   66.49   24.10
  14 -14  -1   75.49   21.50
 -14 -14   1  129.69   28.30
  14  14  -1  129.69   25.40
 -14  14   1   40.50   24.40
  14  14  -1  146.79   22.80
 -14  14   1  102.59   19.80
  12 -14  -1   42.40   18.50
 -12 -14   1   43.60   20.00
  12 -14  -1   32.80   16.60
 -12 -14   1   74.19   26.60
 -12 -14   1  124.49   27.30
  12 -14  -1   63.79   17.80
  12 -14  -1   76.99   21.20
 -12 -14   1   38.30   21.30
 -12 -14   1  112.89   30.50
 -12  14   1   51.99   15.50
 -12  14   1   25.40   19.30
  12  14  -1  100.79   22.90
  12  14  -1   94.59   19.10
  10 -14  -1  370.06   45.10
 -10 -14   1  488.65   52.09
 -10 -14   1  286.77   52.09
  10 -14  -1  454.95   46.50
  10 -14  -1  363.86   45.40
 -10 -14   1  475.15   54.89
 -10 -14   1  391.66   55.09
  10 -14  -1  369.86   45.50
 -10 -14   1  471.15   54.49
 -10 -14   1  318.47   44.80
 -10  14   1  420.86   44.70
 -10  14   1  333.27   49.60
  10  14  -1  537.85   49.70
  10  14  -1  394.06   43.70
   8 -14  -1   77.49   18.10
   8 -14  -1   77.79   19.70
  -8 -14   1   28.40   22.40
  -8 -14   1   47.90   22.20
   8 -14  -1   63.49   18.80
  -8 -14   1   34.80   22.20
   8 -14  -1   77.09   19.60
  -8 -14   1  114.49   24.30
  -8 -14   1   93.99   24.10
  -8  14   1   49.99   16.50
   8  14  -1   77.69   20.30
  -8  14   1   57.59   20.40
   8  14  -1   66.09   15.50
  -6 -14   1  228.28   21.70
   6 -14  -1  198.98   29.50
   6 -14  -1  152.08   27.90
  -6 -14   1  163.98   30.70
  -6 -14   1  233.98   33.10
  -6 -14   1  166.48   27.80
   6 -14  -1  193.48   30.00
  -6 -14   1  140.79   19.20
  -6 -14   1  189.48   32.10
  -6 -14   1  147.29   32.80
  -6 -14   1  198.58   30.00
  -6  14   1  166.28   27.50
  -6  14   1  163.88   21.50
  -6  14   1  178.88   19.90
   6  14  -1  187.08   26.10
  -6  14   1  178.28   28.50
   6  14  -1  141.79   28.00
  -6  14   1  190.88   28.20
   6  14  -1  160.68   27.10
   4 -14  -1  148.99   24.40
   4 -14  -1  118.99   27.30
  -4 -14   1  108.89   26.30
  -4 -14   1   91.29   24.30
   4 -14  -1  106.49   22.40
  -4 -14   1   82.59   24.60
   4 -14  -1   87.59   19.50
   4 -14  -1   88.99   21.30
  -4 -14   1   77.29   23.00
  -4 -14   1   84.19   21.00
   4  14  -1   98.79   19.00
  -4  14   1   85.29   19.40
  -4  14   1  115.99   21.20
   4  14  -1  116.59   23.60
   4  14  -1   97.49   19.90
  -4  14   1   93.79   14.60
  -4  14   1   67.49   17.40
  -2 -14   1  548.15   59.69
   2 -14  -1  591.04   64.99
  -2 -14   1  664.53   64.69
  -2 -14   1  601.94   63.69
   2 -14  -1  645.44   62.69
   2 -14  -1  602.74   62.19
   2 -14  -1  587.34   60.19
  -2 -14   1  547.15   62.09
  -2 -14   1  591.44   62.29
   2 -14  -1  487.25   60.59
  -2  14   1  611.24   59.79
   2  14  -1  520.15   58.79
  -2  14   1  652.53   60.59
   2  14  -1  647.54   60.19
  -2  14   1  523.05   58.89
   2  14  -1  555.34   57.29
   0 -14  -1  294.27   38.20
   0 -14  -1  280.37   33.40
   0 -14   1  265.47   35.60
   0 -14  -1  236.88   36.00
   0 -14  -1  178.08   32.20
   0 -14   1  234.18   36.10
   0 -14   1  252.47   31.70
   0 -14   1  248.58   36.40
   0 -14   1  302.17   38.50
   0 -14  -1  269.57   37.70
   0  14  -1  210.98   31.30
   0  14  -1  225.38   29.60
   0  14   1  224.18   32.10
   0  14   1  276.37   32.90
   0  14   1  192.08   31.30
   0  14  -1  188.88   30.40
   2 -14   1  137.89   26.40
   2 -14   1  133.69   25.40
   2 -14   1  129.29   23.90
  -2 -14  -1  112.69   24.70
  -2 -14  -1  209.38   31.40
  -2 -14  -1  128.09   27.40
  -2 -14  -1  210.18   30.60
   2 -14   1  167.38   24.80
   2 -14   1  161.38   29.30
  -2 -14  -1   82.89   24.60
   2  14   1  126.99   22.90
  -2  14  -1  145.39   23.40
   2  14   1  130.09   22.60
  -2  14  -1   87.69   20.60
  -2  14  -1  141.69   23.30
   2  14   1  102.09   24.80
   4 -14   1   21.40   12.20
   4 -14   1   17.10   20.00
   4 -14   1   44.90   15.90
   4 -14   1   22.50   15.50
  -4 -14  -1   33.60   18.30
  -4 -14  -1   18.50   19.20
  -4 -14  -1    8.40   17.80
  -4 -14  -1    8.60   18.30
   4 -14   1    3.50   13.10
  -4  14  -1   23.10   14.50
   4  14   1   22.10   17.70
   4  14   1   17.70   12.30
   4  14   1   20.60   15.30
  -4  14  -1   11.20   12.90
  -4  14  -1   20.70   13.30
  -6 -14  -1  517.95   54.49
  -6 -14  -1  407.26   57.99
  -6 -14  -1  488.25   53.19
   6 -14   1  385.06   49.70
  -6 -14  -1  460.15   43.60
   6 -14   1  396.76   49.70
  -6 -14  -1  473.35   51.69
   6 -14   1  365.36   49.00
  -6 -14  -1  398.26   54.79
  -6 -14  -1  432.06   55.09
   6  14   1  542.65   49.30
  -6  14  -1  478.75   50.99
   6  14   1  386.36   51.29
   6  14   1  529.25   52.09
  -6  14  -1  561.94   51.39
  -6  14  -1  431.96   50.49
  -8 -14  -1  136.39   29.60
   8 -14   1  128.19   23.20
  -8 -14  -1  123.29   29.90
   8 -14   1  151.48   25.60
   8 -14   1  128.69   25.90
  -8 -14  -1  136.79   29.80
  -8 -14  -1  126.29   16.80
  -8 -14  -1   88.69   27.90
  -8 -14  -1  122.89   26.70
  -8 -14  -1  183.58   31.10
   8 -14   1  115.89   24.30
  -8  14  -1  136.39   24.90
  -8  14  -1  166.88   26.50
  -8  14  -1  141.89   24.00
   8  14   1   78.99   28.40
   8  14   1  170.18   28.60
   8  14   1  134.09   22.50
 -10 -14  -1   69.69   23.50
  10 -14   1   38.40   13.40
  10 -14   1   71.29   19.80
  10 -14   1   54.99   16.80
 -10 -14  -1   28.50   18.80
 -10 -14  -1   18.50   22.20
 -10 -14  -1   44.80   22.40
 -10 -14  -1   59.89   28.40
 -10 -14  -1   40.40   20.70
  10 -14   1   43.20   18.20
 -10  14  -1   22.20   14.90
 -10  14  -1   49.20   19.40
  10  14   1   63.39   19.70
  10  14   1   71.09   16.60
  12 -14   1   -5.30   12.90
  12 -14   1   -5.70   14.00
  12 -14   1   -0.50   13.10
 -12 -14  -1    3.80   22.00
 -12 -14  -1    0.20   18.20
  12 -14   1   -2.50   14.50
 -12 -14  -1  -15.20   21.80
 -12 -14  -1  -31.80   16.70
 -12 -14  -1   15.00   17.40
  12  14   1   -7.10   11.60
 -12  14  -1  -14.50   12.90
  12  14   1   -2.90   17.60
 -12  14  -1  -29.90   18.70
  14 -14   1  279.67   38.80
 -14 -14  -1  279.37   43.20
  14 -14   1  344.97   38.60
  14 -14   1  332.27   39.00
 -14 -14  -1  273.97   43.80
 -14 -14  -1  213.78   49.60
  14  14   1  310.87   44.20
 -14  14  -1  231.18   34.50
  14  14   1  312.57   35.40
 -14  14  -1  206.08   38.60
  16 -14   1   71.99   21.50
  16 -14   1   89.09   22.50
 -16 -14  -1   55.99   28.60
  16 -14   1   86.59   21.30
 -16 -14  -1   80.99   30.20
  16 -14   1   66.19   20.00
 -16 -14  -1   47.90   30.20
 -16 -14  -1   79.89   26.10
 -16 -14  -1   67.59   29.40
 -16  14  -1   69.39   19.00
 -16  14  -1   80.49   27.40
  16  14   1  177.88   33.60
  16  14   1   89.19   19.30
 -18 -14  -1   12.10   24.50
 -18 -14  -1  -39.10   25.00
  18 -14   1   25.10   19.60
  18 -14   1    3.20   17.80
  18 -14   1    1.40   17.50
  18 -14   1    2.10   18.10
 -18 -14  -1   10.60   29.30
 -18 -14  -1   18.70   30.20
 -18 -14  -1  -18.60   24.20
  18  14   1  -32.30   25.00
 -18  14  -1   -8.10   15.30
 -18  14  -1  -25.00   21.90
 -20 -14  -1   15.30   30.50
  20 -14   1  -15.50   19.80
 -20 -14  -1   22.30   30.00
 -20 -14  -1    1.10   27.10
  20 -14   1   81.29   21.90
  20 -14   1   37.00   21.70
 -20 -14  -1  -10.60   33.00
  20 -14   1   28.50   21.00
 -20 -14  -1    0.60   31.20
 -20  14  -1   43.10   29.90
  20  14   1   29.00   21.50
  20  14   1   62.69   31.60
 -20  14  -1   18.60   18.50
  19 -15  -1  -15.80   21.60
  19 -15  -1   22.50   17.10
 -19 -15   1  -27.60   25.10
 -19 -15   1   20.40   35.80
 -19 -15   1  -16.40   25.50
  19 -15  -1    0.70   18.50
 -19 -15   1   11.00   31.10
  19 -15  -1   -3.60   22.00
  19  15  -1    8.10   18.00
  19  15  -1  -27.40   26.50
 -19  15   1    8.30   31.70
 -19  15   1   -8.10   18.00
  17 -15  -1  161.78   33.50
  17 -15  -1  188.28   34.40
  17 -15  -1  211.98   33.80
 -17 -15   1  181.78   43.60
 -17 -15   1  176.08   41.90
  17 -15  -1  250.17   33.70
 -17 -15   1  103.39   38.30
 -17 -15   1  247.68   38.10
 -17 -15   1  124.69   36.40
 -17  15   1   87.49   32.40
 -17  15   1  154.08   27.70
  17  15  -1  181.88   30.30
  17  15  -1  217.68   39.20
 -15 -15   1  310.27   51.79
 -15 -15   1  232.48   40.30
 -15 -15   1  221.88   47.00
 -15 -15   1  286.37   48.50
  15 -15  -1  247.38   40.50
  15 -15  -1  278.07   39.90
 -15 -15   1  343.37   50.09
  15 -15  -1  305.77   41.90
  15 -15  -1  384.56   42.40
 -15  15   1  265.47   36.80
  15  15  -1  334.97   65.19
 -15  15   1  256.27   43.40
 -13 -15   1  -35.50   25.70
 -13 -15   1    6.50   23.20
  13 -15  -1   -0.90   16.70
 -13 -15   1   -3.90   25.50
  13 -15  -1   30.20   15.40
 -13 -15   1    4.30   30.10
  13 -15  -1    2.30   19.60
 -13 -15   1   -3.60   18.60
  13 -15  -1   24.70   18.10
 -13  15   1   16.00   14.10
  13  15  -1   29.00   18.90
  13  15  -1   26.30   15.20
 -13  15   1   -7.80   20.40
  11 -15  -1   39.40   18.10
 -11 -15   1   20.20   20.20
 -11 -15   1   42.40   28.00
 -11 -15   1    2.80   19.30
  11 -15  -1   63.29   19.40
 -11 -15   1   65.99   22.60
 -11 -15   1   37.70   24.90
  11 -15  -1   40.30   18.50
  11 -15  -1   40.10   15.30
 -11  15   1   26.00   15.20
 -11  15   1   17.80   20.20
  11  15  -1   61.79   16.20
  11  15  -1   46.40   19.20
   9 -15  -1  402.56   53.79
  -9 -15   1  488.35   62.19
  -9 -15   1  569.54   63.29
  -9 -15   1  417.46   64.39
   9 -15  -1  565.34   55.19
   9 -15  -1  501.45   55.79
   9 -15  -1  517.45   56.39
  -9 -15   1  402.86   57.49
  -9 -15   1  671.53   61.89
  -9 -15   1  460.25   57.19
   9  15  -1  551.34   57.19
   9  15  -1  507.75   52.99
  -9  15   1  563.74   58.39
  -9  15   1  477.35   53.49
   7 -15  -1  849.02   73.39
  -7 -15   1  758.02   75.59
  -7 -15   1  619.34   74.99
  -7 -15   1  657.13   75.29
   7 -15  -1  781.12   73.49
   7 -15  -1  617.84   71.09
  -7 -15   1  660.03   77.49
   7 -15  -1  682.43   72.79
  -7 -15   1  662.53   72.09
  -7 -15   1  721.73   75.79
   7  15  -1  795.52   73.19
  -7  15   1  751.12   72.39
  -7  15   1  716.83   73.79
   7  15  -1  680.43   74.39
   7  15  -1  722.83   69.99
  -7  15   1  719.43   70.49
  -5 -15   1   50.09   18.50
  -5 -15   1   30.00   20.80
  -5 -15   1   25.80   21.00
   5 -15  -1   54.89   16.50
  -5 -15   1   64.79   21.50
  -5 -15   1   30.20   10.50
   5 -15  -1   27.20   16.90
   5 -15  -1   27.60   13.60
   5 -15  -1   57.99   19.30
   5 -15  -1   43.90   23.70
  -5 -15   1   78.99   20.50
  -5 -15   1   28.90   19.30
  -5  15   1   38.50   15.30
   5  15  -1   42.70   13.90
   5  15  -1   53.19   22.90
  -5  15   1   38.20   11.00
  -5  15   1   10.20   16.80
   5  15  -1   45.10   16.10
  -5  15   1   61.79   16.10
   3 -15  -1  114.49   28.30
   3 -15  -1  166.08   26.70
  -3 -15   1  143.09   30.00
  -3 -15   1  166.58   27.50
   3 -15  -1  100.19   23.60
  -3 -15   1  140.59   28.90
  -3 -15   1  158.68   28.50
   3 -15  -1  165.88   28.20
   3 -15  -1  114.09   26.90
  -3 -15   1  122.69   28.80
  -3  15   1  140.89   25.60
   3  15  -1  142.49   25.90
  -3  15   1  145.49   24.80
   3  15  -1  152.28   25.40
  -3  15   1  142.89   25.70
   3  15  -1  136.89   22.40
  -1 -15   1  993.50   98.79
   1 -15  -1  994.00   98.49
  -1 -15   1 1147.69  100.59
  -1 -15   1 1013.70   99.39
   1 -15  -1 1151.78  104.19
   1 -15  -1 1045.10   98.69
   1 -15  -1  958.80   96.39
  -1 -15   1 1098.59   99.79
   1 -15  -1 1021.50   98.59
  -1 -15   1  983.20   96.09
   1  15  -1 1027.20   95.49
  -1  15   1 1052.59   96.09
  -1  15   1  830.62   94.49
   1  15  -1  860.91   94.39
  -1  15   1  981.60   95.39
   1  15  -1 1020.60   94.59
  -1 -15  -1  944.41   93.09
  -1 -15  -1  953.90   95.29
  -1 -15  -1  976.60   95.59
   1 -15   1  949.71   95.39
  -1 -15  -1 1028.70   96.59
   1 -15   1  941.21   93.69
   1 -15   1 1044.60   94.69
   1 -15   1  958.20   94.19
   1 -15   1  940.61   92.19
  -1 -15  -1 1062.69   96.89
   1  15   1  995.70   92.59
   1  15   1  858.61   91.69
   1  15   1  929.81   90.99
  -1  15  -1  883.81   90.59
  -1  15  -1  963.10   91.09
  -1  15  -1  945.31   91.79
  -3 -15  -1   66.49   22.10
  -3 -15  -1  119.89   26.60
   3 -15   1   79.79   19.60
   3 -15   1   61.99   19.20
  -3 -15  -1   50.89   22.80
  -3 -15  -1  112.29   27.10
   3 -15   1   87.79   26.40
  -3 -15  -1  104.09   26.10
   3 -15   1   26.50   15.00
   3 -15   1   97.69   20.50
  -3  15  -1   77.89   20.00
   3  15   1   41.70   21.20
  -3  15  -1   71.19   18.30
   3  15   1   71.79   20.10
   3  15   1   89.09   17.30
  -3  15  -1   83.99   18.10
  -5 -15  -1  133.69   28.50
   5 -15   1   97.79   22.10
   5 -15   1   53.89   26.50
  -5 -15  -1  123.89   26.50
  -5 -15  -1   78.19   26.40
   5 -15   1   66.19   21.20
  -5 -15  -1  182.28   30.90
   5 -15   1  113.69   23.40
  -5 -15  -1   88.29   23.00
   5 -15   1  116.49   22.20
  -5  15  -1   99.69   13.00
  -5  15  -1  117.69   22.50
   5  15   1  102.39   23.20
   5  15   1   85.09   19.60
   5  15   1  101.99   27.30
  -5  15  -1   74.79   21.10
  -5  15  -1  107.79   20.70
  -7 -15  -1  889.91   79.79
  -7 -15  -1  895.11   89.89
  -7 -15  -1  760.32   91.79
   7 -15   1  717.03   85.99
  -7 -15  -1  928.51   92.19
  -7 -15  -1  796.22   91.99
   7 -15   1  909.71   88.59
  -7 -15  -1  885.61   93.79
   7 -15   1  894.81   88.39
   7 -15   1  911.11   86.79
  -7 -15  -1  934.91   92.39
  -7  15  -1  908.01   85.59
  -7  15  -1  850.51   86.99
   7  15   1  612.04  101.59
   7  15   1 1022.10   86.19
  -7  15  -1 1029.70   88.79
   7  15   1 1015.30   89.49
  -9 -15  -1  529.55   68.89
   9 -15   1  648.14   57.49
   9 -15   1  501.65   56.59
  -9 -15  -1  471.45   63.09
  -9 -15  -1  430.96   60.69
  -9 -15  -1  388.16   63.69
  -9 -15  -1  633.54   62.19
  -9 -15  -1  464.85   62.09
   9 -15   1  518.05   57.39
   9 -15   1  395.66   54.39
  -9  15  -1  588.24   58.29
  -9  15  -1  487.05   53.99
   9  15   1  601.44   54.99
 -11 -15  -1    6.50   22.50
 -11 -15  -1   52.29   23.30
  11 -15   1    3.20   15.50
  11 -15   1   11.80   18.20
  11 -15   1    3.60   16.00
 -11 -15  -1  -10.70   24.70
 -11 -15  -1   -7.40   25.80
 -11 -15  -1  -33.40   22.80
  11 -15   1   14.10   17.10
  11  15   1   -7.90   12.80
  11  15   1   40.50   20.80
 -11  15  -1    0.90   18.40
 -11  15  -1  -19.10   14.50
  13 -15   1   65.49   23.20
  13 -15   1   61.99   21.40
 -13 -15  -1   90.89   25.50
  13 -15   1  102.89   23.50
 -13 -15  -1   26.70   26.90
 -13 -15  -1   31.50   30.60
  13 -15   1   88.79   23.40
 -13 -15  -1   24.50   29.20
 -13 -15  -1   26.70   25.30
 -13  15  -1   84.49   21.00
  13  15   1   95.49   20.40
 -13  15  -1  112.09   26.10
  13  15   1   90.49   26.30
  15 -15   1  378.86   45.80
 -15 -15  -1  310.77   54.99
 -15 -15  -1  355.16   56.89
  15 -15   1  316.37   46.30
  15 -15   1  394.06   44.90
  15 -15   1  342.77   46.60
 -15 -15  -1  351.46   54.99
 -15 -15  -1  252.97   46.10
 -15 -15  -1  451.35   53.79
  15  15   1  399.56   52.59
 -15  15  -1  298.47   47.30
 -15  15  -1  331.17   41.20
  17 -15   1   96.49   26.80
 -17 -15  -1  117.69   38.80
  17 -15   1   89.59   29.60
 -17 -15  -1   75.19   36.80
  17 -15   1  121.29   24.50
 -17 -15  -1   96.99   32.70
 -17 -15  -1  150.98   39.60
  17 -15   1  188.18   30.00
 -17  15  -1  148.79   35.60
  17  15   1  170.68   35.80
  17  15   1  163.98   26.60
 -17  15  -1  115.79   25.70
 -19 -15  -1   15.90   30.50
  19 -15   1    8.00   21.30
 -19 -15  -1   -7.30   34.30
 -19 -15  -1  -10.40   25.90
 -19 -15  -1   26.20   32.40
  19 -15   1    3.00   23.00
  19 -15   1   36.20   21.50
  19 -15   1   28.20   22.80
 -19 -15  -1  -31.20   35.30
 -19  15  -1   -2.90   18.90
  19  15   1   15.30   21.00
  19  15   1   26.00   32.50
 -18 -16   1  270.37   58.89
 -18 -16   1  315.87   57.49
  18 -16  -1  380.56   50.89
  18 -16  -1  346.57   50.69
  18 -16  -1  448.36   52.39
 -18 -16   1  337.47   51.99
 -18 -16   1  341.97   62.49
  18 -16  -1  391.36   49.60
 -18 -16   1  288.37   51.89
  18  16  -1  376.66   45.00
 -18  16   1  262.27   51.69
 -18  16   1  382.66   44.90
  18  16  -1  372.16   53.09
  16 -16  -1   90.29   25.00
  16 -16  -1   50.49   26.20
 -16 -16   1   92.99   28.90
 -16 -16   1    4.90   29.90
 -16 -16   1   25.30   31.60
 -16 -16   1   53.19   36.70
 -16 -16   1   37.30   36.40
  16 -16  -1   24.10   24.20
  16 -16  -1  111.89   29.00
  16  16  -1  102.59   28.90
 -16  16   1   62.69   22.00
 -16  16   1   73.69   28.90
  16  16  -1   95.59   24.00
 -14 -16   1   60.69   32.00
 -14 -16   1   59.29   26.20
 -14 -16   1   31.40   23.50
  14 -16  -1   40.40   21.40
  14 -16  -1   63.09   21.50
 -14 -16   1  -26.80   27.40
  14 -16  -1   -1.60   20.70
 -14 -16   1  -31.10   31.00
  14 -16  -1  -25.00   18.80
  14  16  -1   30.30   18.70
 -14  16   1  -28.10   25.90
 -14  16   1   -0.60   16.70
  14  16  -1   52.09   23.80
  12 -16  -1    4.00   18.20
 -12 -16   1   13.80   21.00
  12 -16  -1    5.20   16.80
 -12 -16   1   37.20   22.60
 -12 -16   1  -44.10   25.90
  12 -16  -1   -8.40   18.20
  12 -16  -1   25.20   20.50
 -12 -16   1  -40.40   27.80
 -12 -16   1  -37.20   25.80
  12  16  -1   53.79   21.60
 -12  16   1   18.40   16.70
 -12  16   1  -16.70   20.50
  12  16  -1   30.70   15.40
 -10 -16   1  442.06   77.99
  10 -16  -1  522.45   63.29
 -10 -16   1  557.14   64.19
  10 -16  -1  482.75   62.89
  10 -16  -1  706.93   64.89
 -10 -16   1  543.55   72.49
 -10 -16   1  674.23   67.89
  10 -16  -1  603.14   64.89
 -10 -16   1  409.46   69.99
 -10  16   1  631.34   60.89
  10  16  -1  789.62   67.49
 -10  16   1  609.14   66.69
   8 -16  -1   41.90   16.30
  -8 -16   1   28.00   23.60
   8 -16  -1   21.80   17.40
   8 -16  -1   15.50   18.20
  -8 -16   1    0.10   18.80
   8 -16  -1   -3.90   16.30
  -8 -16   1   64.19   22.60
  -8 -16   1    2.30   23.80
  -8 -16   1  -34.60   21.40
  -8  16   1   19.60   18.60
   8  16  -1   30.20   14.60
  -8  16   1   30.30   16.70
   8  16  -1    4.10   18.10
   6 -16  -1   -0.10   16.30
  -6 -16   1  -20.90   20.40
  -6 -16   1   10.90   19.90
  -6 -16   1   17.40   21.30
  -6 -16   1   18.40   22.90
   6 -16  -1  -19.90   14.60
   6 -16  -1    3.90   15.70
   6 -16  -1    0.30   14.90
  -6 -16   1   13.40   16.40
   6  16  -1   -1.10   12.10
  -6  16   1   10.10   16.10
  -6  16   1   -5.70   19.70
  -6  16   1    3.60   16.00
   6  16  -1   18.60   17.50
  -4 -16   1    7.30   20.20
   4 -16  -1    4.80   15.50
  -4 -16   1   58.79   22.80
   4 -16  -1  -32.50   14.90
   4 -16  -1    4.30   12.80
  -4 -16   1   33.30   19.60
  -4 -16   1    5.10   15.20
  -4 -16   1   14.10   18.60
   4 -16  -1    2.40   15.50
  -4  16   1    6.80   14.90
   4  16  -1   -8.90   11.10
  -4  16   1   42.50   19.10
  -4  16   1   -8.30   10.50
   4  16  -1    6.50   15.60
  -4  16   1   -6.70   14.50
   2 -16  -1  484.65   56.39
  -2 -16   1  588.34   60.89
  -2 -16   1  539.05   60.39
   2 -16  -1  621.74   60.09
   2 -16  -1  420.06   56.79
   2 -16  -1  548.95   63.99
  -2 -16   1  563.14   57.89
  -2 -16   1  518.45   59.79
   2 -16  -1  511.05   57.59
  -2 -16   1  496.25   59.59
  -2  16   1  490.45   55.59
   2  16  -1  477.15   55.19
  -2  16   1  527.65   56.09
  -2  16   1  593.84   57.09
   2  16  -1  431.06   55.49
   2  16  -1  520.05   54.09
   0 -16  -1   85.29   22.90
   0 -16   1   60.69   19.40
   0 -16  -1   59.99   24.50
   0 -16   1   66.69   24.10
   0 -16  -1   57.09   21.10
   0 -16  -1   97.79   25.40
   0 -16  -1   99.99   23.60
   0 -16   1   87.89   21.10
   0 -16   1   59.59   22.30
   0 -16   1   95.09   23.00
   0  16  -1   84.29   20.50
   0  16   1   68.69   18.80
   0  16  -1   66.39   17.70
   0  16  -1   67.99   22.80
   0  16   1  100.89   21.90
   0  16   1   55.39   20.30
   2 -16   1  117.19   22.40
  -2 -16  -1   61.69   20.30
  -2 -16  -1   32.60   21.20
  -2 -16  -1   59.39   22.70
   2 -16   1   73.49   21.10
  -2 -16  -1   85.99   23.50
   2 -16   1   83.19   28.80
   2 -16   1   78.29   21.60
  -2 -16  -1   19.90   23.60
   2 -16   1   78.59   22.00
   2  16   1   63.39   23.00
   2  16   1   75.49   18.80
   2  16   1   60.89   21.20
  -2  16  -1  104.39   21.50
  -2  16  -1   76.89   18.60
  -2  16  -1   92.99   21.70
  -4 -16  -1   13.30   12.50
   4 -16   1   25.80   15.50
  -4 -16  -1   35.50   20.20
   4 -16   1   19.10   17.10
  -4 -16  -1   42.20   22.70
   4 -16   1   34.20   17.00
  -4 -16  -1  -17.90   19.40
  -4 -16  -1    4.60   21.90
  -4 -16  -1   55.89   23.90
  -4 -16  -1   24.70   18.00
   4 -16   1    1.30   17.00
  -4  16  -1   17.70   15.10
  -4  16  -1   11.60    9.90
   4  16   1   42.70   17.30
   4  16   1   14.00   24.30
  -4  16  -1    9.70   16.90
  -4  16  -1   37.20   18.50
   4  16   1    1.60   12.60
  -6 -16  -1   93.19   15.90
  -6 -16  -1   93.29   25.80
  -6 -16  -1   70.19   26.50
   6 -16   1  117.49   23.60
  -6 -16  -1  124.79   27.40
  -6 -16  -1  101.99   27.20
  -6 -16  -1  116.19   34.30
   6 -16   1   93.89   24.30
  -6 -16  -1  104.39   29.70
   6 -16   1  102.39   23.20
   6 -16   1   93.39   23.00
  -6  16  -1   69.69   20.60
  -6  16  -1   89.49   20.50
  -6  16  -1   67.09   24.90
   6  16   1  105.99   19.90
   6  16   1   64.69   23.60
  -8 -16  -1  287.87   42.70
   8 -16   1  206.88   35.00
  -8 -16  -1  243.28   38.60
   8 -16   1  238.58   34.60
  -8 -16  -1  220.38   40.10
  -8 -16  -1  260.47   47.00
   8 -16   1  189.78   34.60
   8  16   1  288.37   33.20
   8  16   1  248.58   37.70
  -8  16  -1  208.78   31.00
  -8  16  -1  219.48   35.10
 -10 -16  -1  118.69   30.70
 -10 -16  -1   64.19   33.80
 -10 -16  -1  133.29   38.00
 -10 -16  -1  159.88   30.50
  10 -16   1  179.38   31.50
  10 -16   1  158.68   28.30
 -10 -16  -1  122.09   33.80
  10 -16   1  146.69   34.60
  10  16   1  153.58   29.10
  10  16   1  195.38   31.80
 -10  16  -1  136.79   26.70
 -10  16  -1  158.58   33.40
  12 -16   1  115.49   25.10
  12 -16   1   73.99   23.80
 -12 -16  -1   -7.30   27.70
 -12 -16  -1    6.00   29.60
 -12 -16  -1   59.19   35.20
  12 -16   1   40.10   21.70
 -12 -16  -1   88.39   27.30
 -12 -16  -1   52.09   27.40
  12  16   1   91.19   21.00
 -12  16  -1   45.30   24.50
  12  16   1   61.89   25.60
 -14 -16  -1   -4.40   31.10
 -14 -16  -1  -50.89   29.50
 -14 -16  -1   14.00   23.50
  14 -16   1   -3.20   17.70
  14 -16   1   22.20   20.70
 -14 -16  -1   -6.70   25.00
 -14 -16  -1  -37.30   29.00
  14 -16   1    6.80   19.20
  14 -16   1   36.10   20.30
  14  16   1  -19.10   23.80
 -14  16  -1   -0.20   18.00
  14  16   1   -5.90   17.70
 -16 -16  -1  186.88   48.60
  16 -16   1  336.87   43.60
 -16 -16  -1  248.48   52.89
 -16 -16  -1  173.18   44.30
 -16 -16  -1  226.98   50.39
 -16 -16  -1  227.28   45.30
  16 -16   1  266.67   41.30
  16 -16   1  422.06   44.50
  16 -16   1  212.38   37.70
  16  16   1  294.97   46.30
 -16  16  -1  219.38   43.90
  16  16   1  268.37   36.70
 -16  16  -1  240.88   36.60
 -18 -16  -1  186.78   38.50
  18 -16   1  192.88   32.80
  18 -16   1  125.19   29.80
 -18 -16  -1  150.18   46.50
 -18 -16  -1   96.49   40.30
  18 -16   1  128.49   32.30
 -18 -16  -1  119.69   48.00
  18 -16   1  160.98   32.60
 -18 -16  -1  127.69   44.80
 -18  16  -1   50.89   33.80
 -18  16  -1  116.59   28.20
  18  16   1  108.29   39.10
  18  16   1  159.28   28.00
  15 -17  -1   39.60   22.30
  15 -17  -1   69.29   26.90
 -15 -17   1   86.09   28.30
 -15 -17   1   42.60   38.70
  15 -17  -1   95.79   29.10
 -15 -17   1   46.20   31.20
  15 -17  -1   57.29   25.50
 -15 -17   1   54.89   29.80
 -15 -17   1   32.80   38.60
 -15  17   1   44.60   28.70
  15  17  -1   68.09   22.80
  15  17  -1  129.69   31.90
 -15  17   1   46.20   22.50
 -13 -17   1   94.29   37.90
 -13 -17   1  116.89   37.00
  13 -17  -1  100.59   28.20
 -13 -17   1  168.08   32.00
  13 -17  -1   49.30   26.70
  13 -17  -1  134.99   27.10
 -13 -17   1   40.10   33.10
  13 -17  -1   68.99   23.30
 -13 -17   1   83.59   33.40
 -13  17   1   89.99   30.70
 -13  17   1  105.09   24.40
  13  17  -1  107.49   23.90
  13  17  -1  123.79   29.80
  11 -17  -1  103.39   27.50
 -11 -17   1  121.19   30.70
 -11 -17   1  143.79   28.90
  11 -17  -1   62.49   23.30
 -11 -17   1   94.89   35.40
 -11 -17   1  101.89   37.00
  11 -17  -1   86.09   26.70
 -11 -17   1   97.69   34.30
  11  17  -1   43.40   24.70
 -11  17   1   43.30   25.50
  11  17  -1  112.29   21.80
   9 -17  -1   36.20   20.20
  -9 -17   1  -11.60   26.30
   9 -17  -1   36.30   20.70
  -9 -17   1   44.90   26.60
   9 -17  -1   -8.80   18.60
   9 -17  -1   40.20   20.40
  -9 -17   1  -21.60   25.30
  -9 -17   1    2.20   26.60
  -9 -17   1   49.40   23.40
   9  17  -1   -5.00   13.90
  -9  17   1   32.10   18.20
   9  17  -1   25.20   20.10
  -9  17   1   52.79   24.20
  -7 -17   1   51.99   28.90
  -7 -17   1   87.89   27.40
   7 -17  -1   82.29   26.40
  -7 -17   1   -0.60   24.00
   7 -17  -1   20.20   20.00
  -7 -17   1    8.20   20.10
  -7 -17   1   64.79   24.80
   7 -17  -1  102.89   22.80
   7  17  -1   52.59   18.20
  -7  17   1   47.30   19.40
  -7  17   1   90.99   28.90
   7  17  -1   46.10   21.00
  -5 -17   1  245.38   39.00
   5 -17  -1  212.68   34.40
   5 -17  -1  217.48   32.40
  -5 -17   1  165.28   34.50
   5 -17  -1  185.38   31.70
   5 -17  -1  178.08   32.40
  -5 -17   1  205.38   34.40
  -5 -17   1  193.68   41.10
   5  17  -1  193.68   29.70
   5  17  -1  192.08   32.20
  -5  17   1  157.78   30.40
  -3 -17   1  113.69   27.50
  -3 -17   1   88.69   23.90
   3 -17  -1   63.79   21.60
  -3 -17   1   73.49   26.20
  -3 -17   1  125.19   33.50
   3 -17  -1   65.29   22.70
   3 -17  -1   62.09   22.10
   3  17  -1   85.69   29.80
  -3  17   1   85.19   16.40
  -3  17   1   93.39   24.60
  -3  17   1   86.99   22.10
  -3  17   1   65.79   18.50
   3  17  -1   95.49   21.90
   3  17  -1   54.49   24.00
   1 -17  -1  108.99   30.80
   1 -17  -1   44.70   21.50
   1 -17  -1   41.40   22.10
  -1 -17   1   97.09   28.50
   1 -17  -1   64.29   25.00
  -1 -17   1   44.60   21.40
   1 -17  -1   12.70   19.20
  -1 -17   1   45.60   23.10
  -1 -17   1   87.49   25.40
  -1 -17   1   -2.70   20.90
  -1  17   1   80.79   23.10
   1  17  -1   59.19   20.20
   1  17  -1   66.29   23.40
  -1  17   1   53.39   22.40
   1  17  -1   58.99   20.60
  -1  17   1   71.89   22.30
   1 -17   1   67.79   29.70
  -1 -17  -1   47.60   22.50
  -1 -17  -1   76.99   23.20
   1 -17   1   56.99   23.10
   1 -17   1   61.39   21.90
   1 -17   1    6.10   20.50
  -1 -17  -1   56.69   26.80
   1 -17   1   43.50   20.00
  -1 -17  -1   78.39   23.10
   1  17   1   49.90   22.30
   1  17   1   32.40   21.20
  -1  17  -1   35.80   19.90
  -1  17  -1   67.69   18.80
  -1  17  -1   13.70   19.00
   3 -17   1  249.97   37.90
  -3 -17  -1  286.17   40.30
  -3 -17  -1  291.47   44.90
  -3 -17  -1  263.97   43.50
   3 -17   1  376.26   42.40
   3 -17   1  292.27   41.90
  -3 -17  -1  262.27   44.70
   3  17   1  258.27   41.50
   3  17   1  268.17   38.60
  -3  17  -1  267.97   37.50
  -3  17  -1  251.37   37.60
  -3  17  -1  248.28   29.20
  -3  17  -1  243.28   36.90
  -5 -17  -1   42.70   29.10
  -5 -17  -1  106.69   27.00
  -5 -17  -1   87.19   29.40
  -5 -17  -1   46.50   27.50
   5 -17   1  126.69   24.80
   5 -17   1  104.39   22.70
   5  17   1   57.79   23.50
  -5  17  -1   78.19   23.30
  -5  17  -1   63.99   20.60
   5  17   1   53.79   19.40
   7 -17   1    9.80   19.80
  -7 -17  -1   89.29   28.10
  -7 -17  -1   39.30   28.30
   7 -17   1   61.29   22.10
  -7 -17  -1   16.60   26.30
  -7 -17  -1   48.60   26.80
  -7 -17  -1   33.80   26.00
   7 -17   1   48.70   21.90
   7 -17   1   77.89   20.80
  -7  17  -1   56.49   18.60
   7  17   1   36.60   17.50
   7  17   1   46.70   21.80
  -9 -17  -1   30.30   29.70
   9 -17   1   23.20   18.60
  -9 -17  -1  -10.40   22.90
   9 -17   1   13.50   20.60
   9 -17   1   58.29   22.10
   9 -17   1   -2.70   19.60
  -9 -17  -1  -10.50   27.00
  -9 -17  -1   -5.40   26.90
  -9 -17  -1   55.59   25.40
  -9  17  -1   40.40   22.30
   9  17   1   10.00   15.20
   9  17   1   14.90   22.60
 -11 -17  -1  186.68   38.20
 -11 -17  -1  185.98   45.20
 -11 -17  -1  134.59   33.60
  11 -17   1  158.18   33.90
 -11 -17  -1  136.09   41.10
 -11 -17  -1  204.28   47.30
  11 -17   1  216.98   36.80
  11 -17   1  237.58   38.10
  11 -17   1  214.08   37.60
 -11  17  -1  208.08   36.10
  11  17   1  267.47   34.40
 -11  17  -1  269.17   39.90
  11  17   1  286.07   39.90
 -13 -17  -1   -6.80   33.00
  13 -17   1   17.30   22.50
  13 -17   1   17.90   22.50
  13 -17   1   -1.60   19.00
 -13 -17  -1    3.50   34.50
 -13 -17  -1   28.70   37.10
  13 -17   1  -35.20   21.40
 -13 -17  -1   10.70   26.90
  13  17   1   10.20   25.20
  13  17   1    8.90   19.80
 -13  17  -1   -2.70   20.50
 -13  17  -1  -18.90   27.10
 -15 -17  -1   26.80   36.10
 -15 -17  -1  -81.29   33.80
  15 -17   1   38.40   24.50
 -15 -17  -1   21.20   40.80
  15 -17   1   47.80   26.70
  15 -17   1   13.50   25.10
  15 -17   1   58.89   23.50
 -15 -17  -1   80.39   29.10
 -15 -17  -1   49.20   35.40
  15  17   1   61.39   23.30
 -15  17  -1   92.09   22.70
  15  17   1   65.99   31.40
 -15  17  -1   94.39   31.90
 -14 -18   1   39.50   36.50
  14 -18  -1   60.49   23.90
  14 -18  -1   17.30   26.40
  14 -18  -1   78.09   29.10
  14 -18  -1   46.40   26.30
 -14 -18   1  -25.00   34.10
 -14 -18   1  -25.30   37.40
 -14 -18   1   -3.50   37.90
 -14 -18   1   69.59   30.40
  14  18  -1   67.99   28.60
  14  18  -1   13.80   19.90
 -14  18   1   40.80   21.70
 -14  18   1  -11.40   28.20
  12 -18  -1   23.00   21.20
  12 -18  -1   -1.90   23.70
 -12 -18   1   35.60   29.00
  12 -18  -1   -0.30   23.70
 -12 -18   1  -25.00   32.30
  12 -18  -1   -6.10   22.00
 -12 -18   1   15.60   31.80
 -12 -18   1   38.00   35.60
 -12 -18   1   10.20   33.10
  12  18  -1   33.70   19.00
  12  18  -1   -3.90   23.00
 -12  18   1  -14.00   19.10
 -12  18   1   66.49   27.70
  10 -18  -1  130.49   30.60
 -10 -18   1   72.79   38.80
 -10 -18   1  163.58   34.70
 -10 -18   1   80.29   36.80
 -10 -18   1   92.09   32.60
  10 -18  -1  150.78   31.10
  10 -18  -1  107.89   26.20
 -10 -18   1   62.79   35.80
  10 -18  -1  157.78   33.10
 -10  18   1  160.98   36.40
  10  18  -1  136.39   26.00
 -10  18   1  147.69   26.20
  10  18  -1  161.48   29.30
  -8 -18   1  -17.00   20.80
  -8 -18   1  -38.30   26.50
  -8 -18   1   28.30   27.30
   8 -18  -1   15.00   21.60
   8 -18  -1   13.70   20.70
   8 -18  -1   46.10   19.50
  -8 -18   1  -21.50   21.90
   8 -18  -1   17.40   20.80
  -8 -18   1   11.10   27.30
   8  18  -1    2.90   20.90
  -8  18   1   12.20   18.90
   8  18  -1  -15.00   14.30
  -8  18   1  -26.20   21.70
  -6 -18   1  -46.70   24.00
   6 -18  -1    1.50   19.50
  -6 -18   1    2.90   24.30
   6 -18  -1  -14.90   18.80
  -6 -18   1  -24.40   25.40
   6 -18  -1   15.30   19.60
  -6 -18   1   22.80   27.40
   6 -18  -1    8.50   20.00
  -6 -18   1   10.40   26.20
   6  18  -1   15.50   20.70
  -6  18   1   -0.50   18.60
  -6  18   1   28.90   20.70
   6  18  -1  -14.50   14.30
  -4 -18   1   17.50   24.50
   4 -18  -1   26.20   21.70
  -4 -18   1   35.70   29.10
   4 -18  -1   43.60   21.90
   4 -18  -1    6.20   20.30
  -4 -18   1    5.70   23.90
  -4 -18   1   -0.10   18.50
   4 -18  -1   25.20   19.60
  -4 -18   1   57.09   25.60
  -4 -18   1   53.69   26.60
  -4  18   1    4.30   17.20
   4  18  -1   -8.30   13.80
  -4  18   1    1.90   19.80
   4  18  -1   -7.20   19.80
  -2 -18   1  108.09   28.70
   2 -18  -1  193.38   32.80
  -2 -18   1   88.59   28.20
  -2 -18   1  122.79   29.70
   2 -18  -1   89.59   26.60
  -2 -18   1  132.19   31.10
   2 -18  -1   56.69   24.00
  -2 -18   1  109.09   33.30
   2 -18  -1  110.09   28.50
   2  18  -1   99.29   28.80
  -2  18   1  103.39   18.90
  -2  18   1  126.29   26.40
  -2  18   1   93.89   31.50
  -2  18   1  130.19   28.60
   2  18  -1   64.59   20.40
   0 -18  -1   -0.30   19.60
   0 -18  -1  -17.50   20.70
   0 -18  -1   26.60   22.30
   0 -18   1  -28.20   19.30
   0 -18   1  -13.10   18.40
   0 -18   1   -8.60   19.50
   0 -18   1   -4.20   23.70
   0 -18  -1   45.60   22.20
   0  18  -1   19.80   21.60
   0  18   1  -14.00   23.50
   0  18  -1   70.69   23.00
   0  18   1  -21.10   14.90
   0  18  -1   14.40   16.70
   0  18   1   -5.10   21.00
  -2 -18  -1  -34.60   21.40
  -2 -18  -1   15.40   30.60
   2 -18   1   24.10   21.10
   2 -18   1  -12.20   19.50
   2 -18   1  -17.70   18.20
  -2 -18  -1   31.50   22.90
  -2 -18  -1    4.70   21.30
  -2 -18  -1  -17.80   21.20
   2 -18   1  -20.90   17.00
  -2  18  -1   -2.40   27.00
   2  18   1    3.20   21.50
  -2  18  -1   -6.90   21.60
  -2  18  -1   13.70   15.50
   2  18   1   13.80   15.90
  -4 -18  -1   13.20   26.30
  -4 -18  -1   24.80   21.40
  -4 -18  -1   37.60   27.30
   4 -18   1   21.20   20.60
   4 -18   1  -18.40   18.20
  -4 -18  -1   -1.20   24.60
  -4 -18  -1  -14.00   23.90
   4 -18   1    7.70   19.20
   4 -18   1   18.80   20.70
  -4 -18  -1  -12.40   24.50
   4  18   1   19.00   22.30
  -4  18  -1   44.00   19.70
   4  18   1   31.60   17.30
  -4  18  -1   24.40   17.30
   6 -18   1   85.59   27.10
   6 -18   1   43.10   23.30
  -6 -18  -1   -7.50   26.50
  -6 -18  -1   30.90   27.80
   6 -18   1   99.29   23.90
  -6 -18  -1   42.00   23.80
   6 -18   1   51.69   22.00
  -6 -18  -1   52.09   29.10
  -6 -18  -1   33.50   27.10
   6  18   1   87.19   25.20
  -6  18  -1   41.50   21.00
   6  18   1   15.60   17.90
  -6  18  -1   48.20   21.30
  -8 -18  -1   22.40   30.10
  -8 -18  -1   38.10   32.00
   8 -18   1   39.10   23.30
   8 -18   1   55.79   25.00
  -8 -18  -1   43.50   28.20
  -8 -18  -1   12.40   29.20
   8 -18   1   62.49   25.50
   8 -18   1   85.69   23.50
  -8 -18  -1   51.59   27.50
   8  18   1   69.79   20.50
  -8  18  -1   36.30   22.00
  -8  18  -1   53.09   22.80
   8  18   1  124.89   28.10
  10 -18   1    6.10   21.40
 -10 -18  -1   19.00   26.00
 -10 -18  -1  -43.40   31.20
  10 -18   1   20.30   21.80
  10 -18   1   -4.70   22.70
  10 -18   1   24.60   21.10
 -10 -18  -1   -6.70   31.20
 -10 -18  -1   11.60   32.40
 -10 -18  -1   30.80   36.70
  10  18   1   17.10   27.60
 -10  18  -1   43.50   19.40
 -10  18  -1   28.10   24.40
  10  18   1   27.50   18.50
  12 -18   1   -5.20   22.20
 -12 -18  -1  -51.89   35.50
 -12 -18  -1   56.19   27.90
  12 -18   1   97.49   27.80
  12 -18   1   -1.80   24.30
  12 -18   1   -3.40   21.80
 -12 -18  -1   43.80   30.80
 -12 -18  -1   18.90   33.50
 -12 -18  -1   44.20   37.00
  12  18   1   56.69   22.80
  12  18   1   -6.70   26.80
 -12  18  -1   72.89   22.00
 -12  18  -1   35.30   25.90
 -11 -19   1  253.77   48.80
  11 -19  -1  262.07   45.80
  11 -19  -1  285.77   43.70
  11 -19  -1  250.17   41.30
 -11 -19   1  287.97   56.69
  11 -19  -1  334.67   47.00
 -11 -19   1  128.29   46.50
 -11 -19   1  287.37   48.00
 -11 -19   1  217.38   49.80
  11  19  -1  237.58   40.30
 -11  19   1  219.08   37.20
 -11  19   1  282.57   46.50
  11  19  -1  287.07   38.50
  -9 -19   1   18.20   27.00
  -9 -19   1  -21.40   31.40
   9 -19  -1   13.40   23.20
   9 -19  -1   35.90   22.20
   9 -19  -1   -6.60   22.90
  -9 -19   1   -4.80   31.50
  -9 -19   1   96.39   36.40
   9 -19  -1  -13.20   23.10
  -9  19   1   38.20   22.90
  -9  19   1   23.70   25.60
   9  19  -1   16.10   18.00
   7 -19  -1   -6.90   20.60
  -7 -19   1  -30.30   30.80
  -7 -19   1   58.39   31.00
  -7 -19   1   25.00   29.90
  -7 -19   1  -62.99   26.20
   7 -19  -1   -5.90   23.00
   7 -19  -1  -12.80   22.90
  -7 -19   1   51.19   30.40
   7  19  -1   28.90   23.70
  -7  19   1   25.90   22.20
  -7  19   1  -40.40   20.40
   7  19  -1    8.50   17.30
   5 -19  -1  594.74   74.79
  -5 -19   1  708.13   79.99
   5 -19  -1  679.63   75.89
  -5 -19   1  664.93   79.19
  -5 -19   1  746.83   80.79
  -5 -19   1  714.43   73.39
  -5 -19   1  657.03   80.79
   5 -19  -1  660.23   74.69
   5 -19  -1  648.34   74.59
   5  19  -1  773.92   75.59
  -5  19   1  635.04   73.29
   5  19  -1  725.53   71.39
  -5  19   1  687.73   74.69
   3 -19  -1  466.25   60.19
  -3 -19   1  381.26   61.09
   3 -19  -1  451.85   61.89
   3 -19  -1  445.86   59.09
  -3 -19   1  514.35   63.29
   3 -19  -1  531.35   60.49
  -3 -19   1  537.35   63.29
  -3  19   1  469.75   59.69
   3  19  -1  426.16   57.99
  -3  19   1  547.95   58.09
   3  19  -1  548.45   55.79
   1 -19  -1   95.19   27.50
  -1 -19   1   48.90   25.30
  -1 -19   1   60.29   26.90
  -1 -19   1   26.70   24.00
   1 -19  -1   54.29   25.50
  -1 -19   1   14.90   26.50
   1 -19  -1   34.40   23.50
   1 -19  -1   17.20   22.60
   1  19  -1   60.69   18.70
  -1  19   1   34.60   24.80
  -1  19   1   20.20   18.50
   1 -19   1   57.29   24.30
  -1 -19  -1   15.90   26.30
  -1 -19  -1    8.10   23.70
   1 -19   1   16.00   22.20
   1 -19   1   38.70   24.70
   1 -19   1   72.79   24.80
  -1 -19  -1  -32.90   21.80
  -1 -19  -1   34.10   24.70
  -1  19  -1   79.39   25.30
   1  19   1   12.90   15.00
  -1  19  -1   35.30   18.40
   3 -19   1  979.50   94.49
   3 -19   1  941.31   96.19
   3 -19   1  959.10   96.89
  -3 -19  -1  919.91   98.99
  -3 -19  -1 1033.00   95.09
   3  19   1  913.11   92.09
  -3  19  -1  817.62   92.59
  -3  19  -1  979.80   93.09
   3  19   1  882.31   95.49
  -5 -19  -1  406.56   62.29
   5 -19   1  489.95   58.59
   5 -19   1  478.35   58.39
  -5 -19  -1  422.46   62.59
  -5 -19  -1  517.95   60.19
  -5 -19  -1  549.74   65.19
  -5 -19  -1  559.74   64.29
   5 -19   1  431.36   59.99
   5 -19   1  523.55   60.09
  -5  19  -1  498.75   55.99
   5  19   1  518.15   54.79
   5  19   1  431.56   58.09
  -5  19  -1  307.87   53.09
   7 -19   1   -5.50   23.20
  -7 -19  -1  -14.30   28.60
  -7 -19  -1   19.60   28.60
  -7 -19  -1   34.30   30.60
   7 -19   1   37.70   23.80
   7 -19   1   53.69   25.00
  -7 -19  -1  -12.50   30.10
  -7 -19  -1   18.70   29.20
   7  19   1   16.50   19.60
   7  19   1  -16.60   24.80
  -7  19  -1   25.90   22.20
  -7  19  -1   14.00   22.80
   9 -19   1   14.50   23.40
   9 -19   1   35.70   20.20
  -9 -19  -1   38.90   34.90
   9 -19   1    9.70   25.00
   9 -19   1   50.09   29.30
  -9 -19  -1   19.20   33.00
  -9 -19  -1    6.30   33.00
  -9 -19  -1   26.60   34.30
  -9 -19  -1   63.89   33.10
  -9  19  -1   28.30   26.00
   9  19   1   29.30   28.30
   9  19   1   85.29   22.30
  -9  19  -1   28.90   23.70
   6 -20  -1   16.80   25.40
  -6 -20   1  -73.29   28.20
  -6 -20   1   33.60   30.90
   6 -20  -1    9.00   25.20
   6 -20  -1    8.80   25.10
  -6 -20   1   44.00   26.80
   6 -20  -1    7.90   24.20
  -6 -20   1   -0.90   29.60
  -6  20   1  -48.10   22.80
   6  20  -1   11.30   27.40
   6  20  -1   -7.40   18.10
  -4 -20   1   97.99   31.50
   4 -20  -1   43.70   25.70
   4 -20  -1  -22.70   23.80
   4 -20  -1   -8.00   25.10
   4 -20  -1   46.70   27.30
  -4 -20   1   72.19   30.30
  -4 -20   1   35.90   29.50
  -4 -20   1   42.00   27.50
   4  20  -1   33.60   19.20
  -4  20   1   26.60   26.40
   4  20  -1   37.10   28.70
  -4  20   1   30.80   22.00
  -2 -20   1    2.20   25.40
  -2 -20   1   68.59   27.00
  -2 -20   1   49.00   26.80
   2 -20  -1   20.20   27.10
   2 -20  -1   12.30   24.20
   2 -20  -1   18.30   25.00
   2 -20  -1    7.90   26.40
  -2  20   1    5.70   22.70
   2  20  -1    3.10   18.30
   0 -20  -1   58.49   32.60
   0 -20  -1   39.40   26.90
   0 -20   1   38.50   35.60
   0 -20  -1   59.59   28.00
   0 -20   1   39.20   27.40
   0 -20   1   22.50   25.10
   0 -20  -1   54.69   27.60
   0 -20   1   42.80   25.20
   0  20   1   28.00   20.90
   0  20  -1   47.30   21.50
   2 -20   1    1.10   25.80
   2 -20   1  -21.50   26.40
  -2 -20  -1    7.50   28.10
  -2 -20  -1   51.39   28.20
  -2 -20  -1   -5.00   26.20
  -2 -20  -1    2.50   22.60
   2 -20   1  -11.10   24.40
   2 -20   1    6.60   23.50
   2  20   1   26.80   20.00
  -2  20  -1   -3.70   20.00
   4 -20   1   60.39   26.10
  -4 -20  -1  -19.50   30.00
  -4 -20  -1   35.10   29.90
   4 -20   1   53.59   26.80
  -4 -20  -1   84.89   31.20
   4 -20   1   11.00   24.40
  -4 -20  -1   45.00   27.70
   4 -20   1   16.20   25.70
   4  20   1   22.90   28.80
  -4  20  -1   10.00   21.90
   4  20   1   39.40   20.90
  -4  20  -1    5.10   28.70
  -6 -20  -1   69.89   33.20
   6 -20   1   48.80   31.30
  -6 -20  -1   86.39   36.40
   6 -20   1   86.69   29.50
   6 -20   1   48.10   30.10
  -6 -20  -1  135.89   32.50
  -6 -20  -1   74.19   35.40
   6 -20   1   80.79   31.30
   6  20   1   73.39   25.30
   6  20   1   56.39   31.00
  -6  20  -1  110.89   27.90
  28   0  -2  220.68   25.20
  28   0  -2  209.38   35.70
 -28   0   2  270.97   26.70
  28   0  -2  168.18   34.50
  28   0  -2  247.68   38.30
  28   0  -2  234.48   23.90
  26   0  -2   -3.00   15.60
  26   0  -2  -12.90   13.50
  26   0  -2   -9.40   14.70
  26   0  -2    1.50   15.50
  26   0  -2    7.90    6.70
 -26   0   2   -4.50    9.50
 -24   0   2  287.87   32.30
  24   0  -2  309.87   39.30
  24   0  -2  348.57   32.10
  24   0  -2  377.86   40.60
  24   0  -2  353.16   36.30
 -24   0   2  329.77   32.20
  24   0  -2  434.16   41.40
  22   0  -2  147.59   25.00
  22   0  -2  149.19   24.00
  22   0  -2  157.98   16.60
  22   0  -2  195.68   26.70
 -22   0   2  168.28   16.90
  22   0  -2  156.48   20.70
 -22   0   2  136.79   16.90
  22   0  -2  165.18   16.90
 -20   0   2  318.97   28.90
  20   0  -2  294.97   34.70
  20   0  -2  311.87   31.80
  20   0  -2  334.17   35.40
  20   0  -2  310.57   29.30
  20   0  -2  322.17   29.40
  20   0  -2  308.37   35.30
 -20   0   2  312.07   29.00
 -18   0   2  202.18   18.90
 -18   0   2  189.48   18.50
  18   0  -2  209.28   19.40
  18   0  -2  198.98   19.30
  18   0  -2  208.18   23.60
  18   0  -2  192.08   21.70
  18   0  -2  202.38   24.20
  16   0  -2 1735.03  150.58
  16   0  -2 1722.13  148.59
  16   0  -2 1679.23  150.58
 -16   0   2 1718.83  146.29
  16   0  -2 1681.73  146.59
 -16   0   2 1667.43  145.69
  16   0  -2 1683.33  146.69
  14   0  -2 1183.58  101.19
  14   0  -2 1115.39   99.19
  12   0  -2  472.15   42.10
  12   0  -2  495.15   42.20
  12   0  -2  475.85   43.90
  10   0  -2 2418.46  205.68
  10   0  -2 2355.66  207.28
  10   0  -2 2416.86  205.68
   8   0  -2 4831.62  402.86
   8   0  -2 4861.51  402.86
   8   0  -2 4541.85  404.66
   8   0  -2 4824.42  405.16
   8   0  -2 4470.95  404.36
   6   0  -2 2719.63  223.18
   6   0  -2 2455.65  223.08
   6   0  -2 2573.84  223.08
   6   0  -2 2616.54  222.98
   6   0  -2 2652.63  223.18
   6   0  -2 2534.85  223.48
   4   0  -2 1017.30   90.59
  -4   0   2 1058.69   90.69
   4   0  -2 1049.79   90.39
   4   0  -2 1063.49   90.29
   4   0  -2 1062.59   90.29
   4   0  -2 1021.90   90.49
   2   0   2 1518.65  133.59
  -2   0  -2 1499.55  133.59
   2   0   2 1583.54  133.69
   2   0   2 1585.84  133.69
   2   0   2 1570.64  133.49
  -2   0  -2 1595.54  133.79
  -2   0  -2 1582.34  133.59
   2   0   2 1499.25  133.69
   2   0   2 1517.35  133.49
  -2   0  -2 1573.64  133.69
  -4   0  -2   19.20    3.40
  -4   0  -2   16.70    2.90
   4   0   2   15.50    1.80
   4   0   2   17.80    3.10
   4   0   2   19.50    3.50
  -4   0  -2   20.40    3.00
   4   0   2   17.30    3.50
   4   0   2   19.60    3.10
   4   0   2   16.50    3.50
  -4   0  -2   19.00    2.90
   4   0   2   21.70    3.00
   4   0   2   14.50    2.40
  -4   0  -2   16.50    3.30
  -4   0  -2   15.90    2.70
   4   0   2   17.50    1.80
  -6   0  -2 3038.10  247.88
   6   0   2 2910.81  247.28
   6   0   2 2780.22  248.08
   6   0   2 2743.43  247.28
  -6   0  -2 2870.11  247.88
   6   0   2 2850.41  247.68
  -6   0  -2 2889.31  247.88
   6   0   2 2940.21  249.08
   6   0   2 2883.81  247.18
   6   0   2 2880.11  248.18
  -6   0  -2 2976.40  248.88
  -6   0  -2 2873.21  248.68
  -8   0  -2 1192.88  104.29
   8   0   2 1216.98  104.69
   8   0   2 1205.28  103.79
  -8   0  -2 1256.87  105.79
  -8   0  -2 1171.28  104.29
  -8   0  -2 1244.38  104.39
   8   0   2 1152.98  103.79
  -8   0  -2 1204.78  105.59
 -10   0  -2  628.34   55.89
  10   0   2  602.34   53.49
  10   0   2  633.94   54.49
 -10   0  -2  584.74   53.69
 -10   0  -2  623.34   55.79
 -10   0  -2  617.64   53.99
  10   0   2  604.04   53.49
 -10   0  -2  615.14   53.99
 -12   0  -2  104.89   12.30
  12   0   2  115.49   14.50
  12   0   2  110.59   11.70
 -12   0  -2  134.39   12.60
  12   0   2  121.19   16.70
 -12   0  -2  148.19   15.30
  12   0   2  123.59   13.00
 -12   0  -2  103.49   15.30
  12   0   2  105.39   12.80
  14   0   2 2046.20  182.48
  14   0   2 2118.09  179.98
 -14   0  -2 2131.69  181.98
  14   0   2 2162.18  182.68
 -14   0  -2 2062.59  179.28
  14   0   2 2003.90  178.58
 -14   0  -2 2181.88  182.48
  14   0   2 2046.20  179.78
  14   0   2 1935.91  178.58
 -14   0  -2 2071.89  179.18
 -16   0  -2  738.73   70.69
  16   0   2  774.62   71.69
  16   0   2  690.63   66.89
  16   0   2  770.72   68.49
 -16   0  -2  807.62   67.99
  16   0   2  816.72   72.19
 -16   0  -2  763.52   67.79
  16   0   2  778.32   68.29
  16   0   2  737.43   66.99
 -18   0  -2   23.00    7.50
  18   0   2   39.10   12.00
  18   0   2   27.20    7.90
  18   0   2   23.70    6.60
 -18   0  -2   40.50    7.60
  18   0   2   27.10   11.10
  18   0   2   32.30    7.60
  20   0   2   93.79   13.80
  20   0   2   90.09   17.30
 -20   0  -2   81.39   12.60
  20   0   2   65.79   11.60
 -20   0  -2   85.79   12.90
  20   0   2  101.19   19.00
  20   0   2   69.99   17.20
  20   0   2   88.99   13.10
 -22   0  -2  613.14   53.69
  22   0   2  696.03   61.19
  22   0   2  614.84   54.09
  22   0   2  507.55   57.29
  22   0   2  533.65   58.89
  22   0   2  536.75   52.09
  22   0   2  563.34   53.69
 -22   0  -2  532.65   53.69
  24   0   2  102.29   15.90
  24   0   2  186.08   27.50
  24   0   2   98.49   24.00
  24   0   2  102.49   21.50
 -24   0  -2   96.49   17.50
  24   0   2  101.09   16.20
 -26   0  -2   43.30   12.80
  26   0   2   27.10   19.70
  26   0   2   34.00   12.50
  26   0   2   -1.30   17.00
  26   0   2   17.00   20.00
  26   0   2   38.50   11.40
  28   0   2   39.40   20.50
  28   0   2   17.70   11.60
  28   0   2   53.99   24.90
  28   0   2    7.00   21.40
 -28   0  -2   59.79   14.30
  29  -1  -2   -2.50   21.00
  29  -1  -2   30.10   21.70
  29  -1  -2   41.30    8.70
  29  -1  -2   85.69   24.00
 -29  -1   2   50.89   12.40
  29   1  -2   45.80   23.30
  29   1  -2   24.30   21.50
  29   1  -2   43.10    8.90
  29   1  -2   -7.50   21.00
  27  -1  -2   59.19    9.50
  27  -1  -2   25.90   18.50
  27  -1  -2   46.40   19.50
 -27  -1   2   61.09   14.10
 -27  -1   2   31.70   10.60
  27  -1  -2   34.00   19.30
  27  -1  -2   52.89    9.60
  27   1  -2   49.90   20.70
  27   1  -2   59.99   21.30
 -27   1   2   62.79   11.40
  27   1  -2   55.39    9.80
 -27   1   2   77.29   14.10
  27   1  -2   51.19   11.20
  27   1  -2   57.09   21.40
  25  -1  -2   39.30   16.90
  25  -1  -2   45.00   16.40
  25  -1  -2   38.00   14.30
 -25  -1   2   48.30    9.80
  25  -1  -2   53.69    8.70
  25  -1  -2   54.59    9.10
 -25  -1   2   49.20   10.80
  25  -1  -2   94.59   20.50
  25   1  -2   76.49   20.00
  25   1  -2   39.80    8.90
 -25   1   2   50.69   10.90
  25   1  -2   73.59   18.90
  25   1  -2   63.09   14.30
  25   1  -2   47.10    9.70
 -25   1   2   47.90    9.70
  25   1  -2   88.59   20.40
  23  -1  -2  204.58   27.70
 -23  -1   2  176.98   19.20
  23  -1  -2  156.88   18.10
  23  -1  -2  155.98   21.80
  23  -1  -2  172.58   26.80
  23  -1  -2  181.68   27.50
  23  -1  -2  188.08   18.30
 -23  -1   2  164.48   18.80
 -23   1   2  174.68   18.50
  23   1  -2  216.78   28.80
  23   1  -2  161.28   18.40
 -23   1   2  174.38   18.90
  23   1  -2  180.68   18.60
  23   1  -2  145.59   25.20
  23   1  -2  172.98   22.40
 -21  -1   2  206.58   21.90
  21  -1  -2  235.78   22.00
 -21  -1   2  247.28   22.40
  21  -1  -2  215.38   21.80
  21  -1  -2  243.48   28.80
  21  -1  -2  240.78   28.90
  21  -1  -2  233.98   28.20
  21  -1  -2  191.98   25.20
  21   1  -2  202.48   24.90
 -21   1   2  202.88   21.50
  21   1  -2  240.98   29.50
  21   1  -2  218.38   21.90
 -21   1   2  228.58   21.60
  21   1  -2  242.18   29.10
  21   1  -2  228.68   22.20
  19  -1  -2  116.99   12.70
 -19  -1   2  120.69   12.60
  19  -1  -2   85.59   17.10
  19  -1  -2  138.29   16.90
  19  -1  -2  141.09   22.10
  19  -1  -2  115.09   18.60
 -19  -1   2  133.09   13.70
  19  -1  -2  117.09   12.90
 -19   1   2  107.39   12.10
 -19   1   2  117.19   12.30
  19   1  -2  125.29   13.20
  19   1  -2  115.59   12.80
  19   1  -2  114.69   15.80
  17  -1  -2  168.38   20.30
  17  -1  -2  175.68   18.00
  17  -1  -2  196.98   22.90
 -17  -1   2  168.48   18.80
 -17  -1   2  174.78   17.30
  17  -1  -2  186.28   21.60
  17  -1  -2  180.28   17.90
  17  -1  -2  250.17   23.70
  17   1  -2  172.98   18.10
 -17   1   2  184.68   17.10
  17   1  -2  208.28   20.50
 -17   1   2  211.88   17.40
  17   1  -2  188.68   18.00
 -15  -1   2  288.97   30.30
  15  -1  -2  325.67   33.40
  15  -1  -2  380.46   34.40
  15  -1  -2  347.37   30.30
  15  -1  -2  373.76   34.50
  15   1  -2  331.17   30.50
  15   1  -2  364.16   33.60
  15   1  -2  337.07   30.40
  13  -1  -2  496.55   44.90
 -13  -1   2  479.75   44.40
  13  -1  -2  473.65   41.80
  13  -1  -2  452.15   44.70
  13  -1  -2  493.25   41.90
  13   1  -2  476.75   42.00
  13   1  -2  453.45   43.50
  13   1  -2  476.15   41.90
  11  -1  -2  162.88   15.10
  11  -1  -2  172.08   15.10
  11  -1  -2  146.69   18.30
  11  -1  -2  171.58   18.40
 -11  -1   2  184.98   17.50
  11   1  -2  169.58   15.30
  11   1  -2  164.88   15.30
  11   1  -2  153.98   16.70
   9  -1  -2  165.18   16.00
  -9  -1   2  158.38   15.70
   9  -1  -2  147.69   13.60
   9  -1  -2  142.69   15.60
   9  -1  -2  163.98   15.60
   9  -1  -2  157.28   13.70
  -9  -1   2  147.19   15.40
   9  -1  -2  138.79   15.80
   9   1  -2  155.28   13.80
   9   1  -2  156.08   14.30
   9   1  -2  152.08   15.30
   9   1  -2  147.99   15.10
  -7  -1   2   94.19    9.80
   7  -1  -2   96.59   10.20
  -7  -1   2   95.09   10.20
  -7  -1   2  101.19   10.30
   7  -1  -2   99.69    8.50
   7  -1  -2   88.39   10.00
  -7  -1   2   94.89   10.20
   7  -1  -2   91.99    9.90
   7  -1  -2  106.49   10.30
   7  -1  -2  104.49   10.50
   7  -1  -2   89.29   10.20
   7   1  -2   91.09    8.70
   7   1  -2   80.49    9.80
  -7   1   2   99.89   10.00
   7   1  -2   93.79   10.20
   7   1  -2   99.19    9.90
   7   1  -2   90.39    9.80
   7   1  -2   93.69    9.30
   7   1  -2  101.89   10.60
   7   1  -2   91.89   10.30
   5  -1  -2  194.78   17.90
   5  -1  -2  198.68   17.00
   5  -1  -2  187.38   17.90
  -5  -1   2  192.88   17.70
   5  -1  -2  187.18   17.80
  -5  -1   2  191.58   16.90
   5  -1  -2  190.68   17.90
   5  -1  -2  193.48   17.00
  -5  -1   2  192.68   18.00
  -5  -1   2  194.28   18.10
  -5  -1   2  196.08   18.00
   5  -1  -2  205.58   18.60
   5   1  -2  181.98   18.00
   5   1  -2  199.28   17.20
   5   1  -2  209.18   18.10
   5   1  -2  191.08   17.60
  -5   1   2  220.18   18.20
  -5   1   2  186.68   18.00
   5   1  -2  196.18   17.30
   3  -1  -2   28.00    2.80
  -3  -1   2   21.80    2.70
  -3  -1   2   25.50    2.50
  -3  -1   2   25.90    3.30
   3  -1  -2   21.00    2.50
  -3  -1   2   23.40    2.40
   3  -1  -2   18.20    2.90
   3  -1  -2   23.80    2.80
  -3  -1   2   24.90    3.10
  -3  -1   2   26.50    2.80
   3  -1  -2   19.20    3.20
  -3  -1   2   19.60    2.90
  -3  -1   2   25.40    3.50
  -3  -1   2   20.60    2.50
  -3   1   2   19.00    2.50
  -3   1   2   24.10    2.90
   3   1  -2   23.30    2.80
  -3   1   2   20.60    2.80
   3   1  -2   24.30    3.00
   3   1  -2   24.00    3.00
  -3   1   2   23.10    2.30
  -3   1   2   18.60    2.70
  -3   1   2   25.60    3.40
  -3   1   2   23.70    2.70
   3   1  -2   20.40    2.60
   3   1  -2   25.80    3.10
  -3   1   2   22.80    3.30
   3   1  -2   24.70    2.50
   3   1  -2   28.50    4.10
   3   1  -2   22.70    3.00
   1  -1  -2   10.50    1.40
  -1  -1   2    5.50    1.40
   1  -1  -2    7.30    1.50
   1  -1  -2    6.60    1.40
  -1  -1   2    6.80    1.20
   1  -1  -2    6.40    1.40
   1  -1  -2    6.20    1.70
   1  -1  -2    4.60    1.30
  -1  -1   2    4.30    1.20
  -1  -1   2    6.20    1.40
  -1  -1   2    2.90    1.20
  -1  -1   2    6.20    1.40
  -1  -1   2    5.70    1.60
   1  -1  -2    4.80    1.40
   1  -1  -2    7.50    1.30
  -1  -1   2    6.40    1.40
   1  -1  -2    8.20    1.60
  -1   1   2    7.00    1.60
   1   1  -2    5.30    1.50
   1   1  -2    2.70    1.60
  -1   1   2    7.10    1.40
   1   1  -2    5.70    1.50
   1   1  -2    7.20    1.20
   1   1  -2    9.30    1.50
  -1   1   2    6.20    1.50
   1   1  -2    6.20    1.40
  -1   1   2    7.30    1.40
  -1   1   2    5.70    1.30
   1   1  -2    8.30    1.70
   1   1  -2    6.70    1.40
  -1   1   2    6.60    1.40
   1   1  -2    5.80    2.00
  -1   1   2    3.80    1.50
   1   1  -2    7.80    1.50
   1  -1   2   62.09    6.10
  -1  -1  -2   60.09    6.00
   1  -1   2   64.09    6.10
   1  -1   2   57.59    5.70
   1  -1   2   58.19    6.10
  -1  -1  -2   63.39    6.10
  -1  -1  -2   61.09    6.10
   1  -1   2   67.19    6.20
  -1  -1  -2   62.29    6.10
  -1  -1  -2   61.49    6.20
  -1  -1  -2   61.89    6.20
   1  -1   2   57.59    6.20
   1  -1   2   59.89    6.00
   1  -1   2   54.59    6.00
  -1  -1  -2   68.99    6.30
  -1  -1  -2   63.29    6.10
   1  -1   2   61.99    6.10
  -1  -1  -2   61.19    5.90
  -1  -1  -2   59.69    6.00
   1  -1   2   65.29    6.30
  -1   1  -2   61.99    6.10
  -1   1  -2   48.40    6.00
   1   1   2   64.39    6.10
   1   1   2   54.19    6.00
   1   1   2   73.19    6.20
   1   1   2   66.49    6.30
  -1   1  -2   61.19    5.90
   1   1   2   63.79    6.20
  -1   1  -2   53.89    6.00
   1   1   2   55.39    6.10
  -1   1  -2   62.19    6.20
  -1   1  -2   54.79    6.10
   1   1   2   65.09    6.00
  -1   1  -2   57.49    6.10
  -1   1  -2   61.99    5.80
  -1   1  -2   65.39    6.20
   1   1   2   60.69    6.10
  -1   1  -2   60.79    6.10
   1   1   2   71.79    6.20
  -1   1  -2   60.99    6.00
   1   1   2   63.59    6.00
  -3  -1  -2   19.90    3.50
   3  -1   2   34.20    4.20
  -3  -1  -2   24.10    3.60
   3  -1   2   16.00    3.30
   3  -1   2   25.00    3.30
  -3  -1  -2   13.50    2.90
   3  -1   2   21.40    3.40
   3  -1   2   18.60    3.50
   3  -1   2   25.80    3.60
  -3  -1  -2   29.00    4.00
   3  -1   2   16.50    3.20
  -3  -1  -2   20.90    3.50
   3  -1   2   20.30    3.30
  -3  -1  -2   24.20    3.00
   3  -1   2   14.80    2.80
  -3  -1  -2   26.00    3.80
   3   1   2   22.50    3.10
   3   1   2   16.00    3.10
   3   1   2   25.40    3.90
   3   1   2   20.30    3.30
  -3   1  -2   20.60    3.90
   3   1   2   23.20    3.40
   3   1   2   22.00    3.40
  -3   1  -2   21.80    2.40
  -3   1  -2   26.10    3.80
  -3   1  -2   21.00    3.90
  -3   1  -2   24.00    3.30
  -3   1  -2   33.10    4.10
   3   1   2   24.70    3.70
   5  -1   2  262.57   25.20
   5  -1   2  289.77   25.90
   5  -1   2  277.57   25.80
  -5  -1  -2  270.77   24.50
  -5  -1  -2  284.97   25.10
   5  -1   2  275.57   25.20
  -5  -1  -2  292.47   25.90
   5  -1   2  285.07   24.40
  -5  -1  -2  260.27   25.10
   5  -1   2  271.27   25.60
   5  -1   2  260.17   24.80
  -5  -1  -2  295.77   25.90
   5  -1   2  274.87   25.80
   5  -1   2  278.47   24.70
  -5  -1  -2  284.27   25.30
  -5  -1  -2  283.77   25.50
  -5  -1  -2  260.87   25.00
   5   1   2  279.97   24.70
  -5   1  -2  289.97   25.00
  -5   1  -2  277.97   25.10
   5   1   2  286.27   25.30
   5   1   2  288.07   25.40
  -5   1  -2  270.87   25.10
   5   1   2  274.97   25.80
   5   1   2  294.87   25.90
  -5   1  -2  287.87   24.40
   5   1   2  269.07   25.70
   5   1   2  254.07   25.20
  -5   1  -2  295.07   25.10
   5   1   2  278.27   25.90
   5   1   2  290.67   25.60
  -5   1  -2  279.87   25.70
   5   1   2  277.57   24.70
  -5   1  -2  282.87   25.70
  -7  -1  -2  248.18   22.10
  -7  -1  -2  221.38   21.80
   7  -1   2  243.78   23.10
   7  -1   2  229.48   22.10
  -7  -1  -2  281.27   23.60
   7  -1   2  251.97   22.30
   7  -1   2  227.68   21.10
  -7  -1  -2  250.87   22.70
  -7  -1  -2  227.38   22.80
  -7  -1  -2  266.07   22.50
   7  -1   2  219.78   22.90
   7   1   2  218.38   20.90
   7   1   2  238.38   21.40
  -7   1  -2  255.57   21.90
  -7   1  -2  224.48   22.80
  -7   1  -2  236.98   22.90
  -7   1  -2  241.68   21.80
   7   1   2  238.08   22.20
   9  -1   2    5.00    2.70
   9  -1   2    7.80    2.30
  -9  -1  -2    3.50    3.60
   9  -1   2    1.40    3.60
   9  -1   2    5.40    3.10
   9  -1   2    8.50    3.20
  -9  -1  -2    9.70    3.00
  -9  -1  -2    2.20    3.30
  -9  -1  -2    1.30    2.50
  -9  -1  -2    1.90    2.60
  -9   1  -2    3.10    3.90
  -9   1  -2    8.00    2.80
   9   1   2    4.80    2.80
   9   1   2    8.30    2.70
  -9   1  -2    5.40    2.60
  -9   1  -2    8.40    2.80
   9   1   2   10.90    3.10
 -11  -1  -2  245.08   21.70
 -11  -1  -2  231.68   21.30
 -11  -1  -2  212.88   23.10
  11  -1   2  237.18   21.90
  11  -1   2  223.88   23.50
 -11  -1  -2  186.78   21.50
  11  -1   2  205.88   21.50
  11  -1   2  235.48   23.80
  11  -1   2  219.08   20.70
 -11  -1  -2  245.88   23.50
  11  -1   2  216.68   20.70
  11   1   2  253.17   22.20
 -11   1  -2  231.68   21.30
  11   1   2  216.88   21.70
 -11   1  -2  233.48   21.30
  11   1   2  217.28   20.80
  11   1   2  220.08   21.50
 -11   1  -2  240.78   23.30
 -11   1  -2  231.78   23.20
  13  -1   2   45.60    6.70
  13  -1   2   40.10    7.60
  13  -1   2   64.19   10.70
 -13  -1  -2   44.40    7.30
 -13  -1  -2   49.50   10.40
  13  -1   2   44.30    6.60
 -13  -1  -2   61.09    7.90
  13  -1   2   41.80    7.40
  13  -1   2   46.80   10.50
 -13  -1  -2   71.79   11.00
 -13   1  -2   47.50    7.20
 -13   1  -2   62.99   10.20
  13   1   2   49.50    7.00
  13   1   2   53.19    8.00
 -13   1  -2   41.10    7.00
  13   1   2   39.00    7.10
 -13   1  -2   49.10   10.50
  13   1   2   47.80    8.10
 -15  -1  -2  102.69   13.10
 -15  -1  -2  103.19   16.00
  15  -1   2  117.29   12.30
  15  -1   2  137.99   18.60
  15  -1   2  145.89   18.50
  15  -1   2  113.39   13.40
 -15  -1  -2   95.99   17.20
  15  -1   2  121.49   17.80
  15  -1   2  118.09   13.90
  15  -1   2  115.09   12.30
 -15  -1  -2  112.29   12.90
 -15   1  -2  106.19   12.80
  15   1   2  134.29   13.90
  15   1   2  110.99   13.30
  15   1   2   99.89   12.50
 -15   1  -2   98.99   12.90
 -17  -1  -2   61.59    9.60
  17  -1   2   48.40   12.40
  17  -1   2   33.50   11.70
  17  -1   2   59.39    8.20
  17  -1   2   63.89    8.30
  17  -1   2   40.80   12.40
  17  -1   2   50.89    8.90
 -17  -1  -2   62.49   10.40
  17  -1   2   39.20    9.30
 -17   1  -2   49.70    9.10
  17   1   2   59.89   10.00
  17   1   2   84.89   15.90
  17   1   2   47.50    8.60
  17   1   2   35.30    8.80
  17   1   2   36.00   12.70
 -17   1  -2   49.80   11.30
  19  -1   2  136.09   16.60
  19  -1   2  189.58   25.10
 -19  -1  -2  162.48   23.00
  19  -1   2  148.79   23.40
 -19  -1  -2  179.48   18.90
  19  -1   2  166.88   18.60
  19  -1   2  170.38   24.80
  19  -1   2  158.38   18.20
 -19  -1  -2  136.89   17.80
  19   1   2  155.58   24.20
 -19   1  -2  138.89   18.20
  19   1   2  153.78   17.60
  19   1   2  159.58   18.60
 -19   1  -2  154.88   17.90
  19   1   2  150.48   23.90
  21  -1   2  114.49   14.90
  21  -1   2  114.39   21.90
 -21  -1  -2  135.09   17.10
  21  -1   2  128.19   16.70
  21  -1   2   85.79   19.50
 -21  -1  -2  109.79   15.60
  21  -1   2  160.88   23.00
  21  -1   2  109.89   15.60
  21   1   2  117.29   15.50
  21   1   2  121.49   16.50
 -21   1  -2  114.09   15.70
 -21   1  -2  109.79   16.90
  21   1   2  122.79   22.10
  21   1   2  111.19   16.10
  21   1   2  126.99   23.00
  23  -1   2   59.89   17.70
  23  -1   2   52.39   11.40
  23  -1   2   58.99   12.50
 -23  -1  -2   50.19   11.60
  23  -1   2   50.09   18.30
 -23  -1  -2   55.19   14.40
  23  -1   2   65.49   18.20
 -23   1  -2   69.79   12.30
  23   1   2   44.70   18.30
  23   1   2   32.80   14.20
  23   1   2   54.19   17.70
  23   1   2   67.59   12.50
  23   1   2   42.20   11.60
 -23   1  -2   43.80   14.80
  25  -1   2   21.90   10.20
  25  -1   2   23.20   17.70
 -25  -1  -2   23.60   11.00
  25  -1   2   33.30   12.30
  25  -1   2   17.70   18.60
  25  -1   2   39.10   19.10
  25   1   2   45.10   19.40
 -25   1  -2   49.70   11.00
  25   1   2   44.70   19.70
  25   1   2   44.80   12.70
  25   1   2   24.90   10.90
  25   1   2   62.89   18.90
  27  -1   2   30.60   22.50
  27  -1   2   37.50   12.10
  27  -1   2    8.50   19.50
 -27  -1  -2   18.30   12.60
  27  -1   2   39.10   20.70
  27   1   2   47.00   22.60
  27   1   2   63.99   13.20
  27   1   2   47.20   22.60
  27   1   2   27.70   22.60
  28  -2  -2  172.08   19.70
  28  -2  -2  184.78   20.30
  28  -2  -2  165.78   30.20
 -28  -2   2  190.48   22.90
  28  -2  -2  191.08   32.70
  28  -2  -2  161.18   30.10
  28   2  -2  120.29   21.50
  28   2  -2  202.58   20.80
  28   2  -2  212.48   33.20
  28   2  -2  155.08   30.60
 -28   2   2  174.48   21.40
  28   2  -2  154.08   31.10
  26  -2  -2   11.40    7.40
  26  -2  -2    4.50   14.10
 -26  -2   2   15.30   10.70
  26  -2  -2   22.70   15.60
  26  -2  -2  -18.70   14.30
  26  -2  -2   22.40   16.60
 -26  -2   2  -15.30    7.60
  26  -2  -2    0.90    6.30
  26   2  -2    7.20   16.00
  26   2  -2   13.70   16.60
  26   2  -2   -0.20   14.00
  26   2  -2   12.40   17.70
 -26   2   2   25.40   10.40
  26   2  -2    4.50    6.90
  26   2  -2   10.40    9.20
  24  -2  -2  138.19   15.60
 -24  -2   2  130.09   16.90
 -24  -2   2  122.69   16.60
  24  -2  -2  139.89   20.40
  24  -2  -2  120.29   23.30
  24  -2  -2  129.29   24.40
  24  -2  -2  129.29   23.70
 -24   2   2  150.48   16.80
  24   2  -2  162.48   26.00
 -24   2   2  146.69   16.20
  24   2  -2  131.79   19.90
  24   2  -2  152.08   25.00
  24   2  -2  129.69   16.20
  24   2  -2  100.19   15.70
  22  -2  -2   53.49   13.30
  22  -2  -2   67.29    9.90
  22  -2  -2   86.39   17.50
 -22  -2   2   78.09   11.00
  22  -2  -2   57.19   16.10
  22  -2  -2   73.09   17.40
  22  -2  -2   93.49   10.80
 -22  -2   2   78.59   11.60
  22   2  -2   47.10   12.20
  22   2  -2   34.50   16.00
  22   2  -2   66.29   18.00
  22   2  -2   69.59   10.70
  22   2  -2   79.09   10.80
 -22   2   2   69.89   10.20
 -22   2   2   57.59    9.50
  20  -2  -2  336.87   34.60
 -20  -2   2  333.97   31.80
  20  -2  -2  359.46   31.90
  20  -2  -2  334.67   32.00
  20  -2  -2  343.97   37.10
  20  -2  -2  299.57   36.80
  20  -2  -2  369.06   38.00
 -20  -2   2  364.06   33.30
  20   2  -2  332.07   32.00
 -20   2   2  352.66   31.50
 -20   2   2  335.67   31.50
  20   2  -2  348.37   32.50
  20   2  -2  332.97   34.20
  18  -2  -2   46.10   11.50
  18  -2  -2   21.60    8.50
  18  -2  -2   47.80   10.40
  18  -2  -2   38.90    6.10
 -18  -2   2   29.50    8.50
  18  -2  -2   58.99   12.50
 -18  -2   2   44.10    6.60
  18  -2  -2   37.90    6.40
 -18   2   2   46.10    6.50
 -18   2   2   32.20    5.40
  18   2  -2   29.20    6.20
  18   2  -2   39.90    9.20
  18   2  -2   33.00    6.80
  16  -2  -2  556.34   53.79
  16  -2  -2  579.44   50.69
  16  -2  -2  584.94   50.79
  16  -2  -2  637.64   54.89
  16  -2  -2  555.24   54.29
 -16  -2   2  564.14   50.19
 -16  -2   2  675.53   54.49
  16   2  -2  533.95   51.39
  16   2  -2  546.15   52.39
  16   2  -2  544.45   50.99
 -16   2   2  565.74   49.90
 -14  -2   2  124.99   15.50
  14  -2  -2  103.09   13.40
  14  -2  -2  106.69   11.10
  14  -2  -2   97.69   14.80
 -14  -2   2  102.69   10.30
  14  -2  -2  116.29   15.80
  14  -2  -2  111.89   11.00
 -14  -2   2   98.09   11.70
  14   2  -2  100.79   11.00
  14   2  -2  113.19   11.40
 -14   2   2  109.69    9.80
  12  -2  -2 1204.28  109.59
  12  -2  -2 1264.87  109.89
 -12  -2   2 1258.17  107.09
 -12  -2   2 1288.17  109.49
  12  -2  -2 1276.17  107.39
 -12  -2   2 1243.18  109.99
  12  -2  -2 1222.08  107.49
 -12  -2   2 1221.68  106.89
  12  -2  -2 1245.68  109.79
  12   2  -2 1163.38  107.49
  12   2  -2 1255.27  108.99
  12   2  -2 1274.37  107.89
  10  -2  -2  575.34   53.19
 -10  -2   2  582.34   53.99
  10  -2  -2  611.84   52.29
  10  -2  -2  618.64   53.89
 -10  -2   2  604.84   51.49
  10  -2  -2  619.14   53.99
 -10  -2   2  613.24   53.59
  10  -2  -2  578.44   53.79
 -10  -2   2  606.14   55.19
 -10  -2   2  607.54   51.49
 -10  -2   2  582.34   55.29
  10   2  -2  604.94   53.39
  10   2  -2  573.04   53.49
  10   2  -2  568.34   52.69
  10   2  -2  578.84   52.09
 -10   2   2  607.94   53.49
  -8  -2   2 2134.69  184.58
  -8  -2   2 2187.78  186.98
  -8  -2   2 2226.68  186.08
   8  -2  -2 1833.92  185.48
   8  -2  -2 2118.59  185.78
  -8  -2   2 2261.77  184.68
  -8  -2   2 2087.49  184.68
   8  -2  -2 2164.48  186.28
  -8  -2   2 2175.08  186.68
   8  -2  -2 2173.68  186.38
   8  -2  -2 2194.88  186.08
   8  -2  -2 2194.38  184.98
   8  -2  -2 2179.18  186.48
  -8  -2   2 2121.79  186.48
  -8  -2   2 2195.08  186.68
   8   2  -2 2196.98  186.18
  -8   2   2 2179.88  186.28
   8   2  -2 2099.19  185.38
   8   2  -2 2223.28  185.98
   8   2  -2 2143.99  185.18
  -6  -2   2  117.79   11.80
  -6  -2   2  140.79   13.20
   6  -2  -2  119.49   12.70
   6  -2  -2  128.29   12.00
  -6  -2   2  140.19   11.70
   6  -2  -2  126.99   12.70
  -6  -2   2  141.19   12.50
   6  -2  -2  135.89   12.90
  -6  -2   2  133.49   11.70
   6  -2  -2  116.09   12.20
  -6  -2   2  134.99   13.20
  -6  -2   2  132.19   12.90
  -6  -2   2  133.39   12.00
   6  -2  -2  125.89   12.70
  -6  -2   2  122.69   12.90
  -6   2   2  123.39   12.80
  -6   2   2  117.39   12.70
  -6   2   2  119.29   12.90
   6   2  -2  144.69   13.20
   6   2  -2  130.29   11.90
  -6   2   2  117.99   11.50
   6   2  -2  133.49   12.50
  -6   2   2  130.79   11.70
  -6   2   2  132.79   11.30
   6   2  -2  131.69   13.10
   6   2  -2  129.89   12.80
   6   2  -2  122.79   12.70
   6   2  -2  141.59   13.00
  -6   2   2  127.89   13.00
   4  -2  -2 1957.10  171.98
  -4  -2   2 2087.69  172.58
   4  -2  -2 2038.60  171.98
   4  -2  -2 2032.00  172.78
   4  -2  -2 1978.70  171.98
  -4  -2   2 1802.72  172.08
   4  -2  -2 1947.01  171.78
  -4  -2   2 2200.38  172.08
  -4  -2   2 2026.20  171.68
   4  -2  -2 1997.90  172.18
  -4  -2   2 1895.61  172.38
  -4  -2   2 2009.20  172.38
  -4  -2   2 2026.50  171.68
  -4  -2   2 1962.90  171.88
  -4  -2   2 1967.10  172.18
  -4   2   2 1954.40  171.68
  -4   2   2 1948.61  171.98
  -4   2   2 1905.61  171.88
  -4   2   2 2015.60  171.88
   4   2  -2 1954.80  171.48
   4   2  -2 2014.20  172.38
   4   2  -2 2078.29  172.18
  -4   2   2 2155.08  171.68
   4   2  -2 2013.90  171.58
  -4   2   2 1953.80  172.38
  -4   2   2 1947.91  171.98
   4   2  -2 2096.89  173.08
   4   2  -2 2053.99  172.18
   4   2  -2 2056.89  171.68
  -4   2   2 1909.31  172.18
  -2  -2   2  706.73   66.89
   2  -2  -2  771.32   65.79
  -2  -2   2  776.22   65.49
   2  -2  -2  748.03   65.39
   2  -2  -2  776.62   65.49
   2  -2  -2  770.02   65.79
  -2  -2   2  770.92   65.89
  -2  -2   2  731.93   66.39
  -2  -2   2  756.82   65.99
   2  -2  -2  814.12   65.79
   2  -2  -2  769.72   65.89
   2  -2  -2  654.23   65.99
   2  -2  -2  778.52   66.09
   2  -2  -2  735.73   65.59
  -2  -2   2  751.72   65.69
  -2  -2   2  762.72   66.59
  -2  -2   2  756.62   64.89
  -2   2   2  783.72   65.99
  -2   2   2  790.72   65.59
   2   2  -2  788.92   66.09
   2   2  -2  785.82   64.89
  -2   2   2  635.54   65.99
  -2   2   2  774.12   65.89
   2   2  -2  748.23   66.39
   2   2  -2  787.52   65.49
  -2   2   2  777.22   65.59
   2   2  -2  653.13   66.09
   2   2  -2  783.42   65.79
  -2   2   2  806.22   65.59
   2   2  -2  711.43   65.79
   2   2  -2  744.33   65.99
   2   2  -2  769.42   65.69
   2   2  -2  770.92   66.39
  -2   2   2  724.63   65.69
   0  -2   2 1723.53  147.59
   0  -2   2 1708.53  147.59
   0  -2   2 1715.43  147.59
   0  -2  -2 1776.52  147.79
   0  -2  -2 1811.72  147.59
   0  -2   2 1648.54  147.39
   0  -2  -2 1792.62  147.49
   0  -2   2 1703.73  147.89
   0  -2   2 1620.04  147.19
   0  -2   2 1626.34  147.49
   0  -2   2 1746.33  147.99
   0  -2   2 1661.73  147.19
   0  -2  -2 1627.34  147.49
   0  -2   2 1747.93  147.89
   0  -2  -2 1763.62  148.19
   0  -2  -2 1652.43  147.49
   0  -2  -2 1624.24  147.49
   0  -2  -2 1828.52  147.59
   0   2  -2 1628.14  147.39
   0   2  -2 1773.32  147.99
   0   2   2 1784.32  147.79
   0   2  -2 1700.63  147.49
   0   2   2 1780.32  147.49
   0   2   2 1633.04  147.39
   0   2   2 1800.82  147.49
   0   2  -2 1676.03  147.59
   0   2   2 1730.23  147.69
   0   2   2 1710.23  147.99
   0   2  -2 1710.33  147.59
   0   2  -2 1761.42  147.89
   0   2   2 1753.82  147.69
   0   2  -2 1614.44  147.49
   0   2   2 1776.72  147.59
   0   2  -2 1667.83  147.19
   0   2  -2 1728.93  147.59
   0   2  -2 1671.53  147.09
   2  -2   2  185.68   17.00
  -2  -2  -2  213.78   17.70
  -2  -2  -2  180.18   17.00
  -2  -2  -2  188.38   16.70
   2  -2   2  185.08   17.00
  -2  -2  -2  177.48   17.00
  -2  -2  -2  181.38   17.10
   2  -2   2  154.38   16.90
  -2  -2  -2  187.08   17.10
   2  -2   2  184.18   17.10
   2  -2   2  178.58   17.40
  -2  -2  -2  196.58   17.10
  -2  -2  -2  168.88   16.90
   2  -2   2  180.68   17.00
   2  -2   2  188.48   16.30
  -2  -2  -2  194.88   17.00
   2  -2   2  179.18   17.00
   2  -2   2  180.98   17.00
   2   2   2  201.48   18.00
   2   2   2  175.88   17.10
  -2   2  -2  187.68   17.70
  -2   2  -2  196.18   17.10
  -2   2  -2  186.68   16.90
   2   2   2  178.28   16.90
   2   2   2  180.48   17.00
  -2   2  -2  192.98   16.40
   2   2   2  172.48   16.50
  -2   2  -2  190.98   17.10
  -2   2  -2  187.78   16.90
  -2   2  -2  187.58   17.00
   2   2   2  182.58   17.40
   2   2   2  183.58   16.90
   2   2   2  179.68   16.90
  -2   2  -2  166.58   17.30
   4  -2   2  128.69   12.90
  -4  -2  -2  152.88   13.70
   4  -2   2  127.19   12.80
  -4  -2  -2  139.69   12.70
  -4  -2  -2  141.29   12.80
   4  -2   2  106.69   12.60
  -4  -2  -2  117.69   12.50
   4  -2   2  140.19   12.80
  -4  -2  -2  127.19   13.10
   4  -2   2  135.29   13.20
   4  -2   2  132.39   12.80
   4  -2   2  146.79   13.30
  -4  -2  -2  119.99   12.90
  -4  -2  -2  127.49   13.00
   4  -2   2  139.89   13.10
   4  -2   2  127.89   13.20
   4  -2   2  116.99   12.30
  -4  -2  -2  128.59   13.10
  -4   2  -2  116.99   13.20
  -4   2  -2  134.39   13.10
   4   2   2  140.49   13.20
   4   2   2  130.09   13.00
  -4   2  -2  125.69   12.50
   4   2   2  146.09   13.90
  -4   2  -2  118.79   13.10
   4   2   2  105.09   12.80
  -4   2  -2  150.28   13.00
  -4   2  -2  139.89   13.10
  -4   2  -2  140.49   12.40
  -4   2  -2  140.89   13.20
   4   2   2  128.49   12.50
   4   2   2  152.88   13.20
   4   2   2  140.19   12.80
   4   2   2  123.89   12.80
   4   2   2  129.09   13.00
  -6  -2  -2 1246.88  112.19
   6  -2   2 1258.17  111.79
  -6  -2  -2 1266.17  112.39
   6  -2   2 1304.17  112.29
  -6  -2  -2 1272.97  112.89
  -6  -2  -2 1175.58  111.99
  -6  -2  -2 1275.47  113.19
   6  -2   2 1287.07  113.09
  -6  -2  -2 1482.15  113.19
  -6  -2  -2 1341.37  113.29
  -6  -2  -2 1312.17  113.19
   6  -2   2 1355.06  112.49
   6  -2   2 1354.16  113.09
  -6  -2  -2 1312.07  111.89
   6  -2   2 1312.67  112.99
   6  -2   2 1080.49  112.09
   6   2   2 1327.17  112.19
   6   2   2 1314.07  111.69
   6   2   2 1268.77  112.19
   6   2   2 1300.17  112.29
  -6   2  -2 1272.07  112.09
  -6   2  -2 1367.46  112.29
  -6   2  -2 1314.37  112.99
  -6   2  -2 1298.87  111.59
   6   2   2 1290.87  112.49
  -8  -2  -2  471.45   41.70
  -8  -2  -2  466.45   42.40
  -8  -2  -2  477.85   44.20
   8  -2   2  460.25   44.10
   8  -2   2  484.05   44.00
  -8  -2  -2  543.25   43.80
  -8  -2  -2  475.05   42.90
   8  -2   2  441.06   41.10
   8  -2   2  446.76   43.70
   8  -2   2  468.55   42.00
  -8  -2  -2  448.16   41.70
   8  -2   2  484.45   42.60
  -8   2  -2  481.55   42.20
  -8   2  -2  497.05   42.30
   8   2   2  439.96   40.50
   8   2   2  458.55   41.50
  -8   2  -2  449.76   41.50
  -8   2  -2  458.55   41.10
  -8   2  -2  472.25   42.80
   8   2   2  471.65   42.60
   8   2   2  459.45   42.80
 -10  -2  -2   14.90    4.10
 -10  -2  -2    4.30    3.30
  10  -2   2   16.60    5.80
  10  -2   2    6.60    4.40
  10  -2   2    9.60    3.80
 -10  -2  -2    9.40    4.50
 -10  -2  -2   15.30    4.40
 -10  -2  -2    7.90    4.90
  10  -2   2   12.10    5.20
 -10  -2  -2   12.10    5.30
  10  -2   2   13.10    5.30
  10  -2   2   14.40    3.80
 -10   2  -2   12.40    3.90
 -10   2  -2   13.00    3.70
  10   2   2   14.90    4.10
  10   2   2   13.00    3.70
  10   2   2    9.50    3.70
 -10   2  -2   14.40    5.70
 -10   2  -2   11.30    3.40
  12  -2   2  410.36   40.90
  12  -2   2  409.36   38.80
 -12  -2  -2  427.46   38.60
 -12  -2  -2  429.46   41.00
  12  -2   2  462.15   41.20
  12  -2   2  440.16   41.00
 -12  -2  -2  445.96   39.40
  12  -2   2  405.46   37.90
 -12  -2  -2  412.06   40.40
 -12  -2  -2  422.86   40.60
  12  -2   2  412.56   39.10
 -12   2  -2  431.56   38.60
 -12   2  -2  432.26   38.60
  12   2   2  396.36   38.80
  12   2   2  416.26   39.20
  12   2   2  449.16   38.60
 -14  -2  -2  474.55   47.50
 -14  -2  -2  512.75   45.10
  14  -2   2  486.05   47.90
  14  -2   2  494.85   48.10
  14  -2   2  496.75   44.60
  14  -2   2  452.05   47.40
 -14  -2  -2  551.44   46.00
 -14  -2  -2  492.35   47.70
  14  -2   2  501.85   45.70
  14  -2   2  490.45   45.50
  14  -2   2  481.35   44.30
  14   2   2  500.35   45.00
 -14   2  -2  492.95   45.00
  14   2   2  514.15   45.70
 -14   2  -2  490.25   45.00
  14   2   2  499.45   46.00
  16  -2   2  297.07   30.20
 -16  -2  -2  331.77   35.00
  16  -2   2  382.16   35.40
  16  -2   2  348.27   30.60
 -16  -2  -2  302.57   33.30
  16  -2   2  304.17   31.30
  16  -2   2  297.37   34.40
 -16  -2  -2  323.27   31.20
  16  -2   2  333.37   31.80
 -16  -2  -2  358.16   31.80
  16  -2   2  337.37   34.80
  16   2   2  332.17   31.00
  16   2   2  315.77   31.50
  16   2   2  345.97   32.20
 -16   2  -2  333.57   31.20
 -16   2  -2  308.37   30.90
  18  -2   2   53.99   13.40
 -18  -2  -2   48.90    9.00
 -18  -2  -2   30.60    8.30
  18  -2   2   19.50    8.40
  18  -2   2   20.10   11.40
  18  -2   2   36.10    7.90
  18  -2   2   42.40    7.70
  18  -2   2   40.60   12.60
 -18  -2  -2   54.79   13.30
  18   2   2   39.80    8.20
 -18   2  -2   40.10    9.00
  18   2   2   29.70    8.00
 -18   2  -2   34.60    8.00
  20  -2   2  184.38   25.70
  20  -2   2  171.48   25.80
 -20  -2  -2  167.28   20.60
  20  -2   2  171.68   18.70
 -20  -2  -2  217.58   25.20
  20  -2   2  167.58   19.80
  20  -2   2  133.29   19.60
  20  -2   2  178.58   26.50
 -20  -2  -2  179.48   20.50
  20   2   2  215.68   28.10
 -20   2  -2  173.88   19.50
  20   2   2  153.38   20.00
  20   2   2  168.18   20.50
 -20   2  -2  157.18   20.30
  20   2   2  169.48   26.60
  20   2   2  162.28   20.40
 -22  -2  -2  196.58   25.10
  22  -2   2  244.08   23.90
  22  -2   2  240.68   28.40
  22  -2   2  200.18   29.80
  22  -2   2  260.57   32.30
  22  -2   2  224.38   24.90
 -22  -2  -2  230.78   24.10
 -22   2  -2  204.68   23.40
 -22   2  -2  188.88   24.80
  22   2   2  184.98   24.00
  22   2   2  160.68   23.40
  22   2   2  175.78   23.80
  22   2   2  202.88   31.60
  22   2   2  216.38   32.00
  24  -2   2   38.10   10.40
  24  -2   2   33.70   17.10
  24  -2   2   35.70   15.50
  24  -2   2   51.69   12.40
 -24  -2  -2   23.00   10.60
  24  -2   2   50.59   18.60
  24   2   2   48.50   11.60
  24   2   2   23.40   17.10
  24   2   2    5.00   17.80
  24   2   2   42.90   12.20
  26  -2   2   67.19   12.90
 -26  -2  -2   44.20   13.30
  26  -2   2   63.19   22.00
  26  -2   2   39.70   20.90
  26  -2   2   49.40   14.30
  26  -2   2   34.80   20.60
 -26   2  -2   56.69   13.50
  26   2   2   88.49   23.90
  26   2   2   78.49   14.70
  26   2   2   75.89   23.00
  26   2   2  111.39   24.20
 -28  -2  -2   40.60   13.90
  28  -2   2   39.60   24.40
  28  -2   2   41.80   21.90
  28  -2   2   30.40   23.40
  28  -2   2   15.30   11.40
  28   2   2   18.90   24.00
  28   2   2   23.30   12.00
  28   2   2   40.90   23.90
  28   2   2   18.90   23.00
 -28   2  -2    7.70   12.20
  29  -3  -2  171.18   21.40
 -29  -3   2  190.58   23.00
  29  -3  -2  153.48   31.50
  29  -3  -2  118.89   29.60
  29  -3  -2  161.68   30.80
 -29   3   2  163.58   20.70
  29   3  -2  157.08   31.30
  29   3  -2  160.68   20.50
  29   3  -2  133.69   23.30
  29   3  -2  173.58   33.10
  29   3  -2  125.99   31.70
  27  -3  -2   82.49   13.20
 -27  -3   2   95.49   16.10
  27  -3  -2   56.99   21.00
  27  -3  -2  101.09   24.60
  27  -3  -2  128.19   24.00
  27  -3  -2   88.09   12.60
  27   3  -2   78.59   16.60
  27   3  -2   83.49   13.50
 -27   3   2   94.79   19.80
  27   3  -2  110.99   24.50
  27   3  -2  112.29   26.30
 -27   3   2   85.49   13.90
  25  -3  -2   26.60   14.30
  25  -3  -2   40.20    8.90
 -25  -3   2   36.60   11.60
  25  -3  -2   32.50   16.10
  25  -3  -2   27.20   16.60
  25  -3  -2   48.30   15.20
  25  -3  -2   63.79    9.90
 -25  -3   2   45.60   15.70
 -25   3   2   44.40   10.90
  25   3  -2   39.30   11.30
  25   3  -2   55.19   14.80
 -25   3   2   48.50    9.30
  23  -3  -2  588.74   50.59
  23  -3  -2  531.55   46.90
  23  -3  -2  487.75   52.19
 -23  -3   2  487.75   48.30
  23  -3  -2  463.25   51.79
 -23  -3   2  545.65   47.50
  23  -3  -2  495.05   46.80
  23  -3  -2  477.15   52.69
  23   3  -2  501.15   49.70
 -23   3   2  456.95   46.80
  23   3  -2  556.74   48.10
  21  -3  -2  684.03   66.39
  21  -3  -2  749.73   61.79
  21  -3  -2  726.23   66.99
  21  -3  -2  722.93   67.29
 -21  -3   2  727.83   63.59
  21  -3  -2  684.03   64.19
  21  -3  -2  642.44   61.59
 -21  -3   2  643.64   61.59
  21   3  -2  640.44   61.99
 -21   3   2  696.73   61.49
  21   3  -2  678.83   62.29
  19  -3  -2  168.48   18.60
  19  -3  -2  156.08   21.30
  19  -3  -2  198.58   18.50
  19  -3  -2  197.08   23.30
 -19  -3   2  193.48   23.80
  19  -3  -2  178.48   22.20
 -19  -3   2  172.88   21.90
  19   3  -2  158.28   18.70
  19   3  -2  167.78   20.60
  19   3  -2  186.88   19.30
 -19   3   2  210.18   19.20
  17  -3  -2   97.19   16.30
  17  -3  -2  119.39   12.00
 -17  -3   2  103.29   11.70
 -17  -3   2   85.19   15.10
 -17  -3   2  130.59   17.50
  17  -3  -2   90.39   15.80
  17  -3  -2   96.09   12.00
  17  -3  -2   87.79   16.30
 -17   3   2  127.69   18.10
  17   3  -2  106.59   12.50
  17   3  -2  115.89   13.70
 -17   3   2  104.39   11.10
 -15  -3   2 1281.07  111.59
  15  -3  -2 1261.37  114.59
  15  -3  -2 1293.87  114.59
 -15  -3   2 1264.17  115.09
 -15  -3   2 1322.97  114.39
  15  -3  -2 1285.87  114.89
  15  -3  -2 1284.47  111.79
  15  -3  -2 1308.37  111.99
  15   3  -2 1298.37  113.49
  15   3  -2 1228.08  111.99
 -15   3   2 1260.07  111.09
  15   3  -2 1295.47  112.49
 -15   3   2 1338.77  112.59
 -13  -3   2  966.90   83.59
 -13  -3   2  956.50   86.69
 -13  -3   2  944.71   86.49
  13  -3  -2  996.80   86.29
  13  -3  -2  937.01   85.99
 -13  -3   2  892.51   86.19
 -13  -3   2  933.71   84.59
 -13  -3   2 1002.10   85.99
  13  -3  -2  932.31   86.19
  13  -3  -2  967.20   84.09
  13  -3  -2  990.60   83.89
 -13   3   2  992.70   85.49
  13   3  -2  978.00   84.09
  13   3  -2  963.30   85.39
  13   3  -2 1001.90   84.79
 -13   3   2  945.81   83.09
 -13   3   2  923.41   83.99
  11  -3  -2   80.99   10.60
 -11  -3   2   67.19   10.60
  11  -3  -2   59.89    9.80
  11  -3  -2   67.19    8.20
 -11  -3   2   59.59   10.10
 -11  -3   2   53.89    9.20
 -11  -3   2   55.29   10.00
  11  -3  -2   69.29    7.40
 -11  -3   2   67.89    7.30
  11  -3  -2   68.29    9.00
 -11  -3   2   67.69    8.00
  11  -3  -2   73.89   10.40
  11   3  -2   55.09    7.60
  11   3  -2   75.69   10.00
  11   3  -2   59.59    8.10
  11   3  -2   69.89    9.60
 -11   3   2   66.69    9.50
 -11   3   2   60.19    7.40
  -9  -3   2   79.29    7.50
  -9  -3   2   71.59    7.60
   9  -3  -2   71.29    8.80
  -9  -3   2   85.89    9.70
  -9  -3   2   71.09   10.10
  -9  -3   2   66.29    8.30
   9  -3  -2   73.19    7.90
   9  -3  -2   69.79    9.60
  -9  -3   2   77.09    9.60
   9  -3  -2   55.89    8.80
   9  -3  -2   75.09   10.00
  -9  -3   2   59.19    7.20
   9  -3  -2   67.59    7.90
   9   3  -2   66.79    8.00
  -9   3   2   65.39    6.80
   9   3  -2   72.69    8.90
   9   3  -2   58.69    7.40
  -9   3   2   62.39    8.40
  -9   3   2   75.29    7.30
   7  -3  -2 1783.92  152.18
   7  -3  -2 1769.72  152.68
  -7  -3   2 1860.61  151.88
   7  -3  -2 1755.92  152.68
  -7  -3   2 1750.32  151.88
  -7  -3   2 1875.71  152.48
  -7  -3   2 1674.13  151.88
   7  -3  -2 1677.43  151.78
  -7  -3   2 1764.82  153.28
   7  -3  -2 1790.22  153.18
  -7  -3   2 1724.63  152.98
  -7  -3   2 1790.32  153.18
   7  -3  -2 1807.02  152.98
  -7   3   2 1960.00  151.78
   7   3  -2 1671.33  152.48
  -7   3   2 1787.02  151.58
   7   3  -2 1766.62  152.78
  -7   3   2 1747.63  152.88
   7   3  -2 1560.74  153.18
   7   3  -2 1729.73  151.38
   7   3  -2 1750.42  152.18
  -5  -3   2 1959.50  171.78
  -5  -3   2 1907.11  171.98
   5  -3  -2 1931.61  170.58
  -5  -3   2 2266.97  171.78
   5  -3  -2 1940.21  171.68
  -5  -3   2 1992.20  171.28
  -5  -3   2 1951.20  171.18
   5  -3  -2 1997.80  171.78
  -5  -3   2 2019.30  172.28
  -5  -3   2 2057.19  171.88
   5  -3  -2 1916.51  170.48
  -5  -3   2 1905.01  171.88
   5  -3  -2 2000.20  171.58
   5  -3  -2 1966.00  170.88
   5  -3  -2 1991.30  171.58
  -5  -3   2 1977.10  172.18
   5   3  -2 1897.61  170.88
  -5   3   2 1996.40  171.48
   5   3  -2 1930.01  170.28
   5   3  -2 2026.90  172.18
  -5   3   2 1966.10  171.98
  -5   3   2 1949.10  171.88
  -5   3   2 2048.90  171.58
  -5   3   2 2175.98  171.28
  -5   3   2 2058.89  171.18
   5   3  -2 1974.70  172.18
  -5   3   2 1970.30  171.68
   5   3  -2 2050.59  172.08
  -5   3   2 1915.31  171.58
   5   3  -2 2045.60  171.88
   5   3  -2 1908.51  170.98
  -5   3   2 2049.29  171.08
   5   3  -2 1963.70  171.88
   5   3  -2 1940.11  171.08
   3  -3  -2   14.80    3.80
  -3  -3   2    4.30    2.60
   3  -3  -2   11.20    2.80
  -3  -3   2    7.70    2.90
   3  -3  -2    3.40    2.30
   3  -3  -2   14.50    3.10
  -3  -3   2    7.80    3.40
   3  -3  -2    8.40    2.40
  -3  -3   2    6.10    2.20
   3  -3  -2    8.20    2.80
  -3  -3   2   11.60    4.10
  -3  -3   2    5.00    2.70
  -3  -3   2    4.20    2.90
   3  -3  -2    5.50    2.30
   3  -3  -2    2.60    2.70
   3   3  -2    9.70    3.80
  -3   3   2   12.10    2.90
   3   3  -2    5.90    2.60
  -3   3   2   11.00    3.30
  -3   3   2    6.10    1.70
  -3   3   2    5.50    2.70
   3   3  -2    8.90    2.70
   3   3  -2    5.30    2.30
   3   3  -2    3.80    3.30
   3   3  -2    5.80    2.60
  -3   3   2    9.80    3.10
   3   3  -2    6.40    2.70
  -3   3   2    6.20    2.60
  -3   3   2    5.10    2.60
   3   3  -2    5.90    3.30
   1  -3  -2  186.18   18.90
  -1  -3   2  201.58   19.10
   1  -3  -2  204.38   19.40
   1  -3  -2  155.58   19.20
  -1  -3   2  157.58   19.80
  -1  -3   2  208.58   18.10
   1  -3  -2  200.98   19.20
  -1  -3   2  210.58   18.90
  -1  -3   2  216.58   19.30
   1  -3  -2  196.38   19.00
  -1  -3   2  224.58   20.00
   1   3  -2  196.68   17.90
   1   3  -2  214.58   19.10
   1   3  -2  173.18   19.60
  -1   3   2  220.98   19.30
   1   3  -2  235.58   19.70
  -1   3   2  203.68   19.00
  -1   3   2  210.38   19.80
   1   3  -2  219.68   19.00
  -1   3   2  170.18   19.20
  -1   3   2  207.78   19.40
   1   3  -2  168.78   19.90
  -1   3   2  242.58   19.40
  -1   3   2  175.98   19.30
   1   3  -2  222.48   19.10
   1   3  -2  223.28   19.40
   1   3  -2  198.48   18.80
  -1  -3  -2  176.78   20.50
  -1  -3  -2  210.78   20.20
   1  -3   2  214.58   20.30
   1  -3   2  225.98   19.90
   1  -3   2  222.88   20.20
  -1  -3  -2  210.18   20.20
   1  -3   2  192.78   19.10
   1  -3   2  216.48   20.40
  -1  -3  -2  231.28   20.30
   1  -3   2  209.48   20.40
   1  -3   2  182.38   20.80
  -1  -3  -2  235.38   21.40
   1  -3   2  227.88   20.30
  -1  -3  -2  235.38   20.60
   1  -3   2  226.18   20.00
  -1  -3  -2  209.98   20.10
  -1  -3  -2  214.58   20.20
  -1   3  -2  208.68   20.60
   1   3   2  234.98   20.70
   1   3   2  214.78   19.90
  -1   3  -2  227.08   19.60
   1   3   2  231.68   20.50
  -1   3  -2  237.18   20.60
   1   3   2  217.98   20.90
   1   3   2  220.08   20.30
  -1   3  -2  220.68   20.30
  -1   3  -2  223.68   20.20
  -1   3  -2  175.78   20.10
  -1   3  -2  233.48   20.80
   1   3   2  175.88   20.40
  -1   3  -2  228.18   20.10
  -1   3  -2  219.98   20.40
  -1   3  -2  221.88   19.30
   3  -3   2  145.39   12.80
  -3  -3  -2  133.89   14.20
  -3  -3  -2  148.89   14.50
  -3  -3  -2  135.09   13.50
   3  -3   2  145.49   14.30
  -3  -3  -2  112.79   14.60
   3  -3   2  146.69   14.50
   3  -3   2  139.89   14.40
  -3  -3  -2  133.39   14.00
  -3  -3  -2  152.68   14.40
  -3  -3  -2  153.58   15.80
   3  -3   2  110.49   14.60
   3  -3   2  140.59   14.00
   3  -3   2  154.38   14.30
   3  -3   2  166.68   14.60
   3  -3   2  149.09   14.40
  -3  -3  -2  148.49   14.10
   3  -3   2  133.99   13.90
  -3  -3  -2  139.19   14.30
  -3  -3  -2  141.69   14.30
   3   3   2  161.68   14.40
  -3   3  -2  142.89   14.50
  -3   3  -2  150.48   14.20
   3   3   2  149.99   14.00
   3   3   2  142.09   14.50
   3   3   2  141.79   14.20
  -3   3  -2  182.18   15.10
  -3   3  -2  153.38   14.20
  -3   3  -2  145.39   14.30
   3   3   2  158.38   14.40
  -3   3  -2  159.68   14.00
  -3   3  -2  140.89   14.20
   3   3   2  150.88   14.10
  -3   3  -2  111.09   14.10
  -3   3  -2  148.49   14.40
   3   3   2  150.88   15.40
  -5  -3  -2  538.75   45.90
   5  -3   2  511.95   45.50
   5  -3   2  527.65   45.40
  -5  -3  -2  516.45   44.90
  -5  -3  -2  488.95   45.50
   5  -3   2  528.35   45.70
  -5  -3  -2  492.75   45.70
  -5  -3  -2  503.05   45.80
  -5  -3  -2  562.94   46.90
   5  -3   2  430.96   45.50
   5  -3   2  537.45   45.80
  -5  -3  -2  534.65   45.10
   5  -3   2  492.75   44.10
   5  -3   2  417.76   45.30
  -5  -3  -2  503.85   45.30
   5  -3   2  528.45   45.20
   5   3   2  514.75   45.10
  -5   3  -2  541.05   45.00
  -5   3  -2  512.35   45.10
   5   3   2  443.66   45.50
  -5   3  -2  515.45   45.60
  -5   3  -2  524.65   45.00
   5   3   2  509.75   44.60
   5   3   2  490.85   44.80
   5   3   2  506.05   45.50
   7  -3   2   81.29    9.70
   7  -3   2   76.99    9.60
  -7  -3  -2   77.09   11.00
  -7  -3  -2   70.99    8.70
   7  -3   2   74.89    9.00
  -7  -3  -2   72.99    9.40
  -7  -3  -2   61.29    8.60
  -7  -3  -2   71.19    8.80
   7  -3   2   59.79    9.70
   7  -3   2   71.09    8.60
  -7  -3  -2   77.69    9.80
  -7  -3  -2   75.69   10.50
  -7  -3  -2   75.59    9.20
  -7   3  -2   77.39    8.40
   7   3   2   79.19    8.70
   7   3   2   64.69    8.50
  -7   3  -2   73.69    8.70
   7   3   2   71.99    9.20
  -7   3  -2   85.99    9.90
   7   3   2   71.89    8.00
  -7   3  -2   80.69    8.30
   7   3   2   85.69    9.20
  -7   3  -2   85.39    9.20
  -9  -3  -2   -1.00    4.20
  -9  -3  -2   -0.70    2.90
  -9  -3  -2    6.40    4.30
  -9  -3  -2    1.70    3.90
  -9  -3  -2   -3.40    3.30
  -9  -3  -2    2.70    3.50
   9  -3   2   -1.30    3.50
  -9  -3  -2    5.70    3.40
  -9  -3  -2   -4.70    4.00
   9  -3   2    2.00    3.40
   9  -3   2    3.00    3.40
  -9  -3  -2    4.80    4.60
   9  -3   2    5.60    4.20
   9  -3   2    3.00    2.60
   9  -3   2    3.50    4.00
   9   3   2    5.10    3.50
  -9   3  -2    4.60    2.70
   9   3   2    3.70    3.60
  -9   3  -2   -0.30    2.40
 -11  -3  -2   64.99    9.00
 -11  -3  -2   76.89   11.20
  11  -3   2   49.00   10.10
  11  -3   2   65.99   10.60
 -11  -3  -2   60.79    8.90
  11  -3   2   49.50   10.40
 -11  -3  -2   52.99   10.50
 -11  -3  -2   67.99   10.60
  11  -3   2   71.79    8.50
  11  -3   2   70.89    9.80
 -11  -3  -2   66.49   11.00
  11  -3   2   67.39    9.10
 -11   3  -2   72.79    9.50
  11   3   2   84.69    9.70
  11   3   2   60.49    9.00
 -11   3  -2   58.29    8.90
 -11   3  -2   70.99    8.30
  11   3   2   57.39    9.10
 -13  -3  -2  585.44   57.49
 -13  -3  -2  605.14   57.09
  13  -3   2  589.14   54.39
 -13  -3  -2  604.64   56.89
  13  -3   2  593.94   57.09
  13  -3   2  611.64   55.29
  13  -3   2  633.64   55.69
 -13  -3  -2  647.04   56.49
 -13  -3  -2  610.14   54.89
  13  -3   2  621.64   57.39
  13  -3   2  598.34   57.29
  13   3   2  633.44   55.89
 -13   3  -2  617.34   55.09
  13   3   2  606.64   55.09
  13   3   2  621.94   55.39
  15  -3   2  267.87   23.60
  15  -3   2  202.28   25.10
 -15  -3  -2  220.08   25.30
  15  -3   2  215.38   22.70
 -15  -3  -2  211.38   25.00
 -15  -3  -2  270.27   24.40
  15  -3   2  212.38   25.30
  15  -3   2  259.67   25.50
 -15  -3  -2  185.88   22.20
  15   3   2  211.98   22.70
 -15   3  -2  219.58   22.60
  15   3   2  229.48   22.90
  15   3   2  224.28   23.40
 -17  -3  -2   29.60    8.30
  17  -3   2   28.50   10.40
  17  -3   2   31.30    7.70
  17  -3   2   27.60    8.80
 -17  -3  -2   31.10    7.90
  17  -3   2   34.50   11.00
  17  -3   2   47.60   10.50
  17  -3   2   27.90    7.20
 -17   3  -2   35.20    8.20
  17   3   2   26.40    7.70
  17   3   2   31.80    8.30
  17   3   2   24.60    8.10
 -19  -3  -2  252.97   25.40
  19  -3   2  295.57   29.20
  19  -3   2  268.57   28.70
 -19  -3  -2  220.38   25.40
 -19  -3  -2  269.37   29.20
  19  -3   2  224.58   23.80
  19  -3   2  220.78   24.60
  19  -3   2  255.77   28.30
  19  -3   2  212.58   28.30
  19   3   2  240.58   25.10
  19   3   2  221.58   25.60
  19   3   2  183.08   25.80
 -19   3  -2  229.88   25.20
 -21  -3  -2  431.16   45.00
  21  -3   2  441.96   48.90
 -21  -3  -2  432.96   45.00
  21  -3   2  458.35   43.10
 -21  -3  -2  524.85   49.70
  21  -3   2  510.65   45.10
  21  -3   2  494.85   49.80
  21  -3   2  473.25   48.70
  21  -3   2  478.95   45.80
 -21   3  -2  463.15   45.40
  21   3   2  453.15   44.90
 -21   3  -2  464.65   44.30
  23  -3   2  136.59   17.80
  23  -3   2  105.99   22.10
  23  -3   2  119.09   22.40
  23  -3   2   97.49   23.00
  23  -3   2  122.59   18.70
 -23  -3  -2  121.39   18.20
 -23   3  -2  122.09   16.80
  23   3   2  112.39   17.10
  23   3   2  113.79   24.20
  23   3   2  130.89   18.50
  23   3   2  130.69   27.70
 -23   3  -2  102.79   18.70
  25  -3   2    7.20   17.60
  25  -3   2   14.40    9.70
  25  -3   2    5.40   16.10
  25  -3   2   31.90   13.20
 -25  -3  -2   16.20   11.40
  25  -3   2   34.70   14.60
 -25   3  -2   21.40    9.80
  25   3   2   11.60   10.40
  25   3   2   20.20   12.30
  25   3   2   20.60   17.60
  25   3   2   25.40   19.00
  27  -3   2  169.88   31.80
  27  -3   2  118.89   19.40
 -27  -3  -2  136.99   22.20
  27  -3   2  170.08   30.40
  27  -3   2  162.88   29.60
  27   3   2  109.59   28.90
  27   3   2  137.89   29.30
  27   3   2  103.99   28.90
 -27   3  -2  157.38   21.10
  27   3   2  122.09   20.50
  28  -4  -2   82.69   15.40
 -28  -4   2  146.49   20.70
  28  -4  -2  124.99   17.90
  28  -4  -2  118.49   26.20
  28  -4  -2  211.38   29.40
  28  -4  -2  152.38   30.80
  28   4  -2  131.79   22.60
  28   4  -2  134.19   29.90
  28   4  -2  131.79   17.90
  28   4  -2  141.59   29.90
 -28   4   2  133.09   17.70
  26  -4  -2   -7.00   15.10
 -26  -4   2   16.40   11.00
  26  -4  -2    8.30    8.30
  26  -4  -2    2.60   15.50
  26  -4  -2   11.50   16.30
  26  -4  -2   -2.90    8.00
  26  -4  -2    2.20   15.40
  26   4  -2   12.70    8.40
  26   4  -2  -21.60   15.50
 -26   4   2    6.60    8.10
 -26   4   2   -1.70   11.90
  26   4  -2   12.70   13.30
  26   4  -2   -9.60   17.20
  26   4  -2    8.50   16.90
  24  -4  -2   66.69   16.70
  24  -4  -2  110.29   21.70
 -24  -4   2  105.79   15.80
  24  -4  -2  103.39   21.20
  24  -4  -2   93.59   13.20
 -24  -4   2  121.89   17.80
  24  -4  -2   61.89   18.20
  24   4  -2  101.69   14.20
 -24   4   2   92.89   14.90
  24   4  -2   88.39   17.10
  24   4  -2   74.79   15.60
 -24   4   2   98.09   13.60
 -22  -4   2    1.90    7.70
  22  -4  -2    1.50    8.10
  22  -4  -2   -4.20   10.60
  22  -4  -2   12.10   11.50
  22  -4  -2    5.10   11.00
  22  -4  -2    4.30    5.90
  22  -4  -2    7.60    6.90
 -22  -4   2    5.20    9.40
 -22   4   2   -0.50    7.60
  22   4  -2   11.10   10.20
  22   4  -2    1.50    6.20
  22   4  -2   14.30    8.10
 -22   4   2   -3.10    5.10
  20  -4  -2  730.63   70.99
  20  -4  -2  806.12   71.89
 -20  -4   2  760.32   67.19
  20  -4  -2  789.52   67.19
 -20  -4   2  734.43   69.89
 -20  -4   2  739.73   70.79
  20  -4  -2  758.22   71.09
  20  -4  -2  721.73   67.09
 -20   4   2  704.83   66.29
  20   4  -2  722.63   67.79
  20   4  -2  714.63   68.59
  20   4  -2  706.23   67.59
 -20   4   2  848.62   67.69
  18  -4  -2   68.99    9.50
 -18  -4   2   67.59   12.90
  18  -4  -2   38.30   12.50
  18  -4  -2   38.00   12.30
 -18  -4   2   50.59    8.70
  18  -4  -2   35.00   11.20
  18  -4  -2   53.79    8.20
 -18  -4   2   60.19   13.50
  18   4  -2   65.49   11.00
  18   4  -2   38.90    8.40
 -16  -4   2   13.70    7.60
 -16  -4   2    5.90    4.50
  16  -4  -2    0.70    6.50
  16  -4  -2    6.70    4.50
 -16  -4   2   -1.60    6.30
 -16  -4   2  -15.40    7.00
  16  -4  -2   -2.20    6.40
  16  -4  -2   -5.20    6.00
  16  -4  -2   -0.70    3.30
  16   4  -2   -0.30    5.90
 -16   4   2   17.20    7.30
 -16   4   2    4.50    3.20
  16   4  -2    7.60    5.10
  16   4  -2    5.10    4.60
 -14  -4   2  110.79   15.90
  14  -4  -2  121.99   13.60
  14  -4  -2  119.69   15.40
 -14  -4   2  100.89   16.20
 -14  -4   2  152.48   15.90
 -14  -4   2  116.79   12.90
 -14  -4   2   98.79   15.80
  14  -4  -2  111.79   16.10
  14  -4  -2  127.79   12.90
  14  -4  -2  137.39   17.50
 -14  -4   2  113.99   17.10
 -14   4   2  135.49   15.40
  14   4  -2  117.59   14.40
 -14   4   2  115.69   14.90
  14   4  -2  122.59   14.90
 -14   4   2  119.49   12.10
  14   4  -2  108.89   13.50
  12  -4  -2 3901.71  330.77
 -12  -4   2 3932.21  329.77
  12  -4  -2 3956.70  331.67
 -12  -4   2 3863.41  332.17
 -12  -4   2 3755.42  332.17
  12  -4  -2 3631.44  329.77
 -12  -4   2 3961.20  331.47
 -12  -4   2 3739.23  332.27
  12  -4  -2 3814.12  331.77
 -12  -4   2 3777.82  331.07
  12  -4  -2 4010.70  330.07
  12   4  -2 3751.02  329.87
 -12   4   2 3866.71  329.37
  12   4  -2 3942.51  331.17
  12   4  -2 3768.52  330.37
  12   4  -2 3807.92  331.57
 -12   4   2 3837.92  331.37
 -12   4   2 3725.63  330.57
 -10  -4   2  128.89   13.70
  10  -4  -2  163.08   15.70
  10  -4  -2  120.19   14.90
 -10  -4   2  154.18   15.20
  10  -4  -2  133.69   14.60
  10  -4  -2  119.99   15.60
 -10  -4   2  164.08   16.60
 -10  -4   2  152.28   14.20
  10  -4  -2  157.48   15.60
 -10  -4   2  136.19   15.80
 -10  -4   2  158.48   16.40
 -10  -4   2  146.99   15.00
  10  -4  -2  143.89   14.30
 -10   4   2  150.68   15.60
  10   4  -2  123.49   14.70
 -10   4   2  134.69   13.50
 -10   4   2  135.19   14.90
  10   4  -2  135.89   13.40
  10   4  -2  143.19   14.90
  10   4  -2  137.69   16.40
   8  -4  -2   -1.80    2.70
   8  -4  -2   16.10    5.60
  -8  -4   2   -2.80    3.10
   8  -4  -2   -0.90    3.20
  -8  -4   2   -4.10    2.30
  -8  -4   2    2.40    3.30
  -8  -4   2    1.80    2.50
   8  -4  -2   -0.60    2.60
   8  -4  -2    4.50    2.20
  -8  -4   2    3.90    2.90
   8   4  -2   -0.10    2.70
  -8   4   2    1.50    3.60
  -8   4   2    4.40    3.50
   8   4  -2    3.10    1.80
  -8   4   2   10.70    2.80
  -8   4   2    0.90    2.80
   8   4  -2   12.80    4.20
   6  -4  -2 1650.73  143.39
  -6  -4   2 1671.63  143.39
  -6  -4   2 1773.02  143.89
   6  -4  -2 1664.13  143.49
  -6  -4   2 1640.74  144.39
  -6  -4   2 1566.54  143.79
   6  -4  -2 1671.83  142.29
  -6  -4   2 1671.63  143.09
  -6  -4   2 1680.73  144.29
   6  -4  -2 1634.24  142.19
   6  -4  -2 1685.13  143.69
   6  -4  -2 1514.85  143.69
  -6   4   2 1701.13  143.09
   6   4  -2 1667.73  143.69
   6   4  -2 1634.04  142.79
   6   4  -2 1600.84  141.59
   6   4  -2 1649.54  144.69
  -6   4   2 1626.64  143.99
  -6   4   2 1786.52  143.59
   6   4  -2 1442.76  143.89
  -6   4   2 1780.42  142.59
   6   4  -2 1603.34  142.69
  -6   4   2 1704.73  143.79
  -4  -4   2 9469.75  805.72
  -4  -4   2 9871.81  807.12
   4  -4  -2 9530.35  806.72
   4  -4  -2 9793.32  806.52
   4  -4  -2 9566.54  806.32
  -4  -4   2 9999.00  807.42
   4  -4  -2 9509.25  806.32
  -4  -4   2 9814.82  807.72
  -4  -4   2 9101.49  807.72
  -4  -4   2 9671.23  807.52
   4   4  -2 8804.52  806.92
  -4   4   2 9409.96  806.42
   4   4  -2 9278.07  806.42
   4   4  -2 9167.88  806.52
  -4   4   2 9081.79  806.72
  -4   4   2 9112.79  806.32
   4   4  -2 9291.87  806.82
  -4   4   2 9209.98  805.42
  -4   4   2 9087.89  806.72
  -2  -4   2   17.60    4.30
   2  -4  -2   17.20    4.40
  -2  -4   2    7.50    4.70
  -2  -4   2   11.50    4.40
   2  -4  -2   10.40    4.30
   2  -4  -2    7.30    4.20
  -2  -4   2   15.00    5.90
  -2  -4   2   15.20    4.90
   2  -4  -2   26.50    5.60
  -2  -4   2   14.90    5.90
  -2  -4   2   14.10    2.50
   2  -4  -2   17.90    4.70
   2  -4  -2   13.70    5.20
   2  -4  -2   25.90    5.90
  -2  -4   2    8.10    4.30
   2  -4  -2    9.70    4.40
  -2   4   2   24.00    5.70
  -2   4   2   15.60    4.30
  -2   4   2   35.30    6.40
   2   4  -2   14.70    4.80
   2   4  -2   13.70    4.70
   2   4  -2   13.50    4.60
   2   4  -2    8.30    3.20
   2   4  -2   18.90    4.30
  -2   4   2   15.80    4.50
  -2   4   2   40.70    6.30
   2   4  -2    5.20    4.80
  -2   4   2    2.70    3.70
  -2   4   2   24.60    5.20
   2   4  -2   13.90    5.70
  -2   4   2   12.70    5.00
   2   4  -2   23.40    5.30
   0  -4   2   32.70    7.00
   0  -4   2   50.59    8.90
   0  -4  -2   51.49    7.40
   0  -4   2   51.69    6.30
   0  -4   2   51.79    8.00
   0  -4   2   42.80    7.90
   0  -4  -2   37.80    7.90
   0  -4   2   49.20    7.10
   0  -4  -2   43.00    7.10
   0  -4   2   41.90    7.80
   0  -4   2   51.69    7.20
   0  -4  -2   44.90    7.20
   0  -4  -2   42.60    7.60
   0  -4  -2   40.00    7.40
   0  -4  -2   40.70    7.80
   0  -4  -2   38.50    7.80
   0  -4   2   39.20    7.70
   0   4   2   46.70    7.60
   0   4  -2   40.50    6.70
   0   4  -2   50.89    7.30
   0   4   2   41.00    7.60
   0   4  -2   41.60    8.10
   0   4   2   46.70    8.00
   0   4   2   52.99    8.00
[truncated: 8,297,001 more chars]
