# Supplementary material for: Crystal structure of the new palladium complexes tetra­kis­(1,3-di­methyl­imidazolium-2-yl­idene)palladium(II) hexa­deca­carbonyl­tetra­rhenium diethyl ether disolvate and octa-μ-carbonyl-di­carbonyl­tetra­kis­(tri­phenyl­phosphane)palladium­dirhenium (unknown solvate)
Source: Acta Crystallogr E Crystallogr Commun. 2021 Sep 14;77(Pt 10):1014–8. doi: 10.1107/S2056989021009270 (PMC8491523; doi:10.1107/S2056989021009270)
Supplement: Supplementary file 2 [file e-77-01014-1sup2.hkl]

data_1                                                                          
_shelx_title ' 1_a.res in C2/c'                                                 
_shelx_refln_list_code          4                                               
_shelx_F_calc_maximum     1204.85                                               
_exptl_crystal_F_000      3448.00                                               
_reflns_d_resolution_high  0.6796                                               
                                                                                
loop_                                                                           
 _space_group_symop_operation_xyz                                               
 'x, y, z'                                                                      
 '-x, y, -z+1/2'                                                                
 'x+1/2, y+1/2, z'                                                              
 '-x+1/2, y+1/2, -z+1/2'                                                        
 '-x, -y, -z'                                                                   
 'x, -y, z-1/2'                                                                 
 '-x+1/2, -y+1/2, -z'                                                           
 'x+1/2, -y+1/2, z-1/2'                                                         
                                                                                
_cell_length_a    21.1079                                                       
_cell_length_b    14.0026                                                       
_cell_length_c    19.4346                                                       
_cell_angle_alpha  90.000                                                       
_cell_angle_beta  109.342                                                       
_cell_angle_gamma  90.000                                                       
                                                                                
_shelx_F_squared_multiplier     1.000                                           
                                                                                
loop_                                                                           
 _refln_index_h                                                                 
 _refln_index_k                                                                 
 _refln_index_l                                                                 
 _refln_F_squared_calc                                                          
 _refln_F_squared_meas                                                          
 _refln_F_squared_sigma                                                         
 _refln_observed_status                                                         
   2   0   0      88231.03      84865.80      4193.47 o                         
   4   0   0       6731.64       7117.74       241.46 o                         
   6   0   0      18861.38      18167.15       504.45 o                         
   8   0   0    1451666.75    1544505.50     53887.19 o                         
  10   0   0      45047.46      45518.93      1667.15 o                         
  12   0   0      11807.63      13177.57       594.26 o                         
  14   0   0      61239.06      61735.89      2134.98 o                         
  16   0   0     300410.91     300726.44      9893.08 o                         
  18   0   0       1190.42       1273.80       360.50 o                         
  20   0   0       4132.16       4430.99       435.27 o                         
  22   0   0      13368.34      14877.78       804.23 o                         
  24   0   0      61595.63      64302.54      2272.88 o                         
  26   0   0      10076.93      10082.23       906.82 o                         
  28   0   0       5013.20       5243.44       840.06 o                         
   1   1   0       1553.15        504.18        84.04 o                         
   3   1   0       4708.28       5120.43        96.50 o                         
   5   1   0     104868.96     107716.31      1706.18 o                         
   7   1   0       3826.99       4140.33       140.71 o                         
   9   1   0      46638.23      49062.18      1144.19 o                         
  11   1   0       2688.11       2828.44       182.99 o                         
  13   1   0      72250.24      74208.64      1849.70 o                         
  15   1   0      21020.16      21631.24       621.70 o                         
  17   1   0      21263.47      21479.92       687.95 o                         
  19   1   0       7286.17       6784.59       368.04 o                         
  21   1   0      26874.34      26044.42       803.09 o                         
  23   1   0       8126.49       8955.76       467.07 o                         
  25   1   0       7739.78       6402.08       587.47 o                         
  27   1   0       5826.19       6644.37       652.17 o                         
  29   1   0       6525.81       5151.62       737.65 o                         
   0   2   0     956317.75     863145.00     21914.02 o                         
   2   2   0      10694.95      11899.58       216.98 o                         
   4   2   0     228129.92     237714.00      3411.83 o                         
   6   2   0      37105.99      39089.55       686.78 o                         
   8   2   0     437921.84     438880.75      8236.50 o                         
  10   2   0       3606.08       3551.95       167.39 o                         
  12   2   0      15278.09      14535.56       451.21 o                         
  14   2   0       8724.44       9404.30       374.37 o                         
  16   2   0     126943.12     128077.70      3049.08 o                         
  18   2   0      10494.66      10979.53       473.31 o                         
  20   2   0       8819.64       9379.51       499.68 o                         
  22   2   0       1815.09       2314.28       327.06 o                         
  24   2   0      33642.90      35859.72      1137.46 o                         
  26   2   0      13862.70      14089.58       794.25 o                         
  28   2   0       3766.09       4024.21       584.59 o                         
   1   3   0       4696.23       4954.30       163.09 o                         
   3   3   0       1310.90       1705.96        76.35 o                         
   5   3   0     259250.09     265718.66      4188.52 o                         
   7   3   0      96147.60      94838.52      1782.24 o                         
   9   3   0         55.72        353.02        95.00 o                         
  11   3   0       1583.66       1980.38       159.46 o                         
  13   3   0     159909.89     161084.83      3936.96 o                         
  15   3   0      75816.98      74971.16      1922.47 o                         
  17   3   0      10133.13      10588.98       516.29 o                         
  19   3   0      12470.74      12670.02       542.12 o                         
  21   3   0      93753.95      94457.59      2540.98 o                         
  23   3   0      27558.19      28393.05       918.79 o                         
  25   3   0       7054.54       7621.16       607.54 o                         
  27   3   0       9917.86      10632.54       716.67 o                         
   0   4   0      27844.37      26029.52      1025.12 o                         
   2   4   0     542968.69     576930.44     10112.29 o                         
   4   4   0     982388.62    1056190.62     19712.24 o                         
   6   4   0     234212.23     232482.80      4400.42 o                         
   8   4   0       4512.62       4298.96       168.35 o                         
  10   4   0     270676.78     266029.06      5166.71 o                         
  12   4   0     204236.28     193432.11      4006.89 o                         
  14   4   0      18032.78      17155.71       530.78 o                         
  16   4   0       9657.39      10316.94       437.53 o                         
  18   4   0      51512.93      55146.61      1492.29 o                         
  20   4   0      44443.68      45064.68      1245.39 o                         
  22   4   0        224.72        396.04       346.06 o                         
  24   4   0      14884.93      15365.04      1006.85 o                         
  26   4   0      12524.11      12140.27       792.31 o                         
  28   4   0       4662.14       2908.42       684.03 o                         
   1   5   0      30879.25      28607.65       729.49 o                         
   3   5   0     118561.52     121510.09      2536.06 o                         
   5   5   0      24486.16      24280.14       561.56 o                         
   7   5   0       6339.47       5980.04       245.88 o                         
   9   5   0      62956.85      59600.68      1212.94 o                         
  11   5   0      43202.00      43489.71       928.71 o                         
  13   5   0      32718.78      32099.93       816.47 o                         
  15   5   0        929.70        972.78       203.52 o                         
  17   5   0      28537.68      29677.87       892.29 o                         
  19   5   0      10370.55      11426.65       536.51 o                         
  21   5   0      19791.65      19281.09       767.51 o                         
  23   5   0         11.43       -362.62       382.58 o                         
  25   5   0      16557.67      16105.83      1142.62 o                         
  27   5   0       2135.94        522.78       970.23 o                         
   0   6   0       6216.89       6639.71       548.24 o                         
   2   6   0     303594.94     294427.00      6418.21 o                         
   4   6   0     308440.97     309662.09      6951.47 o                         
   6   6   0      96644.77      93064.11      2049.00 o                         
   8   6   0         29.81        193.91       135.73 o                         
  10   6   0     196562.11     192824.33      3903.92 o                         
  12   6   0      81012.52      77034.75      1601.14 o                         
  14   6   0      26795.27      27704.72       753.51 o                         
  16   6   0        683.94        765.79       242.14 o                         
  18   6   0      42906.54      42995.83      1230.55 o                         
  20   6   0      21599.46      22272.12       900.83 o                         
  22   6   0        272.00        577.42       420.93 o                         
  24   6   0       4095.46       4231.44       587.23 o                         
  26   6   0       8061.97       8787.27      1470.24 o                         
  28   6   0       1157.20        107.12       899.03 o                         
   1   7   0      88393.22      85792.81      1910.42 o                         
   3   7   0     218234.69     211860.14      4696.72 o                         
   5   7   0      66914.92      67437.42      1400.04 o                         
   7   7   0        484.89        539.28       172.51 o                         
   9   7   0     170822.47     166137.28      3302.40 o                         
  11   7   0     193970.56     187208.47      3718.85 o                         
  13   7   0       9240.92       9944.30       439.63 o                         
  15   7   0      21500.40      21514.04       733.92 o                         
  17   7   0     129959.86     126781.31      2840.43 o                         
  19   7   0      88487.10      88892.70      2218.83 o                         
  21   7   0        317.88        238.53       447.02 o                         
  23   7   0      22451.03      22128.41      1211.16 o                         
  25   7   0      65671.00      70362.48      2515.13 o                         
  27   7   0      24357.77      24205.18      1620.39 o                         
   0   8   0     175949.03     176838.89      5637.45 o                         
   2   8   0      35200.18      34673.77       918.36 o                         
   4   8   0       9770.41      10702.15       546.08 o                         
   6   8   0      74190.67      71026.81      1521.42 o                         
   8   8   0     144041.69     140103.53      3051.93 o                         
  10   8   0        658.33        688.04       221.93 o                         
  12   8   0       9678.00      10626.24       447.90 o                         
  14   8   0       3536.22       3348.07       362.50 o                         
  16   8   0      41383.57      41201.32      1169.90 o                         
  18   8   0       2201.14       1911.48       392.91 o                         
  20   8   0        142.65        377.03       430.64 o                         
  22   8   0       1413.40       1084.22       614.55 o                         
  24   8   0       5593.54       6131.08       830.90 o                         
  26   8   0       2038.08       2433.45       861.84 o                         
   1   9   0      36190.30      39908.09      1114.62 o                         
   3   9   0     120146.20     114064.98      2666.51 o                         
   5   9   0     118139.75     111520.79      2380.20 o                         
   7   9   0      20960.42      21613.05       652.59 o                         
   9   9   0      39978.74      40328.79       978.87 o                         
  11   9   0      48751.44      48675.26      1173.72 o                         
  13   9   0      46591.70      44163.11      1230.06 o                         
  15   9   0         42.53       -326.88       326.88 o                         
  17   9   0      57399.88      55187.33      1459.49 o                         
  19   9   0      20563.38      20602.05       888.27 o                         
  21   9   0      19237.87      19316.14      1162.79 o                         
  23   9   0       2666.53       1031.69       690.70 o                         
  25   9   0      21651.08      21774.94      1339.14 o                         
   0  10   0     274725.84     303502.38      9549.60 o                         
   2  10   0      71912.44      75636.60      2083.36 o                         
   4  10   0     177154.28     177639.70      4048.94 o                         
   6  10   0      79904.45      79170.62      1895.94 o                         
   8  10   0     138289.36     131027.72      2936.51 o                         
  10  10   0      29798.00      31119.61       922.62 o                         
  12  10   0      88275.55      91630.34      2101.30 o                         
  14  10   0      35698.61      35188.60      1083.22 o                         
  16  10   0      22342.68      22081.10      1044.23 o                         
  18  10   0       8088.31       9718.73       668.74 o                         
  20  10   0      11903.67      11996.93      1211.55 o                         
  22  10   0       4889.10       5982.76       882.91 o                         
  24  10   0       2685.39       2974.93       858.34 o                         
   1  11   0      32781.83      37145.94      1160.62 o                         
   3  11   0      96681.47     104742.81      2572.83 o                         
   5  11   0     167440.80     161108.06      3552.30 o                         
   7  11   0      45407.80      44928.22      1773.55 o                         
   9  11   0        470.92        533.79       325.73 o                         
  11  11   0       5301.88       5782.31       474.16 o                         
  13  11   0     216296.14     209407.48      4778.29 o                         
  15  11   0      38468.77      37840.91      1380.95 o                         
  17  11   0         59.35       -505.29       505.29 o                         
  19  11   0        712.69       1238.93       765.68 o                         
  21  11   0      97926.45      97017.86      2816.16 o                         
  23  11   0      16552.06      14838.69      1134.47 o                         
   0  12   0      13346.01      16689.43      1062.85 o                         
   2  12   0        719.37       1336.22       402.29 o                         
   4  12   0       1441.76       2006.02       478.56 o                         
   6  12   0       1736.51       1441.60       347.85 o                         
   8  12   0        292.82        788.94       366.86 o                         
  10  12   0        857.36        518.14       600.40 o                         
  12  12   0       8021.38       8323.87       657.94 o                         
  14  12   0         35.49       1020.68       528.20 o                         
  16  12   0        753.26       1670.69       590.51 o                         
  18  12   0        167.90        661.22       692.69 o                         
  20  12   0       5761.39       4615.67       762.42 o                         
  22  12   0        244.13       -214.17       778.53 o                         
   1  13   0       4837.82       6034.02       557.07 o                         
   3  13   0      58602.87      64737.60      1747.39 o                         
   5  13   0     117889.45     124882.60      2657.76 o                         
   7  13   0      10954.49      11505.96       865.43 o                         
   9  13   0       2886.41       2664.75       531.82 o                         
  11  13   0       5222.11       4724.05       771.74 o                         
  13  13   0     122067.36     118337.54      3441.89 o                         
  15  13   0      13759.48      15688.48       945.86 o                         
  17  13   0         60.97       1098.13       841.19 o                         
  19  13   0        515.10        914.69       751.53 o                         
  21  13   0      66892.20      67876.91      3002.84 o                         
   0  14   0     143498.12     171023.42      5687.08 o                         
   2  14   0      69986.40      80466.80      2117.02 o                         
   4  14   0      12323.62      15474.40       804.78 o                         
   6  14   0      62790.71      67281.30      1841.99 o                         
   8  14   0     143632.56     141877.42      4664.92 o                         
  10  14   0      35483.03      37012.86      1613.35 o                         
  12  14   0       5561.84       5387.24       723.91 o                         
  14  14   0      25339.01      24901.52      1572.60 o                         
  16  14   0      47615.45      47134.42      2201.10 o                         
  18  14   0       2895.55       2496.31       848.53 o                         
  20  14   0        479.50       -493.06       950.06 o                         
   1  15   0       9862.02      13206.34       774.92 o                         
   3  15   0      50866.12      58644.83      1723.74 o                         
   5  15   0      19080.34      21796.71       956.97 o                         
   7  15   0        328.87       1127.19       540.50 o                         
   9  15   0      16913.43      18974.34      1045.61 o                         
  11  15   0      28770.38      28876.71      1981.90 o                         
  13  15   0      15366.35      14297.02      1550.84 o                         
  15  15   0       6795.08       7560.44       964.52 o                         
  17  15   0      26354.67      21893.88      1265.10 o                         
  19  15   0      15551.09      16129.91      1553.52 o                         
   0  16   0      60011.70      71222.89      2807.08 o                         
   2  16   0      14155.67      17452.10       900.61 o                         
   4  16   0       1244.83       1445.83       576.62 o                         
   6  16   0      11790.39      12899.74       852.52 o                         
   8  16   0      67771.21      68823.27      2212.62 o                         
  10  16   0       1603.87       1476.16       779.59 o                         
  12  16   0        768.35        427.51       801.63 o                         
  14  16   0       7511.95       8049.28      1342.87 o                         
  16  16   0      38443.55      32375.36      1931.96 o                         
  18  16   0          2.69        673.33      1021.74 o                         
   1  17   0       1050.43       1794.18       664.19 o                         
   3  17   0       9940.81      11410.71       881.00 o                         
   5  17   0       7724.66       8602.52       931.48 o                         
   7  17   0       7200.16       6526.12       919.03 o                         
   9  17   0      17110.05      17071.90      1129.40 o                         
  11  17   0      27309.20      29506.74      1564.90 o                         
  13  17   0        149.68       -838.39       892.18 o                         
  15  17   0      15883.32      13021.17      1335.50 o                         
   0  18   0       1370.74        462.63      1132.24 o                         
   2  18   0      27171.52      30198.92      1352.81 o                         
   4  18   0      78647.71      88809.05      2627.14 o                         
   6  18   0      15320.16      15978.76      1124.31 o                         
   8  18   0       2152.32       1018.38       852.68 o                         
  10  18   0      19176.72      20088.45      1280.34 o                         
  12  18   0      47213.79      46793.69      2000.06 o                         
  14  18   0       3383.33       4648.28      1170.61 o                         
   1  19   0        977.32       1288.57       935.11 o                         
   3  19   0       4681.73       5973.17      1027.20 o                         
   5  19   0       8664.52       9295.41      1085.81 o                         
   7  19   0       2150.47       2863.34       996.76 o                         
   9  19   0        104.45        893.10      1000.37 o                         
  11  19   0        657.03        759.47      1057.66 o                         
   0  20   0       1588.78       1602.91      1597.49 o                         
   2  20   0      30897.25      29457.30      1833.24 o                         
   4  20   0      60390.61      63031.42      2409.45 o                         
   6  20   0      20135.12      19066.96      1639.51 o                         
 -29   1   1       4724.76       4707.06       690.22 o                         
 -27   1   1      10007.83      10419.02       636.40 o                         
 -25   1   1       2078.16       2023.24       388.34 o                         
 -23   1   1      70981.02      72432.34      1805.02 o                         
 -21   1   1       3704.11       4578.36       311.69 o                         
 -19   1   1      11351.86      11973.55       455.01 o                         
 -17   1   1      76849.38      77723.03      2252.74 o                         
 -15   1   1     360705.41     371126.66      8583.42 o                         
 -13   1   1      26768.21      27486.32       805.53 o                         
 -11   1   1         53.23        332.49        90.37 o                         
  -9   1   1     427065.06     428989.91     11681.41 o                         
  -7   1   1    1086669.00    1183531.50     26161.79 o                         
  -5   1   1       4671.05       5173.64       133.62 o                         
  -3   1   1     133744.48     142150.95      2235.68 o                         
  -1   1   1     444949.19     404681.53     17321.41 o                         
   1   1   1     900095.25     611365.44     37077.38 o                         
   3   1   1      34243.08      34930.75       505.22 o                         
   5   1   1     173166.39     181817.59      2774.08 o                         
   7   1   1     401199.75     410916.94      8102.42 o                         
   9   1   1     324245.94     326386.22      7523.78 o                         
  11   1   1      52954.70      54346.58      1275.56 o                         
  13   1   1      38966.19      39612.71       945.30 o                         
  15   1   1     144763.30     145128.09      3567.41 o                         
  17   1   1      39583.21      41037.94      1053.57 o                         
  19   1   1      33632.25      33550.51       931.33 o                         
  21   1   1      20712.51      19836.55       720.31 o                         
  23   1   1      37789.16      38232.45      1134.69 o                         
  25   1   1       3888.86       4038.31       512.09 o                         
  27   1   1      25139.35      24545.92      1318.32 o                         
 -28   2   1      21761.88      22754.19       995.58 o                         
 -26   2   1      15649.34      16570.59       755.16 o                         
 -24   2   1      24455.08      23510.90       799.84 o                         
 -22   2   1      57464.51      58467.91      1493.74 o                         
 -20   2   1      58847.14      59768.75      1645.28 o                         
 -18   2   1      23969.98      23728.69       773.42 o                         
 -16   2   1      84504.97      84231.68      2215.60 o                         
 -14   2   1     142200.66     138887.80      3699.08 o                         
 -12   2   1      87910.06      84738.08      2104.75 o                         
 -10   2   1      24762.55      24108.18       591.62 o                         
  -8   2   1      62754.42      63514.26      1179.47 o                         
  -6   2   1      99137.87     102736.20      1611.28 o                         
  -4   2   1       6739.67       7338.57       135.32 o                         
  -2   2   1      12853.59      14027.60       262.53 o                         
   0   2   1      10179.68      11414.82       210.78 o                         
   2   2   1      11132.19      11783.98       189.92 o                         
   4   2   1      12789.31      13719.49       226.64 o                         
   6   2   1     103834.37     107010.62      1838.33 o                         
   8   2   1       3333.41       3463.78       141.08 o                         
  10   2   1       7175.91       7813.94       253.87 o                         
  12   2   1      37649.75      36057.96       878.25 o                         
  14   2   1      93163.43      96140.48      2320.28 o                         
  16   2   1      23653.48      23398.80       692.55 o                         
  18   2   1      15416.98      15593.95       597.21 o                         
  20   2   1      45554.18      44685.52      1174.71 o                         
  22   2   1      42431.84      42788.03      1239.54 o                         
  24   2   1      10425.49      10633.05       976.25 o                         
  26   2   1      16771.60      17762.33       920.70 o                         
  28   2   1      21908.10      22548.11      1091.04 o                         
 -29   3   1        818.33       1312.65       658.33 o                         
 -27   3   1       9168.88      10495.38       684.57 o                         
 -25   3   1        449.41        563.95       480.48 o                         
 -23   3   1      33335.72      33867.44      1162.41 o                         
 -21   3   1      29330.37      30054.24      1042.88 o                         
 -19   3   1      47379.36      46615.96      1341.66 o                         
 -17   3   1       1188.19        854.96       206.68 o                         
 -15   3   1     105357.63     106167.17      2646.85 o                         
 -13   3   1     224505.20     224000.39      5235.95 o                         
 -11   3   1     141858.33     141771.92      3032.41 o                         
  -9   3   1        145.69        303.55        93.76 o                         
  -7   3   1      95325.08      92671.33      1634.99 o                         
  -5   3   1     688198.12     724469.69     10654.39 o                         
  -3   3   1     147474.31     150341.33      2383.18 o                         
  -1   3   1       1065.45       1604.55       101.04 o                         
   1   3   1       8258.94       8203.35       194.21 o                         
   3   3   1     521675.12     535412.00      8104.74 o                         
   5   3   1     100050.34      99513.23      1789.31 o                         
   7   3   1      43594.09      44032.60       809.29 o                         
   9   3   1      21493.53      22397.47       499.94 o                         
  11   3   1     229853.59     229578.50      4594.57 o                         
  13   3   1      10409.79      10638.93       418.79 o                         
  15   3   1      12249.76      12895.25       507.72 o                         
  17   3   1          5.73        443.60       247.35 o                         
  19   3   1      80771.73      80708.01      2200.06 o                         
  21   3   1        163.90        330.99       346.82 o                         
  23   3   1       6995.22       7425.61       505.48 o                         
  25   3   1        332.79         73.18       476.74 o                         
  27   3   1      25138.85      24622.12      1176.08 o                         
 -28   4   1      13245.86      12334.27       803.41 o                         
 -26   4   1        124.35       -261.63       510.20 o                         
 -24   4   1       6734.46       6990.98       522.71 o                         
 -22   4   1      33447.45      34801.60      1057.02 o                         
 -20   4   1      24715.30      25165.25       879.44 o                         
 -18   4   1       8687.55       9068.79       424.21 o                         
 -16   4   1      20190.53      20359.25       648.45 o                         
 -14   4   1      67029.88      65929.59      1540.16 o                         
 -12   4   1      20854.18      21587.46       571.77 o                         
 -10   4   1      20172.82      19956.94       464.64 o                         
  -8   4   1      32512.00      32157.33       771.46 o                         
  -6   4   1     289486.50     295480.03      5327.25 o                         
  -4   4   1      13405.06      14269.13       316.62 o                         
  -2   4   1     112878.39     111179.41      1861.71 o                         
   0   4   1      31340.63      30510.37       558.30 o                         
   2   4   1     222675.08     239761.19      3925.07 o                         
   4   4   1       5887.61       6434.31       209.25 o                         
   6   4   1     170576.52     173396.50      3389.69 o                         
   8   4   1        163.77        387.72        98.35 o                         
  10   4   1       1507.34       1872.64       160.69 o                         
  12   4   1       8157.53       8982.75       339.72 o                         
  14   4   1      61879.92      60629.81      1443.10 o                         
  16   4   1        754.91        454.70       243.76 o                         
  18   4   1        108.86        -18.22       262.66 o                         
  20   4   1      27025.93      27131.55       886.64 o                         
  22   4   1      36088.20      35929.10      1108.06 o                         
  24   4   1         55.68         36.97       453.93 o                         
  26   4   1        746.39        427.71       592.11 o                         
  28   4   1      10470.80      11079.77       944.93 o                         
 -27   5   1       6515.08       6111.40       677.29 o                         
 -25   5   1       1242.48       1487.40       523.78 o                         
 -23   5   1      19656.93      18567.94       739.01 o                         
 -21   5   1      30366.48      31870.23      1074.51 o                         
 -19   5   1      63241.68      64000.54      1690.34 o                         
 -17   5   1      14270.46      15830.53       613.68 o                         
 -15   5   1       4682.42       5186.58       294.31 o                         
 -13   5   1     273936.91     276101.59      6030.15 o                         
 -11   5   1     327481.00     329197.50      6549.23 o                         
  -9   5   1      59308.22      57731.40      1112.47 o                         
  -7   5   1      31092.52      33550.52       800.51 o                         
  -5   5   1     736252.12     758461.25     14939.86 o                         
  -3   5   1     361921.56     364608.88      8136.50 o                         
  -1   5   1     143850.70     137678.55      2724.34 o                         
   1   5   1      38189.73      38522.26       801.37 o                         
   3   5   1     955811.31    1034861.19     20865.33 o                         
   5   5   1     239040.86     234797.55      4823.43 o                         
   7   5   1      45356.11      45114.79       935.00 o                         
   9   5   1      10314.54       9948.83       303.70 o                         
  11   5   1     478446.09     476053.88      9441.09 o                         
  13   5   1      47386.41      46787.12      1088.36 o                         
  15   5   1       3609.00       4284.09       284.58 o                         
  17   5   1       4856.52       5185.38       360.63 o                         
  19   5   1      91551.66      91650.92      2318.01 o                         
  21   5   1       4336.92       3849.94       419.30 o                         
  23   5   1       2050.23       2617.28       667.69 o                         
  25   5   1        222.57       -707.15       707.15 o                         
  27   5   1      17036.33      17323.84      1095.01 o                         
 -28   6   1        520.59       -107.27      1039.66 o                         
 -26   6   1      47505.67      48413.20      2462.31 o                         
 -24   6   1      28607.78      29256.77      1235.37 o                         
 -22   6   1       1620.30       1739.73       423.59 o                         
 -20   6   1      12952.41      13171.11       637.29 o                         
 -18   6   1     142348.09     138857.75      3389.58 o                         
 -16   6   1      14690.93      14355.05       535.85 o                         
 -14   6   1        627.73        912.36       205.62 o                         
 -12   6   1       9127.68       8986.35       330.77 o                         
 -10   6   1     433467.78     427923.62      8733.72 o                         
  -8   6   1       7731.66       7180.09       285.81 o                         
  -6   6   1      21978.46      21887.72       569.14 o                         
  -4   6   1        182.95        558.75       156.99 o                         
  -2   6   1     250545.98     232506.50      5102.28 o                         
   0   6   1      53118.79      52469.21      1148.71 o                         
   2   6   1      80782.67      80700.78      1707.11 o                         
   4   6   1      22499.73      23631.04       707.48 o                         
   6   6   1     108563.37     107814.23      2303.27 o                         
   8   6   1     119596.05     116230.37      2407.20 o                         
  10   6   1     123434.06     119983.12      2473.43 o                         
  12   6   1       5395.94       5821.52       279.63 o                         
  14   6   1      16475.82      15557.28       515.78 o                         
  16   6   1      60402.78      60415.13      1396.08 o                         
  18   6   1      67500.98      67406.06      1773.54 o                         
  20   6   1       4542.32       4389.34       436.25 o                         
  22   6   1        111.86       -267.51       438.92 o                         
  24   6   1      45284.57      46043.48      1712.08 o                         
  26   6   1      24262.76      25693.86      1604.24 o                         
 -27   7   1       1992.14       3345.19       866.31 o                         
 -25   7   1       1797.88       3683.07       714.01 o                         
 -23   7   1       8594.13       8853.56       736.18 o                         
 -21   7   1       8248.05       8238.66       546.04 o                         
 -19   7   1      15094.79      15406.04       637.52 o                         
 -17   7   1        728.41       1198.54       302.91 o                         
 -15   7   1      31060.43      31456.79       917.09 o                         
 -13   7   1      39518.59      38848.68       940.03 o                         
 -11   7   1       9055.50       9308.58       401.47 o                         
  -9   7   1         69.31         83.74       168.61 o                         
  -7   7   1      34993.90      32686.77       800.32 o                         
  -5   7   1      91993.95      87434.66      1804.38 o                         
  -3   7   1       3353.39       3180.41       256.30 o                         
  -1   7   1       3258.02       3640.98       296.08 o                         
   1   7   1      18545.41      18999.47       600.14 o                         
   3   7   1     115091.89     111655.34      2335.48 o                         
   5   7   1      14185.22      15460.16       473.17 o                         
   7   7   1       1016.14       1076.25       175.30 o                         
   9   7   1       2443.10       2735.38       220.55 o                         
  11   7   1      55393.28      53914.96      1257.80 o                         
  13   7   1         67.66        225.78       228.03 o                         
  15   7   1       2651.68       3048.42       327.80 o                         
  17   7   1        708.33        829.02       320.76 o                         
  19   7   1      31169.57      30719.06      1047.21 o                         
  21   7   1         49.22        155.16       436.89 o                         
  23   7   1        847.07       1215.70       574.35 o                         
  25   7   1        914.32        886.76       718.56 o                         
  27   7   1       3310.95        981.78       996.58 o                         
 -26   8   1      72302.40      76087.90      2917.46 o                         
 -24   8   1      22188.40      24211.19      1334.33 o                         
 -22   8   1        292.05        196.75       705.11 o                         
 -20   8   1       4987.89       4682.37       483.92 o                         
 -18   8   1     216401.92     214781.94      4829.19 o                         
 -16   8   1      34064.79      33509.63       966.76 o                         
 -14   8   1       3312.09       3881.65       380.97 o                         
 -12   8   1       6205.62       6144.42       385.36 o                         
 -10   8   1     332775.06     333612.94      7059.33 o                         
  -8   8   1      11189.42      12206.81       601.33 o                         
  -6   8   1      48913.36      48594.18      1041.96 o                         
  -4   8   1       5157.46       5632.15       343.41 o                         
  -2   8   1     352326.06     344993.19      7568.97 o                         
   0   8   1       1690.30       1999.83       326.14 o                         
   2   8   1     117446.55     109429.89      2633.96 o                         
   4   8   1        102.92        174.57       198.66 o                         
   6   8   1     160052.06     154956.02      3097.57 o                         
   8   8   1      48391.30      46587.05      1064.83 o                         
  10   8   1     112526.77     110876.55      2357.01 o                         
  12   8   1      14087.72      13893.98       519.20 o                         
  14   8   1      10690.36      11000.67       505.53 o                         
  16   8   1      97041.88      98949.23      2377.81 o                         
  18   8   1      83692.20      83028.09      2063.76 o                         
  20   8   1       3297.11       2928.33       561.97 o                         
  22   8   1        537.46        125.68       590.27 o                         
  24   8   1      58246.66      63283.52      2333.57 o                         
  26   8   1      28879.39      30744.42      1661.25 o                         
 -25   9   1        523.24       1069.31       801.05 o                         
 -23   9   1       7983.34       6547.99       759.81 o                         
 -21   9   1       3226.63       3550.75       748.05 o                         
 -19   9   1       6349.34       5535.06       549.33 o                         
 -17   9   1      17021.40      16761.48       757.16 o                         
 -15   9   1      61573.89      60105.85      1575.71 o                         
 -13   9   1      12625.89      13294.74       595.70 o                         
 -11   9   1      43335.93      43066.32      1114.13 o                         
  -9   9   1      95622.92      88351.73      2110.27 o                         
  -7   9   1     201640.31     192195.67      4172.04 o                         
  -5   9   1      57425.18      56748.27      1494.22 o                         
  -3   9   1     172858.95     174359.78      3950.90 o                         
  -1   9   1     170381.28     181543.25      4248.05 o                         
   1   9   1     191405.80     193295.70      4504.95 o                         
   3   9   1      54072.90      51471.17      1602.58 o                         
   5   9   1     191159.95     186277.55      3756.95 o                         
   7   9   1     101812.81      93980.22      2093.57 o                         
   9   9   1      93109.60      91110.77      1977.55 o                         
  11   9   1       5070.02       5079.56       340.88 o                         
  13   9   1      63897.83      66139.90      1576.21 o                         
  15   9   1      37241.81      35539.54      1102.64 o                         
  17   9   1      29277.31      29757.38       969.68 o                         
  19   9   1        682.31        238.78       458.38 o                         
  21   9   1       7262.32       7393.35       854.37 o                         
  23   9   1       2698.35       1401.87       772.59 o                         
  25   9   1       1424.60       2656.24       914.26 o                         
 -24  10   1         83.48       -299.98       808.49 o                         
 -22  10   1      35572.99      36893.23      1506.30 o                         
 -20  10   1      22798.19      22331.10      1232.11 o                         
 -18  10   1      34411.10      32852.67      1246.60 o                         
 -16  10   1       6291.18       5611.73       546.30 o                         
 -14  10   1      89020.77      89332.41      2138.32 o                         
 -12  10   1      28648.92      28209.43       972.26 o                         
 -10  10   1     109343.46     105936.02      2441.69 o                         
  -8  10   1       9294.92       9360.11       488.72 o                         
  -6  10   1      76982.69      72640.24      1678.05 o                         
  -4  10   1      13521.01      14149.70       780.25 o                         
  -2  10   1     251014.38     281600.50      6477.09 o                         
   0  10   1      28138.09      31936.35      1003.29 o                         
   2  10   1      31061.85      32126.59      1028.29 o                         
   4  10   1       7571.64       7785.10       506.25 o                         
   6  10   1     191579.16     177742.02      3698.41 o                         
   8  10   1      10392.22      10404.02       487.26 o                         
  10  10   1      17836.72      17468.94       727.56 o                         
  12  10   1       5661.68       6102.82       428.45 o                         
  14  10   1     110063.32     107076.48      2451.28 o                         
  16  10   1      11431.48      10820.15       655.03 o                         
  18  10   1       1262.43        685.23       495.94 o                         
  20  10   1      13323.70      13506.18       899.80 o                         
  22  10   1      30618.60      31810.66      1540.36 o                         
  24  10   1      11225.22      11340.22      1057.06 o                         
 -25  11   1         23.94       -714.45       964.11 o                         
 -23  11   1       1993.23       2218.52       835.73 o                         
 -21  11   1       4080.91       4401.89       717.71 o                         
 -19  11   1       6690.60       5159.57       829.57 o                         
 -17  11   1        711.40       -332.21       502.86 o                         
 -15  11   1      12864.82      12415.72       726.14 o                         
 -13  11   1      38326.27      39764.79      1379.99 o                         
 -11  11   1      30919.69      32723.04      1339.48 o                         
  -9  11   1      17968.01      19768.49       753.50 o                         
  -7  11   1       8916.69      10026.26       528.28 o                         
  -5  11   1      32042.51      34673.84      1012.64 o                         
  -3  11   1      83957.40      94823.30      2313.63 o                         
  -1  11   1      25199.83      28682.02      1015.95 o                         
   1  11   1      35005.00      39934.09      1211.24 o                         
   3  11   1      55112.21      60538.54      1635.64 o                         
   5  11   1      60137.58      60396.22      1876.19 o                         
   7  11   1      24174.83      24594.11       824.57 o                         
   9  11   1      17141.33      16343.74       672.81 o                         
  11  11   1      27616.09      29502.24      1200.93 o                         
  13  11   1      45434.04      42471.05      1271.34 o                         
  15  11   1       6305.34       6563.44       610.14 o                         
  17  11   1       3562.40       2985.30       622.97 o                         
  19  11   1       3407.50       3456.74       737.38 o                         
  21  11   1       2225.11       3004.15       729.81 o                         
  23  11   1        356.23       2480.49       893.83 o                         
 -24  12   1      12214.96      13317.44      1285.51 o                         
 -22  12   1      72360.27      73438.63      2754.69 o                         
 -20  12   1      55296.52      55285.93      1884.68 o                         
 -18  12   1        754.97       -661.57       742.06 o                         
 -16  12   1      21027.35      20625.53      1011.11 o                         
 -14  12   1     131090.70     128932.81      3454.57 o                         
 -12  12   1      62981.15      63644.68      1705.25 o                         
 -10  12   1      30585.06      32161.47      1316.23 o                         
  -8  12   1      38946.28      38920.11      1205.07 o                         
  -6  12   1      97058.52      93188.41      2311.38 o                         
  -4  12   1      22215.26      26817.51      1183.29 o                         
  -2  12   1      72679.57      85013.49      2139.55 o                         
   0  12   1      29901.44      35597.18      1158.37 o                         
   2  12   1      50533.44      54096.07      1511.47 o                         
   4  12   1      12025.07      13449.14       693.45 o                         
   6  12   1     165683.12     156797.31      4230.43 o                         
   8  12   1       1941.28       2498.80       413.55 o                         
  10  12   1       7079.73       6334.41       505.56 o                         
  12  12   1      37780.93      36902.96      1321.11 o                         
  14  12   1     134008.64     132931.72      3578.15 o                         
  16  12   1        604.18        567.44       561.31 o                         
  18  12   1       3761.20       4272.28       790.26 o                         
  20  12   1      46931.89      47627.71      1745.31 o                         
  22  12   1      67532.37      63525.39      2344.88 o                         
 -23  13   1       2044.80       4300.51      1003.05 o                         
 -21  13   1          2.67       -275.66       830.35 o                         
 -19  13   1         99.71        189.89       804.86 o                         
 -17  13   1      15556.72      15438.81      1067.83 o                         
 -15  13   1       8498.97       8972.28       781.30 o                         
 -13  13   1       5834.14       5715.01       744.29 o                         
 -11  13   1       1732.99       2091.69       572.38 o                         
  -9  13   1      69137.75      66600.49      2376.83 o                         
  -7  13   1      25352.30      27276.76      1193.36 o                         
  -5  13   1      17974.06      19660.62       820.25 o                         
  -3  13   1       6404.99       8188.49       582.21 o                         
  -1  13   1      97671.99     110592.81      2692.28 o                         
   1  13   1      67707.45      80047.82      2071.92 o                         
   3  13   1      10877.81      11922.69       680.80 o                         
   5  13   1       5266.20       6568.47       481.07 o                         
   7  13   1      68406.46      69055.01      1992.89 o                         
   9  13   1      34566.66      34868.82      1192.93 o                         
  11  13   1       3353.47       2595.23       577.18 o                         
  13  13   1       2988.45       3538.77       636.05 o                         
  15  13   1      28589.96      26534.81      1229.28 o                         
  17  13   1       5564.11       4646.56       769.79 o                         
  19  13   1         37.57        581.33       770.78 o                         
  21  13   1         25.35        269.18       849.46 o                         
 -20  14   1      12965.78      11384.26      1055.99 o                         
 -18  14   1      20475.51      21028.55      1397.14 o                         
 -16  14   1       1337.38       1373.90       881.13 o                         
 -14  14   1      14146.39      14782.03      1182.83 o                         
 -12  14   1      11135.29       9795.71      1125.15 o                         
 -10  14   1      58867.27      59230.37      2405.30 o                         
  -8  14   1       9219.86       9873.92       785.32 o                         
  -6  14   1      23344.62      25806.01       867.05 o                         
  -4  14   1      12230.79      14168.32       726.80 o                         
  -2  14   1      72948.02      84488.99      2190.24 o                         
   0  14   1      31018.83      34932.78      1203.52 o                         
   2  14   1      16032.83      20121.30       984.71 o                         
   4  14   1       2114.32       2770.47       558.89 o                         
   6  14   1      64506.07      66187.37      1971.66 o                         
   8  14   1      19409.02      19519.44       880.47 o                         
  10  14   1       8031.69       6959.50       712.81 o                         
  12  14   1        286.99       -608.19       608.19 o                         
  14  14   1      40994.41      41170.25      1869.13 o                         
  16  14   1      13198.44      12052.16       952.76 o                         
  18  14   1        193.53       -552.76       866.11 o                         
  20  14   1       3729.42       3667.93       970.44 o                         
 -19  15   1        289.50       -309.30       921.62 o                         
 -17  15   1      28124.47      26693.32      1602.18 o                         
 -15  15   1      44357.34      41768.68      1829.19 o                         
 -13  15   1       1622.70       1287.25       744.36 o                         
 -11  15   1       6208.00       5630.85       752.02 o                         
  -9  15   1      72346.55      73811.45      2301.96 o                         
  -7  15   1      97225.73     103082.20      2636.13 o                         
  -5  15   1       5349.16       6043.60       534.16 o                         
  -3  15   1      18167.70      20432.09       946.80 o                         
  -1  15   1     122908.16     145897.53      3503.89 o                         
   1  15   1     120330.99     138325.17      3358.65 o                         
   3  15   1      10966.05      11233.87       730.49 o                         
   5  15   1      13156.89      14971.29       766.49 o                         
   7  15   1     126394.30     128772.27      3106.45 o                         
   9  15   1      80204.84      75512.52      2937.51 o                         
  11  15   1       1164.14        472.55       719.52 o                         
  13  15   1      11122.61      10782.25      1121.21 o                         
  15  15   1      51545.40      50582.29      2009.59 o                         
  17  15   1      21135.78      19328.51      1365.37 o                         
  19  15   1        358.18       1404.47      1027.74 o                         
 -18  16   1      55570.68      51313.62      2056.82 o                         
 -16  16   1      10832.03       9631.21      1195.81 o                         
 -14  16   1       2942.88       2415.80      1377.12 o                         
 -12  16   1       2448.72        838.99      1024.49 o                         
 -10  16   1      85439.75      86565.48      3811.87 o                         
  -8  16   1        950.84       2470.78       747.04 o                         
  -6  16   1         56.62        414.36       638.27 o                         
  -4  16   1         67.75        790.59       554.92 o                         
  -2  16   1      64600.39      75134.02      2070.99 o                         
   0  16   1       8714.16      11076.05       769.97 o                         
   2  16   1       8612.94      10915.01       776.20 o                         
   4  16   1       2012.93       2766.40       551.68 o                         
   6  16   1      10916.37      13669.65       833.68 o                         
   8  16   1      33039.46      34198.20      1577.16 o                         
  10  16   1      23436.01      21499.22      1299.20 o                         
  12  16   1       9639.09       8965.67      1233.03 o                         
  14  16   1        469.63       -249.51       895.79 o                         
  16  16   1      42078.62      38802.99      2162.20 o                         
  18  16   1      20162.72      20090.10      1383.41 o                         
 -15  17   1       9741.38       9184.86      1098.96 o                         
 -13  17   1      14738.21      14888.38      1142.26 o                         
 -11  17   1      12976.29      13610.82      1188.90 o                         
  -9  17   1       3737.87       2904.77       955.97 o                         
  -7  17   1       7936.21       7810.46      1122.45 o                         
  -5  17   1      24471.07      28039.40      1441.65 o                         
  -3  17   1      11436.21      11886.39       873.38 o                         
  -1  17   1       6836.00       8174.47       809.69 o                         
   1  17   1       5469.34       7032.17       833.83 o                         
   3  17   1      36294.69      39269.03      1549.77 o                         
   5  17   1      10123.26      11657.28      1168.23 o                         
   7  17   1       8643.52       6809.56       921.82 o                         
   9  17   1       3847.31       2547.81       895.08 o                         
  11  17   1      31269.77      31211.70      1606.54 o                         
  13  17   1       1988.46        272.03       995.63 o                         
  15  17   1       7512.20       6865.43      1232.37 o                         
 -14  18   1       3240.71       4353.64      1291.21 o                         
 -12  18   1        857.61       1745.31       977.82 o                         
 -10  18   1      18980.60      19050.36      1268.76 o                         
  -8  18   1        625.86        298.32       825.41 o                         
  -6  18   1        371.22          8.27       815.23 o                         
  -4  18   1        560.11       2256.63       782.24 o                         
  -2  18   1      14598.75      15886.72       989.26 o                         
   0  18   1       1179.34        465.46       856.30 o                         
   2  18   1        470.86       -114.54       767.36 o                         
   4  18   1        518.99       2069.61       802.89 o                         
   6  18   1       7833.73       7047.39       938.97 o                         
   8  18   1      10007.09       8185.33      1005.17 o                         
  10  18   1       2738.11       2168.35       958.37 o                         
  12  18   1       4139.65       4205.80      1357.08 o                         
 -11  19   1      40479.12      37701.82      1770.18 o                         
  -9  19   1       3268.05       2368.85      1056.33 o                         
  -7  19   1       1791.17        218.47      1283.58 o                         
  -5  19   1      89356.43      98593.07      3020.65 o                         
  -3  19   1      61439.63      70245.07      2591.20 o                         
  -1  19   1       6386.81       6065.27      1008.00 o                         
   1  19   1       3474.60       4170.17      1103.74 o                         
   3  19   1     119338.72     134929.36      4544.29 o                         
   5  19   1      64441.49      68605.98      2353.71 o                         
   7  19   1       1881.98       2099.55      1032.38 o                         
   9  19   1       4824.35       5068.49      1066.75 o                         
  -6  20   1         45.48       -102.20      1082.30 o                         
  -4  20   1       2627.67       4915.74      1060.10 o                         
  -2  20   1       3438.48       2779.38      1154.71 o                         
   0  20   1       4545.43       6056.29      1181.94 o                         
   2  20   1       2286.30        767.03      1085.38 o                         
   4  20   1       1724.65       4282.27      1084.05 o                         
   6  20   1      11642.34      11726.69      1329.09 o                         
 -28   0   2      34434.78      33381.85      1707.28 o                         
 -26   0   2        120.12       -268.25       628.75 o                         
 -24   0   2      47217.36      49879.92      1989.99 o                         
 -22   0   2      21699.34      22835.25       983.05 o                         
 -20   0   2      46114.14      45096.92      1589.76 o                         
 -18   0   2      29192.55      28675.55      1108.72 o                         
 -16   0   2     246949.94     246275.20      8101.96 o                         
 -14   0   2     160522.86     166140.56     10235.09 o                         
 -12   0   2      71472.68      69215.95      3545.52 o                         
 -10   0   2     361823.38     353864.66     17571.75 o                         
  -8   0   2     711729.38     725774.69     27825.74 o                         
  -6   0   2     368200.91     390991.28     13727.30 o                         
  -4   0   2     146747.39     154309.36      5447.84 o                         
   2   0   2     220463.16     233985.97      6364.80 o                         
   4   0   2       1943.18       2526.38       100.67 o                         
   6   0   2     425123.69     433739.47     10751.19 o                         
   8   0   2     181204.19     175471.64      5378.01 o                         
  10   0   2      91045.52      88400.08      2766.80 o                         
  12   0   2      15717.41      17079.48       645.99 o                         
  14   0   2     296137.44     302251.00      8303.17 o                         
  16   0   2     112072.92     110053.45      3305.15 o                         
  18   0   2       4453.32       4418.20       438.46 o                         
  20   0   2      13012.82      12081.61       712.76 o                         
  22   0   2      81782.80      82941.74      2808.09 o                         
  24   0   2      15120.41      16092.44      1440.43 o                         
  26   0   2       3483.13       4188.06       843.82 o                         
  28   0   2       5647.00       5272.59      1310.63 o                         
 -29   1   2       6883.37       5540.53      1032.06 o                         
 -27   1   2       8199.59       7832.95       499.82 o                         
 -25   1   2       6922.43       7729.96       480.41 o                         
 -23   1   2      24079.31      24976.48       775.93 o                         
 -21   1   2      33594.89      32209.96       890.92 o                         
 -19   1   2      16938.76      17095.48       561.50 o                         
 -17   1   2      26063.55      27168.77       756.13 o                         
 -15   1   2      49281.63      49294.95      1623.88 o                         
 -13   1   2      67107.02      68365.55      2188.39 o                         
 -11   1   2      24755.37      23885.38       825.93 o                         
  -9   1   2      21912.27      21944.48       617.15 o                         
  -7   1   2      14333.81      13677.40       316.78 o                         
  -5   1   2      27252.52      28093.69       584.43 o                         
  -3   1   2       2842.21       3325.96        73.74 o                         
  -1   1   2        448.69        946.32        34.90 o                         
   1   1   2       8489.91       8848.49       136.16 o                         
   3   1   2       2850.70       3248.54        99.60 o                         
   5   1   2      37004.98      40152.78       623.20 o                         
   7   1   2      33035.23      34548.56       752.29 o                         
   9   1   2        650.99        828.09       100.37 o                         
  11   1   2      31191.10      32561.63       722.11 o                         
  13   1   2       7355.08       7067.64       270.21 o                         
  15   1   2      15110.46      16358.58       501.71 o                         
  17   1   2       7688.89       7681.20       405.89 o                         
  19   1   2      21220.45      22464.90       733.03 o                         
  21   1   2      17349.35      17011.91       643.15 o                         
  23   1   2       7023.26       7882.13       534.31 o                         
  25   1   2       4677.28       5131.98       564.45 o                         
  27   1   2       7059.73       5470.74       803.73 o                         
 -28   2   2      26252.74      25324.77      1019.58 o                         
 -26   2   2        317.15        940.30       375.52 o                         
 -24   2   2      19167.61      19258.21       717.71 o                         
 -22   2   2       8715.06      10177.40       456.85 o                         
 -20   2   2      48670.57      49126.51      1328.78 o                         
 -18   2   2       5003.90       5529.72       317.15 o                         
 -16   2   2      81748.40      83048.87      2255.75 o                         
 -14   2   2      14923.36      15391.19       513.28 o                         
 -12   2   2     179976.73     180217.17      4537.06 o                         
 -10   2   2      86831.34      85923.30      1919.99 o                         
  -8   2   2     314751.12     318672.06      6137.50 o                         
  -6   2   2      19055.02      18611.28       331.50 o                         
  -4   2   2     286346.22     300492.78      4713.50 o                         
  -2   2   2     109970.59     110964.42      1654.43 o                         
   0   2   2     241483.22     258926.66      3712.75 o                         
   2   2   2      25361.27      26511.17       419.76 o                         
   4   2   2      20212.02      19045.35       313.92 o                         
   6   2   2     193369.70     189771.11      3286.05 o                         
   8   2   2      69021.00      67613.19      1332.00 o                         
  10   2   2       1479.23       1688.93       137.40 o                         
  12   2   2      61474.39      61120.70      1418.04 o                         
  14   2   2      72540.62      71352.64      1650.99 o                         
  16   2   2      48891.39      47187.02      1152.99 o                         
  18   2   2       5560.73       5463.08       360.35 o                         
  20   2   2      24035.87      24638.67       778.93 o                         
  22   2   2      28992.10      30126.26       993.90 o                         
  24   2   2       5836.05       5338.32       605.33 o                         
  26   2   2       8304.89       9298.05       816.23 o                         
  28   2   2       3076.91       3687.57       738.62 o                         
 -29   3   2      26692.24      22983.20      1105.71 o                         
 -27   3   2      12801.99      13011.81       702.33 o                         
 -25   3   2       6287.57       6490.96       495.37 o                         
 -23   3   2      74586.12      73443.48      2122.56 o                         
 -21   3   2      98458.16      99323.12      2747.89 o                         
 -19   3   2      27369.03      26096.86       882.18 o                         
 -17   3   2      14765.17      15255.03       569.01 o                         
 -15   3   2     184740.64     186017.64      4533.99 o                         
 -13   3   2     139787.25     138750.94      2978.41 o                         
 -11   3   2       9347.53       9402.14       297.34 o                         
  -9   3   2       9671.89      10000.67       270.53 o                         
  -7   3   2     254642.77     259358.42      4886.64 o                         
  -5   3   2     280110.50     295351.69      4360.63 o                         
  -3   3   2        677.96       1062.38        70.65 o                         
  -1   3   2      28182.21      29350.67       531.04 o                         
   1   3   2      29808.37      31256.24       507.35 o                         
   3   3   2      21354.18      20967.51       341.78 o                         
   5   3   2      71012.61      73389.05      1307.49 o                         
   7   3   2      11824.01      10778.75       271.20 o                         
   9   3   2        196.92        291.67       111.13 o                         
  11   3   2       9031.58       9484.81       322.65 o                         
  13   3   2      86762.46      88061.31      2081.25 o                         
  15   3   2      32842.73      32582.12       946.23 o                         
  17   3   2       4404.23       4498.08       349.34 o                         
  19   3   2      33571.64      34232.17      1045.62 o                         
  21   3   2      66543.70      67331.59      1910.81 o                         
  23   3   2      18624.77      17130.22       816.57 o                         
  25   3   2       3544.63       2696.75       548.11 o                         
  27   3   2      19356.78      19999.22      1128.50 o                         
 -28   4   2      19709.13      19244.70       926.78 o                         
 -26   4   2        181.41        531.15       434.99 o                         
 -24   4   2      13886.24      13682.03       665.37 o                         
 -22   4   2        308.72        548.77       301.85 o                         
 -20   4   2     108140.03     107922.45      2738.38 o                         
 -18   4   2       7234.60       7764.34       554.25 o                         
 -16   4   2        391.90        379.87       241.97 o                         
 -14   4   2      16250.83      17274.54       511.69 o                         
 -12   4   2     572922.31     569785.62     11579.92 o                         
 -10   4   2      19798.19      20413.23       479.35 o                         
  -8   4   2         38.91        366.28       140.67 o                         
  -6   4   2     238571.56     242853.92      4382.63 o                         
  -4   4   2    1375567.00    1558787.75     30626.54 o                         
  -2   4   2       1556.78       2386.86       156.85 o                         
   0   4   2       5664.73       6584.59       185.42 o                         
   2   4   2     136040.09     138243.31      2291.58 o                         
   4   4   2     769141.25     786033.94     15427.91 o                         
   6   4   2       5453.10       5549.19       186.73 o                         
   8   4   2      30021.19      30416.18       656.47 o                         
  10   4   2      87721.73      80030.72      1677.19 o                         
  12   4   2     279966.84     271981.00      5444.88 o                         
  14   4   2        770.12        611.38       211.83 o                         
  16   4   2       5341.65       6411.44       541.46 o                         
  18   4   2      37605.34      38813.96      1157.14 o                         
  20   4   2      81088.35      81956.52      2092.66 o                         
  22   4   2      10408.46      10293.36       634.93 o                         
  24   4   2        127.14        393.87       508.37 o                         
  26   4   2      12249.00      13094.01       939.73 o                         
 -29   5   2       1348.02       1000.88       754.28 o                         
 -27   5   2       5793.56       5158.31       780.40 o                         
 -25   5   2      19622.79      20435.50      1466.63 o                         
 -23   5   2       8742.28       8841.25       540.49 o                         
 -21   5   2       6645.05       6574.39       438.51 o                         
 -19   5   2      21623.66      22376.69       768.50 o                         
 -17   5   2      47527.33      48470.50      1360.46 o                         
 -15   5   2      19383.51      20223.13       599.62 o                         
 -13   5   2       8185.09       8470.50       326.71 o                         
 -11   5   2      36620.02      36766.03       833.80 o                         
  -9   5   2      76383.10      73544.35      1498.12 o                         
  -7   5   2     122853.59     122356.10      2556.67 o                         
  -5   5   2      27221.10      28445.52       631.12 o                         
  -3   5   2      23541.12      22208.58       538.22 o                         
  -1   5   2      78064.32      76926.35      1416.64 o                         
   1   5   2     104621.67     104770.51      1922.42 o                         
   3   5   2      21342.22      24054.67       527.98 o                         
   5   5   2      13950.76      13807.49       368.75 o                         
   7   5   2      14676.21      13943.89       369.69 o                         
   9   5   2      99254.64      96188.89      2004.29 o                         
  11   5   2       1162.12       1202.87       190.59 o                         
  13   5   2      13827.02      13504.41       447.66 o                         
  15   5   2        110.58        727.69       289.73 o                         
  17   5   2      31878.33      30387.71       920.02 o                         
  19   5   2         26.91       -100.88       333.77 o                         
  21   5   2       7298.06       7240.81       546.13 o                         
  23   5   2       1578.81       3030.08       571.48 o                         
  25   5   2      21341.74      22265.34      1229.97 o                         
  27   5   2        383.89        902.99       740.90 o                         
 -28   6   2      12163.88      10507.56       991.38 o                         
 -26   6   2         45.87       1226.52       603.75 o                         
 -24   6   2       1818.70       1289.19       566.32 o                         
 -22   6   2        849.49        614.48       385.11 o                         
 -20   6   2      73584.84      69366.69      1904.67 o                         
 -18   6   2       4149.28       4544.15       360.18 o                         
 -16   6   2       2108.09       2114.08       295.27 o                         
 -14   6   2       8554.69       8924.51       359.45 o                         
 -12   6   2     228988.78     225712.38      4548.50 o                         
 -10   6   2       5159.65       5486.36       259.41 o                         
  -8   6   2       2044.05       2554.54       182.90 o                         
  -6   6   2     102037.81     102499.32      2071.72 o                         
  -4   6   2     597806.25     591754.00     11692.89 o                         
  -2   6   2        675.99       1323.36       175.18 o                         
   0   6   2      65260.79      64128.13      1301.51 o                         
   2   6   2      85430.28      83169.15      1757.00 o                         
   4   6   2     313875.88     312516.94      6230.72 o                         
   6   6   2        830.76       1624.10       164.48 o                         
   8   6   2      55929.86      55356.50      1188.31 o                         
  10   6   2      35176.34      32217.59       755.74 o                         
  12   6   2     134477.28     127500.56      2641.01 o                         
  14   6   2         72.30        184.45       190.30 o                         
  16   6   2       6521.84       6134.93       397.59 o                         
  18   6   2      17947.41      17375.25       719.89 o                         
  20   6   2      32728.10      31262.08      1068.09 o                         
  22   6   2       6938.03       7140.60       898.05 o                         
  24   6   2        574.17       1136.07       639.83 o                         
  26   6   2       5412.77       5782.65       900.16 o                         
 -27   7   2      35957.30      35647.20      1869.56 o                         
 -25   7   2     102578.91     103872.17      3195.44 o                         
 -23   7   2       1042.36       1774.14       688.88 o                         
 -21   7   2       9905.61       9415.50       591.87 o                         
 -19   7   2     131791.25     128113.45      3075.75 o                         
 -17   7   2     220571.78     216201.08      4829.91 o                         
 -15   7   2       1318.87       1417.71       256.37 o                         
 -13   7   2       8894.22      10146.94       481.14 o                         
 -11   7   2     229719.75     231967.12      5105.84 o                         
  -9   7   2     360352.16     369619.28      7793.60 o                         
  -7   7   2      59122.02      61186.25      1280.19 o                         
  -5   7   2        112.29        531.96       164.56 o                         
  -3   7   2      93971.79      89535.96      2104.84 o                         
  -1   7   2     188606.91     185390.14      3897.26 o                         
   1   7   2     158115.92     150478.77      3484.51 o                         
   3   7   2        315.68        540.04       170.12 o                         
   5   7   2      11134.28      11665.26       400.09 o                         
   7   7   2       9702.78      10390.52       407.91 o                         
   9   7   2     343678.41     337597.38      6585.16 o                         
  11   7   2       6331.31       6613.98       372.54 o                         
  13   7   2        351.12        439.45       235.97 o                         
  15   7   2       5625.84       6148.88       398.30 o                         
  17   7   2     173734.80     180701.98      4213.32 o                         
  19   7   2      18405.76      18747.81       797.83 o                         
  21   7   2       1605.65       1127.79       502.11 o                         
  23   7   2      20171.17      19494.52      1159.74 o                         
  25   7   2      78988.55      82114.43      3026.85 o                         
 -26   8   2         29.36       1214.00       774.21 o                         
 -24   8   2       1470.54       3254.32       854.31 o                         
 -22   8   2       4818.02       4595.95       618.31 o                         
 -20   8   2       7617.07       7468.97       521.35 o                         
 -18   8   2       3787.74       4241.86       422.84 o                         
 -16   8   2      22437.47      21721.97       745.91 o                         
 -14   8   2      19823.18      21492.80       843.12 o                         
 -12   8   2        128.66        123.10       240.97 o                         
 -10   8   2      42143.20      42889.91      1004.05 o                         
  -8   8   2     104103.23     102769.04      2238.45 o                         
  -6   8   2      39609.77      37933.09       875.05 o                         
  -4   8   2        714.92        946.19       268.37 o                         
  -2   8   2     127150.34     127410.27      2833.93 o                         
   0   8   2      69061.77      67916.23      1786.42 o                         
   2   8   2      17223.74      17159.09       594.82 o                         
   4   8   2        239.38        523.38       183.40 o                         
   6   8   2     129025.95     120444.16      2535.18 o                         
   8   8   2      42514.51      40603.19       943.43 o                         
  10   8   2      17733.52      18065.76       567.48 o                         
  12   8   2        108.54        214.01       245.16 o                         
  14   8   2      14311.13      15074.73       607.12 o                         
  16   8   2      23181.64      23220.87       770.46 o                         
  18   8   2       2769.00       3281.84       468.53 o                         
  20   8   2         96.75        -16.56       499.04 o                         
  22   8   2       9295.44       8780.04       783.91 o                         
  24   8   2        628.05       -274.74       749.33 o                         
  26   8   2        414.70       -868.11       868.11 o                         
 -25   9   2      43141.28      39800.02      2002.79 o                         
 -23   9   2       3026.68       3908.92       700.40 o                         
 -21   9   2       3374.28       3277.91       645.84 o                         
 -19   9   2      24675.26      24280.67       926.96 o                         
 -17   9   2      93116.80      92037.99      2267.03 o                         
 -15   9   2      30667.10      30159.60       937.23 o                         
 -13   9   2        352.77        860.76       330.77 o                         
 -11   9   2      57899.04      56761.95      1576.49 o                         
  -9   9   2     122686.77     122875.05      2667.14 o                         
  -7   9   2      72889.17      71404.03      1603.27 o                         
  -5   9   2        875.27        426.73       239.20 o                         
  -3   9   2      94414.16      96294.82      2285.73 o                         
  -1   9   2     106641.42     113649.35      2747.71 o                         
   1   9   2     119868.92     113103.18      2943.49 o                         
   3   9   2        239.17         15.22       231.31 o                         
   5   9   2      79186.38      77465.23      1671.09 o                         
   7   9   2       1438.43       1745.94       267.43 o                         
   9   9   2     127929.93     120012.05      2550.56 o                         
  11   9   2       1127.66        567.95       304.99 o                         
  13   9   2      26833.55      26803.56       859.29 o                         
  15   9   2        284.97         30.26       360.55 o                         
  17   9   2     109133.61     106734.81      2668.22 o                         
  19   9   2        135.80       -276.57       540.53 o                         
  21   9   2       6398.83       6886.76       755.03 o                         
  23   9   2        659.07       -751.66       838.60 o                         
  25   9   2      38186.90      37774.81      1893.99 o                         
 -26  10   2         89.18       1007.30       952.80 o                         
 -24  10   2       1077.13        464.98       785.88 o                         
 -22  10   2       7394.06       7757.91       768.64 o                         
 -20  10   2       2703.28       3740.95       604.67 o                         
 -18  10   2      11433.29      11678.71       688.43 o                         
 -16  10   2      13879.50      13929.49       684.81 o                         
 -14  10   2      53161.37      55451.32      1416.62 o                         
 -12  10   2      34439.39      34104.38      1020.41 o                         
 -10  10   2      58753.76      59496.69      1653.69 o                         
  -8  10   2      71067.85      67940.59      1825.17 o                         
  -6  10   2      85136.29      81646.51      1843.83 o                         
  -4  10   2      86106.63      84239.45      2137.91 o                         
  -2  10   2     202687.77     218961.58      5254.82 o                         
   0  10   2      89606.30      93762.52      2324.92 o                         
   2  10   2     144475.91     135763.75      3518.14 o                         
   4  10   2      87645.94      84568.76      2563.64 o                         
   6  10   2     105505.20     105808.20      2293.34 o                         
   8  10   2      51897.90      48080.77      1202.26 o                         
  10  10   2      79757.20      74922.72      1765.09 o                         
  12  10   2      44140.01      43803.71      1127.05 o                         
  14  10   2      26466.54      25181.10       850.79 o                         
  16  10   2      10815.21       9987.29       678.24 o                         
  18  10   2      24236.75      23396.52      1052.63 o                         
  20  10   2       5878.76       5362.26       722.32 o                         
  22  10   2       6683.51       8565.08       875.72 o                         
  24  10   2        589.19        483.17       881.61 o                         
 -25  11   2       1300.91       1019.74      1180.82 o                         
 -23  11   2      57068.39      54063.00      2550.12 o                         
 -21  11   2      72061.98      71737.81      2328.99 o                         
 -19  11   2       3220.76       2944.37       602.50 o                         
 -17  11   2       1561.83       1997.49       543.31 o                         
 -15  11   2     148564.94     150955.12      3776.97 o                         
 -13  11   2      93859.86      89947.78      2488.22 o                         
 -11  11   2        628.14        512.17       398.37 o                         
  -9  11   2      10803.52      12022.96       639.02 o                         
  -7  11   2     171451.42     167003.91      3713.88 o                         
  -5  11   2      47459.59      47066.99      1276.85 o                         
  -3  11   2      31309.77      34681.78      1075.24 o                         
  -1  11   2      47759.58      51351.00      1505.09 o                         
   1  11   2     152172.47     159303.62      3814.45 o                         
   3  11   2        877.89       1600.94       349.16 o                         
   5  11   2      65842.97      63641.66      1837.24 o                         
   7  11   2      42928.90      40657.21      1333.49 o                         
   9  11   2      50554.23      46755.51      1510.85 o                         
  11  11   2      24095.88      24235.78       921.98 o                         
  13  11   2      97775.05      99294.24      2469.99 o                         
  15  11   2      31199.42      34773.84      1231.66 o                         
  17  11   2      14456.54      14897.72       862.23 o                         
  19  11   2      19071.30      18613.82       998.60 o                         
  21  11   2      57158.61      56464.59      2413.93 o                         
  23  11   2      15042.52      15987.74      1553.69 o                         
 -24  12   2       1466.78        162.39       941.36 o                         
 -22  12   2       1105.79        814.33       784.37 o                         
 -20  12   2       2441.09       1445.52       967.72 o                         
 -18  12   2        137.60       -705.58       705.58 o                         
 -16  12   2       6436.11       7123.15       674.78 o                         
 -14  12   2        806.46        318.61       511.42 o                         
 -12  12   2       1747.56       1542.72       470.30 o                         
 -10  12   2        207.94        452.16       395.34 o                         
  -8  12   2       5432.46       6490.86       597.55 o                         
  -6  12   2        306.50        769.86       322.13 o                         
  -4  12   2       1991.56       2931.37       480.97 o                         
  -2  12   2        179.93        927.52       385.24 o                         
   0  12   2      18018.91      22382.49       938.53 o                         
   2  12   2        135.79        334.91       408.11 o                         
   4  12   2       2649.70       4143.20       486.38 o                         
   6  12   2        108.69        -27.01       365.20 o                         
   8  12   2       5254.23       4814.88       491.56 o                         
  10  12   2       2865.00       2952.12       472.63 o                         
  12  12   2       1309.00        723.27       482.21 o                         
  14  12   2       1341.06       1057.14       523.05 o                         
  16  12   2       2722.17       1963.96       622.07 o                         
  18  12   2       3023.94       4092.29       722.40 o                         
  20  12   2         87.91        411.99       754.37 o                         
  22  12   2       1142.53       1521.03       955.31 o                         
 -23  13   2      40853.98      36586.09      1734.15 o                         
 -21  13   2      33681.19      30439.14      1442.98 o                         
 -19  13   2       6363.03       4718.70       768.12 o                         
 -17  13   2       2077.91       1015.42       867.14 o                         
 -15  13   2     100008.84     101277.85      3315.53 o                         
 -13  13   2      41782.31      40886.44      1967.90 o                         
 -11  13   2        858.79        798.74       528.55 o                         
  -9  13   2       7533.84       7944.11       645.70 o                         
  -7  13   2     164728.66     162118.05      4539.19 o                         
  -5  13   2      25777.73      28783.32       964.84 o                         
  -3  13   2        600.74       1055.10       438.28 o                         
  -1  13   2      15509.38      19495.34       854.51 o                         
   1  13   2      90504.43     103382.98      2637.07 o                         
   3  13   2        759.54       1458.92       472.43 o                         
   5  13   2      31398.67      31904.75       977.83 o                         
   7  13   2      19559.30      20411.50       884.38 o                         
   9  13   2      41976.05      40141.93      1249.85 o                         
  11  13   2      15881.65      16629.57      1153.33 o                         
  13  13   2      51924.72      49056.63      1835.18 o                         
  15  13   2      24094.56      23939.45      1318.17 o                         
  17  13   2       7759.52       6563.01       850.79 o                         
  19  13   2      18037.36      16750.61      1104.42 o                         
  21  13   2      29607.03      26496.56      1685.10 o                         
 -22  14   2        862.18       -961.73       961.73 o                         
 -20  14   2       1526.80        460.89       870.40 o                         
 -18  14   2       6977.70       6886.90       909.87 o                         
 -16  14   2      47466.60      47886.72      3088.87 o                         
 -14  14   2      13039.80      14417.94      1052.06 o                         
 -12  14   2       2277.96       1590.55       627.87 o                         
 -10  14   2      34102.36      36131.55      1545.59 o                         
  -8  14   2     162901.39     163537.55      4153.43 o                         
  -6  14   2      38624.22      41453.48      1253.33 o                         
  -4  14   2      13870.25      14880.74       745.64 o                         
  -2  14   2      58162.68      67594.58      1852.40 o                         
   0  14   2     160772.69     182236.55      4260.64 o                         
   2  14   2      62446.44      69526.09      1911.53 o                         
   4  14   2      19808.71      21657.31       922.25 o                         
   6  14   2      80825.95      84699.30      2612.33 o                         
   8  14   2     130057.66     129715.86      3765.54 o                         
  10  14   2      17154.23      17568.63       904.97 o                         
  12  14   2       7116.23       6907.53       923.11 o                         
  14  14   2      35728.91      38358.48      1695.02 o                         
  16  14   2      37845.66      36380.37      1566.93 o                         
  18  14   2        355.33        169.19       825.83 o                         
  20  14   2        911.77        414.59       956.58 o                         
 -19  15   2       7697.25       5909.39      1006.99 o                         
 -17  15   2      46872.02      46673.54      2744.59 o                         
 -15  15   2       5089.87       3752.61      1040.50 o                         
 -13  15   2        133.53       -162.78       764.86 o                         
 -11  15   2       8162.72       7582.86       850.96 o                         
  -9  15   2      39746.95      43476.20      2187.53 o                         
  -7  15   2      22805.12      24570.24       991.42 o                         
  -5  15   2        619.99       2349.28       532.80 o                         
  -3  15   2      12002.53      13618.21       796.23 o                         
  -1  15   2      23370.08      29236.26      1137.24 o                         
   1  15   2      77878.50      91021.77      2364.68 o                         
   3  15   2        498.02        328.98       516.59 o                         
   5  15   2       3821.09       4070.18       581.07 o                         
   7  15   2       1880.07       3075.03       603.33 o                         
   9  15   2      60615.09      59861.80      2878.52 o                         
  11  15   2        113.61        188.11       757.50 o                         
  13  15   2        813.58        -46.82       753.69 o                         
  15  15   2        107.94        540.96       990.35 o                         
  17  15   2      40754.20      40316.84      2297.19 o                         
  19  15   2        135.04       -513.39      1001.17 o                         
 -18  16   2       2363.39       3350.43      1031.63 o                         
 -16  16   2      23418.49      24938.49      2244.56 o                         
 -14  16   2       4164.90       4143.26       874.36 o                         
 -12  16   2       4952.18       5536.76      1042.51 o                         
 -10  16   2       7111.54       7583.88      1103.87 o                         
  -8  16   2      53319.31      56882.29      1960.34 o                         
  -6  16   2       6079.61       5748.71       675.91 o                         
  -4  16   2       4165.05       5200.21       662.21 o                         
  -2  16   2      25619.66      30728.88      1206.23 o                         
   0  16   2      57892.41      65994.28      1882.90 o                         
   2  16   2       9495.61       9933.62       794.06 o                         
   4  16   2       3840.08       3782.25       580.35 o                         
   6  16   2      31683.95      33587.43      1381.49 o                         
   8  16   2      45243.07      45151.72      1882.43 o                         
  10  16   2        257.00       -413.97       738.21 o                         
  12  16   2       1203.53       1909.88       956.57 o                         
  14  16   2      20718.19      21214.30      1395.88 o                         
  16  16   2      17600.62      13943.82      1207.61 o                         
 -17  17   2      48514.47      46058.34      2341.95 o                         
 -15  17   2       1245.52       1086.63      1403.05 o                         
 -13  17   2      10135.82       8646.29      1328.66 o                         
 -11  17   2      22011.90      21636.00      1792.69 o                         
  -9  17   2      49690.21      49881.54      2034.99 o                         
  -7  17   2        129.21        428.51       732.40 o                         
  -5  17   2       3477.74       3516.90      1074.01 o                         
  -3  17   2       5372.19       7977.12       825.92 o                         
  -1  17   2      18913.09      20434.55      1131.41 o                         
   1  17   2      16339.05      18972.66      1098.42 o                         
   3  17   2       4044.26       5592.29       912.57 o                         
   5  17   2         73.95       -634.21       712.96 o                         
   7  17   2         20.02        476.78       804.26 o                         
   9  17   2      46322.99      45649.46      2646.00 o                         
  11  17   2       1979.21       2166.15       960.83 o                         
  13  17   2       5085.80       2086.69      1006.57 o                         
  15  17   2       3659.27       2859.57      1278.65 o                         
 -14  18   2       3535.15       1974.93      1052.93 o                         
 -12  18   2      53992.05      55272.66      2195.92 o                         
 -10  18   2       4640.06       5491.42      1189.66 o                         
  -8  18   2       1445.85        861.05       839.74 o                         
  -6  18   2      18065.40      22658.22      1239.75 o                         
  -4  18   2     115192.69     128646.66      3616.31 o                         
  -2  18   2      10609.64      14231.62      1015.31 o                         
   0  18   2        120.30        159.26       940.00 o                         
   2  18   2      30772.57      31331.96      1404.53 o                         
   4  18   2      96264.65     108249.66      3168.69 o                         
   6  18   2       2594.91       2148.43       871.18 o                         
   8  18   2        115.19         35.96       880.32 o                         
  10  18   2      29602.97      30305.50      1621.22 o                         
  12  18   2      50297.75      50461.70      3485.75 o                         
 -11  19   2        184.43       3188.25      1542.89 o                         
  -9  19   2       6757.77       6268.43      1299.70 o                         
  -7  19   2       5534.73       4627.19      1027.96 o                         
  -5  19   2       2282.45       2683.47      1215.26 o                         
  -3  19   2        100.64       1809.50       960.59 o                         
  -1  19   2       4869.32       5269.16       937.70 o                         
   1  19   2       4483.41       5717.01      1054.36 o                         
   3  19   2       2882.27       4244.19       966.82 o                         
   5  19   2         12.62        -97.81       883.05 o                         
   7  19   2       2435.26       2547.63      1017.15 o                         
   9  19   2       3246.35       2470.98      1039.85 o                         
  -6  20   2      15243.48      15377.99      1545.89 o                         
  -4  20   2      95424.28     108168.77      3401.63 o                         
  -2  20   2       2471.83       3752.40      1208.39 o                         
   0  20   2       2696.53       1859.70      1180.95 o                         
   2  20   2      23512.96      24496.73      1596.51 o                         
   4  20   2      92546.70     103838.87      3399.90 o                         
 -29   1   3       6222.03       4841.17      1027.28 o                         
 -27   1   3      28815.27      28373.13       885.05 o                         
 -25   1   3      43144.49      42737.45      1147.97 o                         
 -23   1   3      27138.81      28251.44       819.60 o                         
 -21   1   3      14591.31      14953.63       505.29 o                         
 -19   1   3      44599.54      44864.39      1243.38 o                         
 -17   1   3     272253.22     273122.84      7161.02 o                         
 -15   1   3      72921.80      71329.77      2283.46 o                         
 -13   1   3       2025.15       2377.38       182.47 o                         
 -11   1   3        340.09        441.30       106.09 o                         
  -9   1   3     682185.62     693844.06     17957.98 o                         
  -7   1   3      73075.49      71381.02      1444.96 o                         
  -5   1   3        461.84        775.44        51.16 o                         
  -3   1   3       6971.65       8347.73       142.94 o                         
   1   1   3     194488.08     201407.55      2778.67 o                         
   3   1   3         82.13        286.58        39.81 o                         
   5   1   3       1336.90       1784.44        99.74 o                         
   7   1   3     632448.69     631395.94     11802.45 o                         
   9   1   3      27644.66      25270.38       592.38 o                         
  11   1   3        633.61        508.77       112.48 o                         
  13   1   3      20678.50      20554.68       566.97 o                         
  15   1   3     308819.50     308034.38      6153.88 o                         
  17   1   3        331.48        702.12       223.35 o                         
  19   1   3       3054.05       2672.11       291.59 o                         
  21   1   3       9519.75       9014.25       557.94 o                         
  23   1   3      74203.79      79382.02      2932.46 o                         
  25   1   3       1217.16        379.58       698.74 o                         
  27   1   3       8174.36       7642.51       921.24 o                         
 -30   2   3      31613.08      31773.47      1481.20 o                         
 -28   2   3      19829.83      17180.96       985.97 o                         
 -26   2   3      24180.95      22727.67       993.25 o                         
 -24   2   3      26297.62      26273.30       850.24 o                         
 -22   2   3     107839.88     109313.23      2845.93 o                         
 -20   2   3      43353.27      42935.84      1224.20 o                         
 -18   2   3      46130.50      45685.51      1258.94 o                         
 -16   2   3     108619.44     110273.72      3097.46 o                         
 -14   2   3     231792.23     230565.11      6328.76 o                         
 -12   2   3      54367.38      53958.91      1507.53 o                         
 -10   2   3      18583.84      17454.20       492.54 o                         
  -8   2   3      40607.16      39263.16       844.78 o                         
  -6   2   3     173566.47     177431.70      2753.30 o                         
  -4   2   3      12391.41      12063.88       203.94 o                         
  -2   2   3       1487.72       2063.72        70.74 o                         
   0   2   3      26263.65      28182.29       423.51 o                         
   2   2   3      13432.97      13738.83       227.72 o                         
   4   2   3      70226.92      73071.91      1127.18 o                         
   6   2   3      11110.55      10692.58       263.70 o                         
   8   2   3        433.75        497.03        91.12 o                         
  10   2   3         81.73        245.90       120.40 o                         
  12   2   3      92713.52      92943.15      1977.01 o                         
  14   2   3      61728.52      59901.90      1411.98 o                         
  16   2   3      18682.81      18482.62       709.16 o                         
  18   2   3       6529.98       6876.72       397.80 o                         
  20   2   3      63407.45      64604.00      1638.82 o                         
  22   2   3      28320.65      27413.27      1075.40 o                         
  24   2   3      15956.94      16262.92       925.65 o                         
  26   2   3      11418.08      12392.55       902.07 o                         
 -29   3   3       1463.18       1198.77       444.50 o                         
 -27   3   3      18263.61      18473.38       725.43 o                         
 -25   3   3      26515.74      25937.06       852.02 o                         
 -23   3   3       8855.78       9641.40       539.06 o                         
 -21   3   3      35201.35      36848.29      1119.02 o                         
 -19   3   3      83140.93      86203.46      2463.50 o                         
 -17   3   3      78275.02      78642.71      1984.65 o                         
 -15   3   3       2703.78       2945.19       217.80 o                         
 -13   3   3     101225.68     101030.87      2188.54 o                         
 -11   3   3     174631.61     170562.83      3726.81 o                         
  -9   3   3      66624.40      62421.37      1289.70 o                         
  -7   3   3      19114.82      19827.50       405.03 o                         
  -5   3   3      93016.67      90522.56      1405.93 o                         
  -3   3   3     216375.38     219956.72      3265.21 o                         
  -1   3   3       9024.48       8952.72       186.03 o                         
   1   3   3      13384.41      13275.75       242.65 o                         
   3   3   3     114406.10     115486.30      1707.90 o                         
   5   3   3      94435.85      93439.43      1723.82 o                         
   7   3   3      87973.05      83239.76      1709.20 o                         
   9   3   3      56111.39      55871.32      1158.36 o                         
  11   3   3     106612.34     103952.56      2137.00 o                         
  13   3   3      14795.78      14270.65       505.46 o                         
  15   3   3      48364.88      48096.80      1220.17 o                         
  17   3   3      34892.41      33738.76       944.88 o                         
  19   3   3      42132.18      41137.65      1273.06 o                         
  21   3   3       1751.21       2587.42       395.10 o                         
  23   3   3      25457.81      26401.26      1160.98 o                         
  25   3   3       7125.87       8954.33       798.02 o                         
  27   3   3      12239.46      14025.61      1041.49 o                         
 -28   4   3       4437.60       3962.76       678.44 o                         
 -26   4   3         16.67       -223.55       430.35 o                         
 -24   4   3       8203.51       7315.75       473.87 o                         
 -22   4   3      76725.52      75723.90      2070.71 o                         
 -20   4   3      10329.50      11970.05       543.45 o                         
 -18   4   3       4341.00       4711.96       313.78 o                         
 -16   4   3      15374.83      15373.78       524.40 o                         
 -14   4   3     158960.17     160262.08      3438.59 o                         
 -12   4   3      20988.63      20857.32       518.23 o                         
 -10   4   3        124.15        317.43       106.17 o                         
  -8   4   3       9010.48       9112.73       266.31 o                         
  -6   4   3     223694.12     224449.84      4146.83 o                         
  -4   4   3      36158.51      39054.41       770.25 o                         
  -2   4   3      21867.05      22245.41       388.69 o                         
   0   4   3       1089.97       1522.64        91.84 o                         
   2   4   3     137323.61     142664.58      2172.13 o                         
   4   4   3      47106.39      46988.93       856.70 o                         
   6   4   3      51238.48      51378.27      1038.55 o                         
   8   4   3       2155.32       2551.96       149.02 o                         
  10   4   3        781.67        852.81       157.38 o                         
  12   4   3      51302.91      51434.28      1203.18 o                         
  14   4   3      27602.18      26317.84       749.46 o                         
  16   4   3       6419.42       6870.05       394.39 o                         
  18   4   3         38.18        -62.03       290.17 o                         
  20   4   3      52456.93      53070.38      1521.60 o                         
  22   4   3      21078.03      20183.52      1026.90 o                         
  24   4   3         17.11       -549.67       549.67 o                         
  26   4   3         91.12       1079.89       772.20 o                         
 -29   5   3         76.97       -668.56       668.56 o                         
 -27   5   3      15776.94      14246.39       900.54 o                         
 -25   5   3       9852.12       8846.55       685.92 o                         
 -23   5   3       5952.15       5959.52       469.11 o                         
 -21   5   3      29908.65      29336.61       955.77 o                         
 -19   5   3      61566.82      61358.65      1602.32 o                         
 -17   5   3       6027.29       6789.30       367.95 o                         
 -15   5   3       8161.15       8494.96       365.06 o                         
 -13   5   3     206953.58     201487.67      4062.99 o                         
 -11   5   3     197845.61     190828.50      3837.82 o                         
  -9   5   3       1186.20       1998.06       131.95 o                         
  -7   5   3     109315.97     107688.27      2203.48 o                         
  -5   5   3     261720.19     260373.94      5061.70 o                         
  -3   5   3     320441.94     303487.00      5606.98 o                         
  -1   5   3       3341.99       4421.71       199.23 o                         
   1   5   3     183630.59     185163.50      3240.68 o                         
   3   5   3     272974.34     271919.78      5034.96 o                         
   5   5   3     250222.19     238968.05      4444.61 o                         
   7   5   3        195.24        183.83       109.42 o                         
   9   5   3     180459.19     176290.41      3391.66 o                         
  11   5   3     239534.11     230973.36      4650.24 o                         
  13   5   3      60472.75      57504.64      1354.49 o                         
  15   5   3       2202.90       2032.11       279.19 o                         
  17   5   3      49992.41      51639.77      1418.79 o                         
  19   5   3      62492.47      60421.18      1628.14 o                         
  21   5   3      11920.27      11791.22       677.59 o                         
  23   5   3       5819.03       5630.67       770.50 o                         
  25   5   3      11257.41      10823.39       864.74 o                         
  27   5   3       7646.30       7036.44      1073.19 o                         
 -28   6   3       9940.09       9213.74       928.00 o                         
 -26   6   3      58599.50      60396.28      2078.54 o                         
 -24   6   3      29461.99      29683.86      1253.29 o                         
 -22   6   3       1249.37       1457.64       402.86 o                         
 -20   6   3      46314.78      44854.84      1344.19 o                         
 -18   6   3     128223.71     129305.39      2879.92 o                         
 -16   6   3      36355.63      36686.54      1048.60 o                         
 -14   6   3      14226.54      15066.60       478.60 o                         
 -12   6   3      63114.34      62787.20      1443.72 o                         
 -10   6   3     209498.27     206462.30      4173.55 o                         
  -8   6   3      12254.20      12280.17       371.83 o                         
  -6   6   3      26647.90      25719.69       654.48 o                         
  -4   6   3      91616.91      90909.37      1915.75 o                         
  -2   6   3      41839.40      38241.76       869.86 o                         
   0   6   3      11776.18      12520.90       380.42 o                         
   2   6   3     105796.15     107570.69      2358.53 o                         
   4   6   3      38851.62      38818.27       839.84 o                         
   6   6   3      12682.76      13308.12       403.72 o                         
   8   6   3      40920.87      39278.08       880.14 o                         
  10   6   3     110218.55     108811.13      2156.37 o                         
  12   6   3      29768.25      28017.89       692.28 o                         
  14   6   3       1970.57       2424.82       309.42 o                         
  16   6   3      49992.16      47534.93      1187.92 o                         
  18   6   3      70430.75      69221.30      1719.38 o                         
  20   6   3       3134.05       2077.03       435.31 o                         
  22   6   3       5624.83       5066.63       677.25 o                         
  24   6   3      39311.18      42522.13      2005.55 o                         
  26   6   3      20855.18      20844.46      1210.95 o                         
 -27   7   3       9764.42      10396.65       895.25 o                         
 -25   7   3       3063.79       3807.06       640.58 o                         
 -23   7   3        969.19       1801.80       485.27 o                         
 -21   7   3       4237.89       4469.93       458.74 o                         
 -19   7   3      28407.49      29854.32       922.96 o                         
 -17   7   3      39324.41      38154.73      1048.79 o                         
 -15   7   3        111.13        344.84       243.19 o                         
 -13   7   3       1589.72       1565.95       225.88 o                         
 -11   7   3      20028.85      19377.51       610.67 o                         
  -9   7   3      25973.79      25187.00       661.47 o                         
  -7   7   3       9052.10      10670.09       371.32 o                         
  -5   7   3        733.75       1173.61       191.80 o                         
  -3   7   3      14632.34      14191.24       459.73 o                         
  -1   7   3      35835.91      31535.15       793.66 o                         
   1   7   3      21770.40      21791.31       664.52 o                         
   3   7   3      18202.96      18174.12       519.81 o                         
   5   7   3      25022.58      24885.64       627.04 o                         
   7   7   3      36578.36      33946.08       793.05 o                         
   9   7   3       7383.20       8047.11       346.24 o                         
  11   7   3       6017.76       5514.98       373.27 o                         
  13   7   3       1543.31       1851.50       367.56 o                         
  15   7   3      20537.15      20724.14       765.77 o                         
  17   7   3       8497.43       9501.84       535.18 o                         
  19   7   3      10261.16       9716.50       645.55 o                         
  21   7   3        285.58       1342.66      1018.91 o                         
  23   7   3       6880.63       7436.07       832.43 o                         
  25   7   3       1279.47       2475.97      1093.67 o                         
 -26   8   3      60768.21      60757.59      2268.15 o                         
 -24   8   3      33740.84      35852.39      1929.77 o                         
 -22   8   3       3967.19       3995.11       589.57 o                         
 -20   8   3      52269.43      54186.79      1426.92 o                         
 -18   8   3     184414.20     177776.81      4195.07 o                         
 -16   8   3      60302.79      59653.79      1539.71 o                         
 -14   8   3      12080.38      13175.71       653.32 o                         
 -12   8   3     106187.47     106249.61      2470.40 o                         
 -10   8   3     181353.88     182153.27      3931.77 o                         
  -8   8   3      18444.34      18688.77       575.19 o                         
  -6   8   3      44125.98      42958.47      1005.85 o                         
  -4   8   3     181315.81     166287.22      3520.62 o                         
  -2   8   3     130502.73     126840.60      2824.70 o                         
   0   8   3       6721.20       8079.91       428.11 o                         
   2   8   3     143429.36     139048.33      3160.49 o                         
   4   8   3      42657.96      42540.83       965.31 o                         
   6   8   3      30425.11      31628.68       784.06 o                         
   8   8   3      39787.00      38524.66       932.14 o                         
  10   8   3     121703.08     119377.81      2459.08 o                         
  12   8   3       4068.30       3621.68       397.97 o                         
  14   8   3       1480.72        976.12       306.42 o                         
  16   8   3      91715.12      92654.40      2256.87 o                         
  18   8   3      60915.45      60917.42      1721.54 o                         
  20   8   3       4091.39       3446.70       634.68 o                         
  22   8   3       5820.35       4943.98       752.90 o                         
  24   8   3      44967.64      50001.07      2611.24 o                         
 -27   9   3       4198.84       3909.90       976.10 o                         
 -25   9   3        624.21       1192.50       833.35 o                         
 -23   9   3       3920.21       3109.08       673.57 o                         
 -21   9   3       1863.29       1451.68       504.10 o                         
 -19   9   3       1151.68       1852.56       453.14 o                         
 -17   9   3      40317.41      39410.44      1173.21 o                         
 -15   9   3      16666.27      18603.91       898.94 o                         
 -13   9   3      21358.41      22163.25       796.49 o                         
 -11   9   3      18677.12      18845.12       644.97 o                         
  -9   9   3     136271.14     135782.08      2780.57 o                         
  -7   9   3      48265.48      46329.20      1122.63 o                         
  -5   9   3     151993.45     144869.20      3017.89 o                         
  -3   9   3      71219.80      72032.14      1774.99 o                         
  -1   9   3     197247.72     195633.11      4690.64 o                         
   1   9   3      63994.91      62701.08      1630.45 o                         
   3   9   3     134639.14     136176.92      3326.39 o                         
   5   9   3      39824.19      37951.16       944.24 o                         
   7   9   3     187104.47     181551.70      3847.22 o                         
   9   9   3      33264.95      31651.71       840.34 o                         
  11   9   3      40762.84      39845.85      1019.30 o                         
  13   9   3      25728.76      25944.15       793.45 o                         
  15   9   3      63224.49      63359.92      1610.39 o                         
  17   9   3      13582.45      14318.43       717.79 o                         
  19   9   3       8525.71       8963.57       736.00 o                         
  21   9   3       4371.28       3179.26       734.22 o                         
  23   9   3      11741.94      11584.44      1021.22 o                         
  25   9   3        152.04       1732.24       939.20 o                         
 -26  10   3       6518.03       6827.98      1022.24 o                         
 -24  10   3        337.15        107.81       769.63 o                         
 -22  10   3      64809.89      63865.18      2013.54 o                         
 -20  10   3        537.33        154.39       529.94 o                         
 -18  10   3      12001.57      10941.30       679.00 o                         
 -16  10   3       1557.34        434.08       542.73 o                         
 -14  10   3     144916.22     140891.91      3300.28 o                         
 -12  10   3      15491.87      16412.64       708.72 o                         
 -10  10   3      24480.79      24279.33       869.66 o                         
  -8  10   3       5700.87       5712.05       414.02 o                         
  -6  10   3     166551.89     155869.80      3254.72 o                         
  -4  10   3      58459.04      61599.54      1482.03 o                         
  -2  10   3      42579.38      46167.80      1314.64 o                         
   0  10   3       1126.31       1190.20       326.97 o                         
   2  10   3     140458.80     137699.78      3549.00 o                         
   4  10   3      62701.29      64494.27      1612.42 o                         
   6  10   3      21074.94      21308.44       731.13 o                         
   8  10   3       2886.04       2607.78       337.54 o                         
  10  10   3      58822.57      57985.48      1644.87 o                         
  12  10   3      78299.83      77367.56      1843.50 o                         
  14  10   3      15273.55      14659.87       671.11 o                         
  16  10   3       5193.00       4556.38       570.33 o                         
  18  10   3       9338.65       8812.94       683.67 o                         
  20  10   3      45200.57      47149.64      1771.42 o                         
  22  10   3       3411.98       3992.05       827.60 o                         
  24  10   3       3037.77       3290.77       996.01 o                         
 -25  11   3        211.87       1598.66       983.68 o                         
 -23  11   3         51.66       1684.33       764.75 o                         
 -21  11   3       4144.63       5066.05       754.53 o                         
 -19  11   3        946.78       1172.63       569.37 o                         
 -17  11   3       3868.67       4068.04       580.49 o                         
 -15  11   3       1242.12       1476.07       472.94 o                         
 -13  11   3      20899.92      23084.07       864.33 o                         
 -11  11   3      18251.77      17494.65       919.53 o                         
  -9  11   3      12459.24      12330.48       654.06 o                         
  -7  11   3       4073.07       4043.87       392.62 o                         
  -5  11   3      46039.98      48674.09      1301.21 o                         
  -3  11   3      40793.81      44716.22      1309.62 o                         
  -1  11   3      27396.74      30660.75      1222.80 o                         
   1  11   3      20797.09      23003.87      1132.92 o                         
   3  11   3      60323.88      62117.59      2086.34 o                         
   5  11   3      20768.11      20736.48       860.62 o                         
   7  11   3      20563.41      21028.83       782.06 o                         
   9  11   3      22925.55      22891.36       947.34 o                         
  11  11   3      32990.56      32242.04      1079.45 o                         
  13  11   3      12623.92      12467.23       713.14 o                         
  15  11   3       3926.69       3062.97       555.78 o                         
  17  11   3       3521.89       4549.43       645.98 o                         
  19  11   3       6874.16       6133.04       804.54 o                         
  21  11   3       1565.70        940.80       838.37 o                         
  23  11   3       1102.38       1811.04       957.24 o                         
 -24  12   3      12202.84      10073.18      1099.26 o                         
 -22  12   3     131219.41     132433.59      3996.28 o                         
 -20  12   3      12445.43      11937.44       905.97 o                         
 -18  12   3       2163.24       1989.77       709.59 o                         
 -16  12   3      20836.83      21706.54      1354.31 o                         
 -14  12   3     255187.20     239086.19      6044.96 o                         
 -12  12   3       2501.26       2138.60       477.74 o                         
 -10  12   3        118.79        388.57       429.54 o                         
  -8  12   3      51994.58      47231.98      1424.83 o                         
  -6  12   3     213077.62     208332.41      4768.27 o                         
  -4  12   3       4310.25       6023.98       497.48 o                         
  -2  12   3      26049.02      27560.22      1079.09 o                         
   0  12   3      26423.43      29433.32      1162.13 o                         
   2  12   3      92955.27      90404.85      3229.02 o                         
   4  12   3      51403.43      53030.86      1465.25 o                         
   6  12   3      48475.50      45983.17      1355.34 o                         
   8  12   3        516.53        346.35       435.56 o                         
  10  12   3      24617.43      24574.48       956.58 o                         
  12  12   3     106705.98     105479.34      2835.54 o                         
  14  12   3      40797.67      41645.83      1692.61 o                         
  16  12   3       1665.63       1101.70       681.57 o                         
  18  12   3        154.32       -325.25       640.55 o                         
  20  12   3      70462.02      68299.49      2347.31 o                         
  22  12   3      21516.50      20508.92      1432.61 o                         
 -23  13   3       2377.96       1652.70       959.39 o                         
 -21  13   3        674.34        -36.33       808.53 o                         
 -19  13   3          0.13        152.41       799.97 o                         
 -17  13   3       8502.11       8696.25       927.40 o                         
 -15  13   3      21139.25      22935.21      1096.64 o                         
 -13  13   3       1575.65       1354.99       579.32 o                         
 -11  13   3       8886.58       9081.21       706.68 o                         
  -9  13   3      35908.64      36177.23      1486.49 o                         
  -7  13   3      45895.85      47826.73      1409.29 o                         
  -5  13   3       2205.69       3165.78       450.05 o                         
  -3  13   3      23041.62      24870.98      1035.81 o                         
  -1  13   3     113657.37     123861.03      3065.12 o                         
   1  13   3      47682.17      52882.64      1523.78 o                         
   3  13   3       1228.95       1138.53       500.63 o                         
   5  13   3      26994.09      28300.63       941.66 o                         
   7  13   3      48926.70      51593.64      2239.41 o                         
   9  13   3      29301.92      28467.70      1045.89 o                         
  11  13   3        753.71        206.51       546.90 o                         
  13  13   3      20933.16      21954.76      1029.83 o                         
  15  13   3      17379.73      16776.37      1134.76 o                         
  17  13   3       5776.39       6233.26       832.00 o                         
  19  13   3        522.03       1480.67       825.67 o                         
  21  13   3       5180.92       4737.95      1324.89 o                         
 -22  14   3      30129.20      28120.98      1493.00 o                         
 -20  14   3        119.84        543.96       893.07 o                         
 -18  14   3       4219.16       3773.34       830.36 o                         
 -16  14   3         76.99        125.36       729.14 o                         
 -14  14   3      69989.78      66759.15      3009.46 o                         
 -12  14   3       4999.04       5922.86       718.77 o                         
 -10  14   3       2330.61       3269.71       603.58 o                         
  -8  14   3       3844.69       3074.42       530.16 o                         
  -6  14   3     100557.91     107129.28      2567.50 o                         
  -4  14   3      30641.73      33064.36      1135.68 o                         
  -2  14   3       2402.84       3564.35       555.71 o                         
   0  14   3        379.35        964.75       500.63 o                         
   2  14   3      87817.03      93067.45      2473.32 o                         
   4  14   3      33934.75      34868.80      1107.82 o                         
   6  14   3       5878.60       6891.81       652.76 o                         
   8  14   3        457.43        709.85       586.79 o                         
  10  14   3      28248.84      25257.31      1140.53 o                         
  12  14   3      41400.42      40547.63      2233.54 o                         
  14  14   3       3968.94       4155.46       794.29 o                         
  16  14   3       1501.22       1081.08       797.95 o                         
  18  14   3       4342.05       3799.89       934.33 o                         
  20  14   3      21731.79      16077.10      1285.46 o                         
 -19  15   3        273.81       1557.58       906.15 o                         
 -17  15   3      28708.18      29032.94      1945.99 o                         
 -15  15   3      28349.86      27430.43      1638.82 o                         
 -13  15   3       1014.10       2224.60       916.02 o                         
 -11  15   3        870.35       1516.48       676.54 o                         
  -9  15   3      90393.73      94618.34      2652.75 o                         
  -7  15   3      64718.38      67263.44      1827.19 o                         
  -5  15   3       3182.56       4831.69       573.67 o                         
  -3  15   3      24257.50      28267.17      1072.81 o                         
  -1  15   3     149761.97     169580.00      4133.72 o                         
   1  15   3      65416.66      75193.20      2048.45 o                         
   3  15   3       3917.90       3230.88       634.02 o                         
   5  15   3      31123.25      32669.69      1150.33 o                         
   7  15   3     145345.91     144451.47      3880.01 o                         
   9  15   3      24458.56      25322.02      1418.76 o                         
  11  15   3       2590.11       3843.40       897.93 o                         
  13  15   3      21855.13      21254.01      1344.76 o                         
  15  15   3      52357.77      47972.71      2577.59 o                         
  17  15   3       5211.61       2271.17       960.57 o                         
 -18  16   3      31922.48      31289.31      1831.05 o                         
 -16  16   3      24213.81      22917.57      1592.68 o                         
 -14  16   3        510.31         62.75       811.91 o                         
 -12  16   3      43965.17      41074.11      1705.27 o                         
 -10  16   3      29652.64      31941.47      2083.61 o                         
  -8  16   3       9755.38      12298.92       910.10 o                         
  -6  16   3       3754.77       3563.19       697.17 o                         
  -4  16   3      33837.92      35778.45      1318.71 o                         
  -2  16   3      15089.02      17970.69       939.04 o                         
   0  16   3         32.92       1994.97       726.75 o                         
   2  16   3      27710.97      32056.77      1265.96 o                         
   4  16   3       9704.97      11452.40       787.66 o                         
   6  16   3         89.75         74.35       634.69 o                         
   8  16   3       6069.33       6024.39       903.59 o                         
  10  16   3      48165.73      43191.04      2286.07 o                         
  12  16   3       2140.10       2613.45       873.70 o                         
  14  16   3       2705.22       1695.12       923.67 o                         
  16  16   3      15029.68      13305.58      1251.28 o                         
 -17  17   3       7908.10       7339.93      1259.97 o                         
 -15  17   3       1881.45       -175.42       915.06 o                         
 -13  17   3      16451.79      14226.21      1118.85 o                         
 -11  17   3      15155.39      12717.64      1323.16 o                         
  -9  17   3      10867.23      10762.29      1099.63 o                         
  -7  17   3        515.30       1585.93       732.82 o                         
  -5  17   3      25820.33      29847.29      1288.86 o                         
  -3  17   3      12925.82      15852.57      1090.31 o                         
  -1  17   3      21088.04      23857.54      1320.70 o                         
   1  17   3        776.31       1317.60       869.33 o                         
   3  17   3      35440.14      37821.69      1396.42 o                         
   5  17   3       5392.45       5353.61       817.16 o                         
   7  17   3      21504.06      22455.47      1311.05 o                         
   9  17   3       2248.80       1206.68      1028.34 o                         
  11  17   3      22790.47      22821.31      1352.07 o                         
  13  17   3        130.32      -1133.93      1133.93 o                         
  15  17   3      10893.85      11263.11      1451.65 o                         
 -14  18   3        286.07       1741.18      1036.90 o                         
 -12  18   3      15237.17      13408.81      1146.31 o                         
 -10  18   3       8016.25       8375.49       978.93 o                         
  -8  18   3       8722.49       9368.50       996.41 o                         
  -6  18   3        159.65       1298.83       814.82 o                         
  -4  18   3      15660.23      19285.41      1176.52 o                         
  -2  18   3       1533.77       2360.20       788.73 o                         
   0  18   3        914.15       1019.41       771.35 o                         
   2  18   3       3866.38       5400.99       901.21 o                         
   4  18   3       6071.78       6977.45       956.87 o                         
   6  18   3         73.49       -270.49       863.35 o                         
   8  18   3       1548.32        861.93       924.10 o                         
  10  18   3      11279.34      12040.39      1235.93 o                         
  12  18   3         14.12       1660.87      1074.55 o                         
 -11  19   3      38230.25      39131.99      1775.88 o                         
  -9  19   3         25.52       1021.32      1012.68 o                         
  -7  19   3       9022.61       7975.77      1248.27 o                         
  -5  19   3      94494.46     106284.01      3185.71 o                         
  -3  19   3      63269.21      71191.79      2575.50 o                         
  -1  19   3        126.46       -381.85       855.94 o                         
   1  19   3      23996.94      22662.60      1491.31 o                         
   3  19   3     116311.29     127346.16      3804.50 o                         
   5  19   3      47297.15      49285.87      2009.92 o                         
   7  19   3         50.37       -806.14      1001.38 o                         
   9  19   3      23459.15      20663.67      1417.35 o                         
  -6  20   3       9240.62       9417.13      1231.91 o                         
  -4  20   3       2987.64       3939.98      1077.72 o                         
  -2  20   3       8621.61       8401.78      1297.62 o                         
   0  20   3       4230.93       3800.04      1214.96 o                         
   2  20   3       5303.26       7462.78      1299.34 o                         
   4  20   3       4582.63       6348.14      1267.57 o                         
 -30   0   4       6465.61       6173.85      1313.00 o                         
 -28   0   4      31424.99      31112.50      1702.32 o                         
 -26   0   4       1074.25       1118.43       434.09 o                         
 -24   0   4      81073.85      81226.77      2669.98 o                         
 -22   0   4       1690.00       1540.36       270.35 o                         
 -20   0   4      14187.46      13581.03       621.26 o                         
 -18   0   4       8733.24       9560.50       595.36 o                         
 -16   0   4     364826.31     369923.31     22579.32 o                         
 -14   0   4        345.96        440.88       155.66 o                         
 -12   0   4       6014.47       6740.70       538.82 o                         
  -8   0   4     495957.09     518746.78     18178.79 o                         
  -6   0   4      16256.76      16085.17       556.75 o                         
  -4   0   4      97183.09      99952.83      2616.73 o                         
  -2   0   4     261232.34     268959.84      6677.00 o                         
   2   0   4     111825.52     120025.55      2700.64 o                         
   4   0   4     156332.22     156430.45      4109.94 o                         
   6   0   4     169499.92     166414.52      4847.02 o                         
   8   0   4     825762.56     839773.88     25529.37 o                         
  10   0   4      11678.86      12064.38       577.14 o                         
  12   0   4      71106.84      71665.45      2195.33 o                         
  14   0   4     189464.56     189856.12      5575.80 o                         
  16   0   4     194596.70     193696.64      6099.16 o                         
  18   0   4      32229.88      33958.20      1464.30 o                         
  20   0   4      15878.62      17638.56      1055.29 o                         
  22   0   4      64840.97      73202.66      3612.80 o                         
  24   0   4      28295.39      29095.03      1901.12 o                         
  26   0   4      16669.95      15372.25      2071.86 o                         
 -29   1   4       7033.68       7574.14       937.46 o                         
 -27   1   4       9751.64       9098.61       648.00 o                         
 -25   1   4      13606.80      12824.15       489.75 o                         
 -23   1   4      28402.27      28518.55       857.16 o                         
 -21   1   4      30970.37      32146.41       894.91 o                         
 -19   1   4      14841.98      15722.96       579.47 o                         
 -17   1   4      27369.42      27299.28       927.73 o                         
 -15   1   4      39804.84      39274.96      1307.25 o                         
 -13   1   4      56691.11      53914.23      1877.43 o                         
 -11   1   4      13894.95      13050.37       526.25 o                         
  -9   1   4      29246.93      28306.13       760.67 o                         
  -7   1   4       2983.89       3909.50       136.02 o                         
  -5   1   4       4131.67       4528.77       107.14 o                         
  -3   1   4       2558.20       2906.03        80.69 o                         
  -1   1   4      10083.10      10302.43       181.80 o                         
   1   1   4      25040.19      25630.71       380.72 o                         
   3   1   4       1361.87       1523.53        66.68 o                         
   5   1   4       6804.59       6852.66       210.83 o                         
   7   1   4       1194.12       1479.99       130.10 o                         
   9   1   4       5476.81       5612.56       230.87 o                         
  11   1   4       4432.66       4869.80       227.02 o                         
  13   1   4      33701.19      33409.34       855.43 o                         
  15   1   4       3796.25       4463.11       261.99 o                         
  17   1   4      13447.89      14156.96       563.51 o                         
  19   1   4       7959.83       8058.21       599.07 o                         
  21   1   4      22247.34      22692.08       909.13 o                         
  23   1   4       1176.99       1439.64       502.57 o                         
  25   1   4       8145.26       8371.09       854.37 o                         
  27   1   4       5435.61       5560.62       886.28 o                         
 -30   2   4        714.03        551.37       765.32 o                         
 -28   2   4      20200.65      19154.06       949.99 o                         
 -26   2   4        544.85        169.49       408.95 o                         
 -24   2   4      46527.51      47785.09      1244.17 o                         
 -22   2   4       6526.95       7396.27       377.23 o                         
 -20   2   4      19525.24      20084.68       658.70 o                         
 -18   2   4        884.11       1174.80       179.54 o                         
 -16   2   4     168180.92     168301.42      4657.77 o                         
 -14   2   4      41933.95      41410.36      1392.13 o                         
 -12   2   4      28192.78      27067.80       934.82 o                         
 -10   2   4      11899.80      11766.46       378.31 o                         
  -8   2   4     314745.09     313561.81      6027.42 o                         
  -6   2   4      55849.68      57559.70       985.40 o                         
  -4   2   4        792.55       1231.56        59.34 o                         
  -2   2   4      55815.70      56165.57       854.85 o                         
   0   2   4      89526.12      89027.64      1300.00 o                         
   2   2   4     107311.38     109730.84      1518.21 o                         
   4   2   4       1415.35       1931.51        92.01 o                         
   6   2   4     129746.39     125924.38      2413.87 o                         
   8   2   4     204363.94     197497.69      3944.26 o                         
  10   2   4      62974.14      58078.18      1281.73 o                         
  12   2   4       8969.51       8589.57       336.20 o                         
  14   2   4      74806.88      73632.37      1871.25 o                         
  16   2   4      39257.77      37959.08      1104.76 o                         
  18   2   4      40699.98      41042.25      1194.43 o                         
  20   2   4         49.35        665.27       403.05 o                         
  22   2   4      27020.34      25401.28      1104.73 o                         
  24   2   4       5915.30       5685.28       837.98 o                         
  26   2   4      18247.88      18416.09      1100.57 o                         
 -29   3   4      34831.88      35671.97      1548.95 o                         
 -27   3   4       7050.56       7839.35       561.51 o                         
 -25   3   4      23318.94      22131.26       764.71 o                         
 -23   3   4      76916.54      75898.19      2181.18 o                         
 -21   3   4      99829.88      99263.79      2614.93 o                         
 -19   3   4       8660.52       8953.83       421.56 o                         
 -17   3   4      52289.27      52693.20      1427.48 o                         
 -15   3   4     132834.11     132265.22      3124.20 o                         
 -13   3   4     108531.87     103028.83      2455.82 o                         
 -11   3   4        872.45        722.65       106.01 o                         
  -9   3   4      41164.50      40532.58       835.61 o                         
  -7   3   4     181090.77     183425.12      3184.07 o                         
  -5   3   4     116342.08     119113.44      1968.14 o                         
  -3   3   4      85673.25      90407.14      1369.93 o                         
  -1   3   4      16486.43      16877.56       283.58 o                         
   1   3   4      11555.75      12409.46       223.28 o                         
   3   3   4        159.63        262.18        64.00 o                         
   5   3   4      96350.64      98637.09      1781.42 o                         
   7   3   4        125.60        254.01        94.67 o                         
   9   3   4       6048.74       6375.70       259.21 o                         
  11   3   4      17192.24      17138.78       489.77 o                         
  13   3   4     104892.60     105706.31      2691.22 o                         
  15   3   4      17491.72      16471.93       815.26 o                         
  17   3   4       2693.94       2047.23       316.25 o                         
  19   3   4      27936.40      27112.85       968.54 o                         
  21   3   4      55611.07      58336.63      1794.33 o                         
  23   3   4       8251.35       7734.60       703.00 o                         
  25   3   4       6829.38       6570.99       765.50 o                         
  27   3   4      19265.68      21885.43      1241.46 o                         
 -28   4   4       8879.54       7677.38       606.57 o                         
 -26   4   4         38.40        -13.48       484.62 o                         
 -24   4   4      37941.62      37752.51      1156.35 o                         
 -22   4   4      11937.25      12521.11       567.39 o                         
 -20   4   4      51773.17      51888.37      1526.18 o                         
 -18   4   4       8880.32       9114.40       428.19 o                         
 -16   4   4      33337.69      33036.90       881.57 o                         
 -14   4   4      94423.73      93473.60      2058.95 o                         
 -12   4   4     236198.88     229393.27      5000.82 o                         
 -10   4   4      30669.70      29762.16       711.95 o                         
  -8   4   4       6115.14       6314.49       216.56 o                         
  -6   4   4     365412.56     368660.06      6486.45 o                         
  -4   4   4     150145.50     145797.20      2617.07 o                         
  -2   4   4      17010.74      16043.76       314.23 o                         
   0   4   4       2165.08       2268.06       102.47 o                         
   2   4   4     503020.53     518571.81      7999.11 o                         
   4   4   4     340334.44     342545.28      6152.08 o                         
   6   4   4      44769.07      43483.23       901.02 o                         
   8   4   4       2379.99       3296.59       177.27 o                         
  10   4   4     340844.31     332698.19      6452.68 o                         
  12   4   4     142807.91     140462.62      3043.98 o                         
  14   4   4       8401.14       9380.92       431.13 o                         
  16   4   4        353.05        345.20       253.81 o                         
  18   4   4     121053.92     116696.22      2775.45 o                         
  20   4   4      19011.79      18469.74       828.57 o                         
  22   4   4       1106.27       2609.71      1253.54 o                         
  24   4   4         12.34        300.07       669.82 o                         
  26   4   4      30763.66      29146.53      1489.13 o                         
 -29   5   4       2723.52       2042.84       563.22 o                         
 -27   5   4      15551.23      15227.63       816.42 o                         
 -25   5   4       8547.60       8793.73       631.60 o                         
 -23   5   4       7213.64       7013.04       485.88 o                         
 -21   5   4       2597.85       2470.68       381.14 o                         
 -19   5   4      37494.45      36989.64      1136.38 o                         
 -17   5   4       7261.79       7148.18       366.41 o                         
 -15   5   4      13259.81      13541.46       468.23 o                         
 -13   5   4       9002.94       9533.54       353.27 o                         
 -11   5   4      86613.96      85418.77      1776.48 o                         
  -9   5   4        545.92        692.02       105.05 o                         
  -7   5   4      55169.59      54828.91      1111.73 o                         
  -5   5   4       5073.93       5670.78       216.76 o                         
  -3   5   4     138573.27     137063.00      2588.02 o                         
  -1   5   4       6551.38       7166.74       226.28 o                         
   1   5   4      19096.90      18162.75       411.85 o                         
   3   5   4          5.51         52.14        92.58 o                         
   5   5   4     115100.52     113805.31      2168.51 o                         
   7   5   4       9400.22       9858.61       313.50 o                         
   9   5   4      39339.96      36798.66       773.86 o                         
  11   5   4       1717.10       1577.92       196.05 o                         
  13   5   4      36881.20      35548.93       905.51 o                         
  15   5   4       7067.19       8072.85       430.00 o                         
  17   5   4      23529.12      23599.44       828.81 o                         
  19   5   4         17.67         -6.42       367.21 o                         
  21   5   4      14802.92      13113.50       787.46 o                         
  23   5   4       9241.74       7936.72       816.80 o                         
  25   5   4       9602.15      10374.06       916.60 o                         
 -28   6   4       1642.66       2265.73       733.77 o                         
 -26   6   4        599.66        354.87       519.00 o                         
 -24   6   4      18346.79      17542.28       893.69 o                         
 -22   6   4       4876.29       4012.65       431.06 o                         
 -20   6   4      15389.63      15710.81       661.56 o                         
 -18   6   4       5997.89       7011.67       397.87 o                         
 -16   6   4      11605.87      11903.22       490.21 o                         
 -14   6   4      61028.18      58472.55      1332.84 o                         
 -12   6   4      44686.43      43086.93       978.97 o                         
 -10   6   4      16148.10      16894.72       464.94 o                         
  -8   6   4       6896.53       7812.79       284.66 o                         
  -6   6   4     232338.67     230612.34      4516.10 o                         
  -4   6   4     119702.27     113542.15      2342.61 o                         
  -2   6   4      74957.16      72355.11      1524.24 o                         
   0   6   4        351.43        609.51       156.81 o                         
   2   6   4     243629.50     236407.91      4872.47 o                         
   4   6   4     127157.44     128473.59      2508.92 o                         
   6   6   4      41770.62      43516.59       942.86 o                         
   8   6   4        153.55        413.78       145.14 o                         
  10   6   4     170755.03     166596.78      3237.73 o                         
  12   6   4      58370.76      55931.27      1205.88 o                         
  14   6   4       8854.69       8805.55       425.54 o                         
  16   6   4        107.95        110.22       272.16 o                         
  18   6   4      71681.80      71920.20      1910.11 o                         
  20   6   4       7104.93       7531.79       614.01 o                         
  22   6   4         32.06        164.49       630.98 o                         
  24   6   4         23.43       -150.87       761.87 o                         
  26   6   4      15268.57      15218.00      1384.76 o                         
 -27   7   4      79007.78      78255.46      2800.98 o                         
 -25   7   4      63946.70      64677.98      2422.76 o                         
 -23   7   4       6116.90       5643.61       539.63 o                         
 -21   7   4       5951.24       5614.37       502.85 o                         
 -19   7   4     227664.19     229390.30      5303.02 o                         
 -17   7   4      88974.52      87444.61      1949.01 o                         
 -15   7   4       4660.58       4787.74       295.07 o                         
 -13   7   4        902.37        857.19       215.24 o                         
 -11   7   4     391191.66     394099.00      8333.16 o                         
  -9   7   4      91232.19      89607.94      1905.68 o                         
  -7   7   4       2188.39       2528.47       213.45 o                         
  -5   7   4       6443.94       7084.63       296.20 o                         
  -3   7   4     251388.06     241265.77      4641.09 o                         
  -1   7   4       5430.96       5760.20       301.28 o                         
   1   7   4      46865.91      45036.97      1135.17 o                         
   3   7   4       1112.12       1697.30       185.87 o                         
   5   7   4     127152.10     126439.10      2614.58 o                         
   7   7   4      38418.83      38002.59       913.77 o                         
   9   7   4     132169.67     132966.20      2768.44 o                         
  11   7   4      12340.61      12998.59       476.59 o                         
  13   7   4      26841.89      27089.45       794.78 o                         
  15   7   4      52026.80      52974.29      1434.75 o                         
  17   7   4      96446.42      99524.77      2541.38 o                         
  19   7   4      20639.07      19929.87       937.20 o                         
  21   7   4       2381.00       3008.42       614.33 o                         
  23   7   4      49212.35      52068.87      2153.79 o                         
  25   7   4      46084.38      51613.35      2388.11 o                         
 -28   8   4       1927.51       1529.93       827.93 o                         
 -26   8   4        585.41         58.07       702.18 o                         
 -24   8   4       3845.89       3758.24       633.17 o                         
 -22   8   4          1.73       -278.93       609.93 o                         
 -20   8   4        135.38        489.07       383.56 o                         
 -18   8   4       6100.33       7038.27       470.97 o                         
 -16   8   4      32088.36      33503.60      1033.58 o                         
 -14   8   4       1203.37       1013.44       321.98 o                         
 -12   8   4      13015.66      13900.79       530.64 o                         
 -10   8   4      22267.21      24100.92       678.50 o                         
  -8   8   4     176809.39     166101.17      3333.76 o                         
  -6   8   4       7245.08       7192.56       341.52 o                         
  -4   8   4       9210.04       9246.28       389.67 o                         
  -2   8   4      22850.88      24046.94       735.28 o                         
   0   8   4     133832.22     123639.70      2945.06 o                         
   2   8   4       3852.73       4976.96       325.57 o                         
   4   8   4      16125.35      17701.24       530.67 o                         
   6   8   4      35731.34      34201.83       850.01 o                         
   8   8   4      96377.84      95808.02      1997.38 o                         
  10   8   4       3625.51       3773.79       312.82 o                         
  12   8   4       3938.51       4964.16       384.66 o                         
  14   8   4      16781.83      17097.04       642.41 o                         
  16   8   4      36329.87      36530.16      1079.89 o                         
  18   8   4          1.65       -435.09       444.86 o                         
  20   8   4       3978.55       4331.56       795.94 o                         
  22   8   4       3761.95       3596.77       759.05 o                         
  24   8   4       2582.95       2061.20       864.45 o                         
 -27   9   4      35758.96      35548.61      1821.25 o                         
 -25   9   4      15614.84      15382.93      1058.40 o                         
 -23   9   4       2674.62       2496.13       688.40 o                         
 -21   9   4       5452.76       5370.59       567.41 o                         
 -19   9   4     103607.20     104749.77      2530.69 o                         
 -17   9   4      24508.70      25419.50       921.66 o                         
 -15   9   4      10372.42      10990.59       599.93 o                         
 -13   9   4       2926.73       3981.69       396.20 o                         
 -11   9   4     165451.88     167539.39      3487.74 o                         
  -9   9   4      28859.52      30144.63       836.35 o                         
  -7   9   4      27142.62      25766.44       758.10 o                         
  -5   9   4      12684.23      11761.92       503.69 o                         
  -3   9   4     213312.41     220207.62      4902.84 o                         
  -1   9   4       3399.56       3824.84       365.94 o                         
   1   9   4      55479.09      51263.07      1339.99 o                         
   3   9   4       5003.02       5585.51       372.83 o                         
   5   9   4     117032.02     113882.66      2494.66 o                         
   7   9   4      28627.65      30552.72       854.83 o                         
   9   9   4      55553.70      52111.75      1355.25 o                         
  11   9   4       6627.71       6829.68       428.59 o                         
  13   9   4      46368.84      45926.98      1166.93 o                         
  15   9   4      21726.43      21793.56       830.26 o                         
  17   9   4      46543.39      46937.25      1563.72 o                         
  19   9   4          6.59       -638.65       942.35 o                         
  21   9   4      14930.12      14559.68      1010.28 o                         
  23   9   4      14493.02      13885.06      1172.79 o                         
 -26  10   4        647.64       1670.47       969.56 o                         
 -24  10   4        614.79        604.09       763.79 o                         
 -22  10   4        251.56        510.55       645.12 o                         
 -20  10   4       7935.25       8591.33       667.16 o                         
 -18  10   4       2155.82       2721.30       476.86 o                         
 -16  10   4       6320.48       6499.00       515.57 o                         
 -14  10   4      13700.09      13670.03       665.48 o                         
 -12  10   4      50665.90      49554.21      1372.23 o                         
 -10  10   4      44743.68      43600.40      1088.35 o                         
  -8  10   4      56333.62      54852.31      1353.39 o                         
  -6  10   4      30167.57      28430.50       824.47 o                         
  -4  10   4     135867.44     140880.95      3036.20 o                         
  -2  10   4      84733.91      86050.53      2169.11 o                         
   0  10   4     154954.27     153763.27      3795.25 o                         
   2  10   4      85713.08      83312.76      2171.22 o                         
   4  10   4     120642.08     119992.08      2809.81 o                         
   6  10   4      42505.47      38885.55      1114.31 o                         
   8  10   4      89983.16      83878.47      2226.55 o                         
  10  10   4      34370.25      32407.62       970.93 o                         
  12  10   4      71560.31      67715.59      1727.17 o                         
  14  10   4      20952.90      19563.43       842.53 o                         
  16  10   4      39162.88      40983.31      1379.19 o                         
  18  10   4       8464.96       9410.00      1143.64 o                         
  20  10   4      14302.46      14728.63      1030.08 o                         
  22  10   4       4572.19       3041.41       893.30 o                         
 -25  11   4       2203.69        252.81       889.71 o                         
 -23  11   4      61462.52      61576.20      2065.30 o                         
 -21  11   4      73802.77      73182.86      2407.38 o                         
 -19  11   4       4465.17       4187.00       618.56 o                         
 -17  11   4      10750.65      11707.72       774.55 o                         
 -15  11   4     114298.25     113443.24      2767.14 o                         
 -13  11   4     136979.84     133865.38      3155.80 o                         
 -11  11   4      24444.13      24581.42       896.31 o                         
  -9  11   4       7094.13       7124.68       437.46 o                         
  -7  11   4      77975.55      78361.95      1957.24 o                         
  -5  11   4      57282.68      59362.06      1464.01 o                         
  -3  11   4      67522.09      72973.05      1917.82 o                         
  -1  11   4      19585.13      20931.60       837.06 o                         
   1  11   4      90059.79      89630.38      2366.41 o                         
   3  11   4        608.83        960.75       356.31 o                         
   5  11   4     137345.11     135391.05      3400.39 o                         
   7  11   4       3849.69       4329.83       449.87 o                         
   9  11   4      11083.24      11137.50       625.79 o                         
  11  11   4       2280.39       1911.99       454.56 o                         
  13  11   4     128919.89     128369.01      3332.70 o                         
  15  11   4        291.50        120.79       515.54 o                         
  17  11   4        802.28        412.88       812.03 o                         
  19  11   4      15785.28      16084.30      1053.32 o                         
  21  11   4      76744.78      79116.02      2790.25 o                         
 -24  12   4        784.40       2063.88      1013.77 o                         
 -22  12   4        211.33       2037.97       816.76 o                         
 -20  12   4       3631.93       3358.72       717.16 o                         
 -18  12   4       2569.00       2922.38       637.53 o                         
 -16  12   4       3298.09       3352.28       615.38 o                         
 -14  12   4        234.22       1014.24       521.21 o                         
 -12  12   4       7387.51       6570.05       561.81 o                         
 -10  12   4       3801.49       2831.15       435.99 o                         
  -8  12   4       1501.05       2224.04       423.11 o                         
  -6  12   4        517.52        957.04       382.93 o                         
  -4  12   4       3809.32       4476.21       461.43 o                         
  -2  12   4       7343.13       8019.69       633.18 o                         
   0  12   4       2371.79       2959.09       488.52 o                         
   2  12   4       5144.57       5025.66       555.88 o                         
   4  12   4       1287.19       1224.81       383.04 o                         
   6  12   4       3058.56       3345.16       442.10 o                         
   8  12   4        373.93        578.82       467.62 o                         
  10  12   4       1527.59       1289.94       492.15 o                         
  12  12   4        323.00        341.70       503.45 o                         
  14  12   4       5171.19       5664.18       690.02 o                         
  16  12   4         47.16        123.93       631.81 o                         
  18  12   4       1243.71        546.65       748.61 o                         
  20  12   4         32.77         57.89       856.35 o                         
  22  12   4       2304.27       5586.00      1672.90 o                         
 -23  13   4      27614.26      27019.96      1408.75 o                         
 -21  13   4      54233.02      57468.82      2668.87 o                         
 -19  13   4       1981.27       1691.35       711.39 o                         
 -17  13   4      17405.63      16815.91      1135.79 o                         
 -15  13   4      61215.66      62183.41      2433.91 o                         
 -13  13   4      91831.12      85929.35      2589.04 o                         
 -11  13   4      15972.52      15892.63      1496.66 o                         
  -9  13   4      16781.63      17095.43       904.44 o                         
  -7  13   4      61522.39      63951.78      1744.07 o                         
  -5  13   4      67895.59      74063.65      1926.79 o                         
  -3  13   4      39905.79      44238.13      1327.84 o                         
  -1  13   4      16931.44      18177.39       896.64 o                         
   1  13   4      17213.55      18078.18       835.41 o                         
   3  13   4       1039.68       2033.69       485.49 o                         
   5  13   4     121520.58     116029.45      3257.13 o                         
   7  13   4       5622.85       4997.89       548.35 o                         
   9  13   4       3312.97       3541.86       634.47 o                         
  11  13   4       1686.83        634.28       559.78 o                         
  13  13   4      88162.52      81604.30      2562.29 o                         
  15  13   4        159.67       -609.32       707.21 o                         
  17  13   4         71.44       -333.89       761.14 o                         
  19  13   4      10540.38       9331.75      1017.38 o                         
 -22  14   4         98.90        870.36       976.75 o                         
 -20  14   4       2212.95       1633.67       930.72 o                         
 -18  14   4       7077.93       7949.41       996.64 o                         
 -16  14   4      34440.90      34819.80      1652.69 o                         
 -14  14   4       4935.80       5231.79      1042.37 o                         
 -12  14   4       1802.73       2488.55       640.13 o                         
 -10  14   4      57869.91      54935.88      2198.82 o                         
  -8  14   4     115841.50     119224.22      2929.19 o                         
  -6  14   4      16232.99      17862.65       845.53 o                         
  -4  14   4      11276.12      12707.78       727.43 o                         
  -2  14   4      95878.85     106584.31      2651.41 o                         
   0  14   4     128769.59     141618.98      3379.35 o                         
   2  14   4      33433.47      36259.18      1279.23 o                         
   4  14   4      20101.59      18866.56       815.93 o                         
   6  14   4     128730.27     122436.38      3952.79 o                         
   8  14   4      77066.98      74847.30      2700.85 o                         
  10  14   4       6007.56       5151.66       727.66 o                         
  12  14   4      12912.01      11516.07      1026.48 o                         
  14  14   4      56182.61      52937.18      2308.24 o                         
  16  14   4      27225.38      28781.51      1567.26 o                         
  18  14   4        483.12        727.81       904.28 o                         
 -21  15   4        584.34        963.02      1030.33 o                         
 -19  15   4      33156.64      31777.23      1517.80 o                         
 -17  15   4       7024.34       6945.02       945.67 o                         
 -15  15   4        399.59       1249.51       883.44 o                         
 -13  15   4       2075.85       1433.62       719.73 o                         
 -11  15   4      63836.54      58804.48      2559.46 o                         
  -9  15   4       3620.29       5088.18       702.82 o                         
  -7  15   4       1932.27       2327.78       578.24 o                         
  -5  15   4       2892.17       3117.29       578.87 o                         
  -3  15   4      81348.62      91917.44      2297.29 o                         
  -1  15   4       1262.64       2399.94       572.38 o                         
   1  15   4      11916.49      14900.31       821.93 o                         
   3  15   4       5594.83       4943.41       626.08 o                         
   5  15   4      35812.91      37899.42      1502.82 o                         
   7  15   4       3957.11       4505.29       670.99 o                         
   9  15   4       5247.05       5241.97       755.22 o                         
  11  15   4       3824.22       1854.34       748.11 o                         
  13  15   4      12801.15      12750.13      1076.25 o                         
  15  15   4      11213.61      10339.30      1087.59 o                         
  17  15   4      10514.25       9360.47      1111.94 o                         
 -18  16   4       3830.60       5541.48      1229.00 o                         
 -16  16   4      24477.16      24338.27      1887.40 o                         
 -14  16   4        143.17       -860.12       860.12 o                         
 -12  16   4       5995.50       6027.86       859.45 o                         
 -10  16   4      11950.76      13135.41       997.61 o                         
  -8  16   4      55197.13      62381.68      2077.29 o                         
  -6  16   4       1312.29        788.23       612.11 o                         
  -4  16   4         75.64        188.26       597.75 o                         
  -2  16   4      37517.61      42829.84      1418.68 o                         
   0  16   4      56910.51      65630.27      1911.99 o                         
   2  16   4         62.25        649.71       611.89 o                         
   4  16   4         23.98        280.04       627.67 o                         
   6  16   4      44750.77      44566.73      1663.24 o                         
   8  16   4      35283.71      36400.81      1772.58 o                         
  10  16   4       1711.36         78.65      1022.03 o                         
  12  16   4        138.16      -1040.13      1208.74 o                         
  14  16   4      21777.14      20981.22      1319.24 o                         
  16  16   4      10972.50      10392.71      1376.62 o                         
 -17  17   4      14593.91      13134.88      1742.98 o                         
 -15  17   4      13741.31      11559.88      1817.89 o                         
 -13  17   4       4818.42       4214.13       917.74 o                         
 -11  17   4      70451.71      66844.22      2506.07 o                         
  -9  17   4      11689.18      11145.89       996.26 o                         
  -7  17   4       6130.97       7190.09       867.81 o                         
  -5  17   4         93.51       1128.21       674.73 o                         
  -3  17   4      45627.36      48739.64      1708.40 o                         
  -1  17   4        274.65       1486.09       876.24 o                         
   1  17   4        137.04       -582.81       730.85 o                         
   3  17   4        257.02          3.82       689.69 o                         
   5  17   4       6404.89       7342.09       862.80 o                         
   7  17   4       9180.37       9113.39      1060.42 o                         
   9  17   4       8230.19       8365.30       976.38 o                         
  11  17   4       9676.46       7692.07      1070.78 o                         
  13  17   4        310.32      -1032.99      1032.99 o                         
 -14  18   4      16911.21      15942.28      1511.30 o                         
 -12  18   4      40896.81      40875.57      1782.86 o                         
 -10  18   4       1475.64       1659.64       891.80 o                         
  -8  18   4       2183.38        831.92       869.70 o                         
  -6  18   4      53553.69      62015.30      2140.92 o                         
  -4  18   4      70876.58      78827.34      2476.30 o                         
  -2  18   4       3913.09       5399.19       900.80 o                         
   0  18   4        358.47        623.71       745.89 o                         
   2  18   4      67213.52      76985.87      2468.84 o                         
   4  18   4      50703.91      53426.55      2011.74 o                         
   6  18   4        461.20       -887.51       887.51 o                         
   8  18   4        260.44       -576.27      1016.65 o                         
  10  18   4      55066.88      49494.19      2048.27 o                         
  12  18   4      24447.77      20840.83      1802.23 o                         
 -11  19   4       4571.75       4431.08      1073.89 o                         
  -9  19   4        213.45        660.93       995.85 o                         
  -7  19   4        242.45       -465.85       960.33 o                         
  -5  19   4       1764.09       4991.23       967.63 o                         
  -3  19   4      10594.33      12412.38      1183.50 o                         
  -1  19   4       1635.53        758.76       899.48 o                         
   1  19   4        463.82       1215.21       959.41 o                         
   3  19   4       4181.68       7264.15      1126.08 o                         
   5  19   4       7318.27       7386.41      1090.20 o                         
   7  19   4       2129.82       1908.89      1220.05 o                         
   9  19   4        284.03       -440.49      1120.09 o                         
  -6  20   4      50081.18      50895.71      2522.31 o                         
  -4  20   4      42706.39      41936.84      1905.50 o                         
  -2  20   4       7126.74       7920.75      1352.57 o                         
   0  20   4         20.71      -1154.50      1154.50 o                         
   2  20   4      71311.88      75697.95      3145.27 o                         
   4  20   4      43796.29      45928.19      2388.49 o                         
 -29   1   5      33329.81      32475.57      1245.59 o                         
 -27   1   5       6617.66       6925.90       659.63 o                         
 -25   1   5      19551.24      20793.20       855.32 o                         
 -23   1   5      22134.94      23982.34       792.05 o                         
 -21   1   5      61991.29      62988.39      2077.66 o                         
 -19   1   5        660.20        788.42       162.87 o                         
 -17   1   5      73175.34      73493.55      2359.96 o                         
 -15   1   5      63967.30      63977.31      2394.65 o                         
 -13   1   5      50208.00      47605.75      1644.06 o                         
 -11   1   5      56023.05      55222.29      2017.99 o                         
  -9   1   5     208093.12     204830.73      4304.56 o                         
  -7   1   5     213254.62     215395.83      3715.49 o                         
  -5   1   5      77339.98      78814.66      1281.83 o                         
  -3   1   5      62797.96      64197.06      1053.59 o                         
  -1   1   5     522687.06     555712.75      8058.67 o                         
   1   1   5     264789.41     275739.66      3809.75 o                         
   3   1   5      10975.24      10890.32       231.33 o                         
   5   1   5     442421.06     457875.97      8808.21 o                         
   7   1   5     391874.41     385044.25      7839.41 o                         
   9   1   5      50918.40      48724.65      1186.24 o                         
  11   1   5      31532.53      31212.72       900.71 o                         
  13   1   5     186468.92     191425.75      4125.16 o                         
  15   1   5     184351.70     183637.39      4825.02 o                         
  17   1   5      10560.42      10151.22       505.42 o                         
  19   1   5      10251.55      10095.18       577.14 o                         
  21   1   5      44710.82      44917.98      1725.33 o                         
  23   1   5      25282.40      27822.65      1257.04 o                         
  25   1   5        121.98         55.52       718.06 o                         
  27   1   5       7670.49       5321.66      1008.02 o                         
 -30   2   5      28163.57      28435.88      1443.91 o                         
 -28   2   5      18890.43      19304.28       978.77 o                         
 -26   2   5      10668.05      11029.08       554.32 o                         
 -24   2   5      38096.06      40381.10      1293.65 o                         
 -22   2   5      92952.44      97015.44      3177.91 o                         
 -20   2   5      46215.88      46235.53      1589.28 o                         
 -18   2   5      26546.08      23858.89       779.82 o                         
 -16   2   5      96145.88      96487.66      3566.28 o                         
 -14   2   5     101788.21      86568.52      8041.91 o                         
 -12   2   5      38927.52      36704.62      1106.78 o                         
 -10   2   5      13727.37      13665.84       380.11 o                         
  -8   2   5      64897.48      65178.43      1266.04 o                         
  -6   2   5      95774.02      98074.95      1756.52 o                         
  -4   2   5      19183.21      18831.14       320.36 o                         
  -2   2   5      24392.60      24936.79       371.70 o                         
   0   2   5      26379.39      26323.65       397.22 o                         
   2   2   5      50794.67      51088.91       750.89 o                         
   4   2   5       3475.15       4158.17       146.66 o                         
   6   2   5       6223.95       6647.45       210.01 o                         
   8   2   5        194.20        352.31       109.14 o                         
  10   2   5       7827.10       8286.10       314.70 o                         
  12   2   5      39172.75      39655.33       930.28 o                         
  14   2   5      32568.49      33650.42       914.88 o                         
  16   2   5       5450.97       5763.47       388.58 o                         
  18   2   5      27729.38      29296.15       943.98 o                         
  20   2   5      42297.61      44110.11      1391.09 o                         
  22   2   5      22293.40      22466.97      1578.14 o                         
  24   2   5       6354.64       7004.67       777.00 o                         
  26   2   5      13787.15      14470.15      1043.76 o                         
 -29   3   5      15374.72      14905.97       922.64 o                         
 -27   3   5       1711.41       2341.27       426.49 o                         
 -25   3   5      15915.11      16516.89       887.03 o                         
 -23   3   5       8702.74       9323.82       539.22 o                         
 -21   3   5      72539.69      73393.64      2292.77 o                         
 -19   3   5       2886.93       2808.73       216.23 o                         
 -17   3   5      15777.86      14442.78       710.93 o                         
 -15   3   5       5458.68       5449.74       313.27 o                         
 -13   3   5     153559.50     145855.38      3569.33 o                         
 -11   3   5        905.15       1148.95       129.13 o                         
  -9   3   5      12474.92      11720.59       305.46 o                         
  -7   3   5       8622.44       9253.09       217.96 o                         
  -5   3   5     450005.81     459895.56      7215.11 o                         
  -3   3   5        242.46        610.31        71.91 o                         
  -1   3   5       6549.55       7011.46       152.54 o                         
   1   3   5        813.68       1286.65        87.60 o                         
   3   3   5     694917.75     720889.69     12132.24 o                         
   5   3   5      15203.94      16206.57       356.38 o                         
   7   3   5       4954.53       4983.07       191.77 o                         
   9   3   5      38471.79      38389.01       761.88 o                         
  11   3   5     277726.03     272018.56      5593.97 o                         
  13   3   5       7057.22       7870.73       380.80 o                         
  15   3   5       7156.36       7030.26       401.84 o                         
  17   3   5      19704.58      19180.45       754.34 o                         
  19   3   5      67854.36      69208.44      1808.65 o                         
  21   3   5       4724.31       4166.60       545.87 o                         
  23   3   5       5754.57       5240.13       657.53 o                         
  25   3   5       6908.71       7703.93       861.96 o                         
 -30   4   5      19384.39      19897.07      1178.43 o                         
 -28   4   5       3309.95       2188.31       786.32 o                         
 -26   4   5       1279.18       1397.90       409.49 o                         
 -24   4   5      15743.29      16147.28       723.94 o                         
 -22   4   5      64811.08      66751.97      2010.37 o                         
 -20   4   5       8015.98       8010.04       435.15 o                         
 -18   4   5       5048.87       4825.31       329.48 o                         
 -16   4   5      46730.86      47314.17      1219.45 o                         
 -14   4   5      55874.61      55040.38      1340.35 o                         
 -12   4   5      14775.63      14344.00       408.33 o                         
 -10   4   5       4335.94       4742.48       187.46 o                         
  -8   4   5      97874.91      96009.55      1747.90 o                         
  -6   4   5      29248.80      28439.87       555.94 o                         
  -4   4   5      13935.63      14798.01       336.42 o                         
  -2   4   5      20385.31      20221.98       395.27 o                         
   0   4   5      59448.52      59890.14       936.51 o                         
   2   4   5      38131.57      37906.46       693.87 o                         
   4   4   5      59033.25      60484.16      1159.59 o                         
   6   4   5      50380.80      49662.36       934.43 o                         
   8   4   5      28781.10      26949.07       561.75 o                         
  10   4   5         52.54        245.53       149.99 o                         
  12   4   5      27731.64      28327.55       744.48 o                         
  14   4   5      12764.40      11410.56       684.53 o                         
  16   4   5      10151.14       9972.57       533.12 o                         
  18   4   5       5388.64       6246.45       603.29 o                         
  20   4   5      36491.34      36523.51      1408.35 o                         
  22   4   5      11301.65      12348.49       875.48 o                         
  24   4   5        912.48        987.33       637.80 o                         
  26   4   5       2496.76       1108.95       785.48 o                         
 -29   5   5       9094.57       8664.22       802.57 o                         
 -27   5   5         85.68        107.38       409.30 o                         
 -25   5   5      15926.94      13996.10       806.36 o                         
 -23   5   5      11122.38      10721.41       576.27 o                         
 -21   5   5      60370.28      57209.85      1736.76 o                         
 -19   5   5       1865.06       1798.64       296.60 o                         
 -17   5   5        522.60        548.40       221.65 o                         
 -15   5   5        823.44        843.53       189.85 o                         
 -13   5   5     260354.77     264530.66      5963.02 o                         
 -11   5   5      17992.97      16534.11       436.38 o                         
  -9   5   5       6421.56       7335.05       230.20 o                         
  -7   5   5      15817.17      16027.03       391.56 o                         
  -5   5   5     621890.69     625337.31     11481.77 o                         
  -3   5   5     135805.52     139388.38      2516.57 o                         
  -1   5   5      23269.10      23216.69       482.17 o                         
   1   5   5      78495.99      80015.99      1514.24 o                         
   3   5   5     628304.56     634027.88     11132.48 o                         
   5   5   5     105828.34     105075.79      1932.62 o                         
   7   5   5      45716.84      45595.70       899.49 o                         
   9   5   5     163002.83     160397.00      2968.57 o                         
  11   5   5     351539.19     344188.62      6706.64 o                         
  13   5   5       5320.53       4863.26       300.53 o                         
  15   5   5      15424.77      15297.40       576.68 o                         
  17   5   5      40838.21      39638.69      1093.11 o                         
  19   5   5     108538.88     109000.51      2844.57 o                         
  21   5   5        438.63       -351.89      1129.30 o                         
  23   5   5        446.70       -601.19       601.19 o                         
  25   5   5       8164.93       8023.83       896.89 o                         
 -28   6   5      14224.75      10682.34       903.77 o                         
 -26   6   5      77410.84      76887.50      3842.91 o                         
 -24   6   5       5053.76       4858.90       510.98 o                         
 -22   6   5         62.80       -181.38       447.32 o                         
 -20   6   5      39426.39      39076.55      1199.16 o                         
 -18   6   5     136918.48     134173.89      3066.56 o                         
 -16   6   5        180.01       -113.80       214.91 o                         
 -14   6   5        344.61        297.76       182.66 o                         
 -12   6   5      84068.27      82473.23      1797.34 o                         
 -10   6   5     255511.19     256571.84      5142.16 o                         
  -8   6   5      19140.73      19001.73       470.84 o                         
  -6   6   5       1733.89       1954.58       168.92 o                         
  -4   6   5      60932.95      58601.57      1250.85 o                         
  -2   6   5     180701.84     177513.78      3506.28 o                         
   0   6   5      35492.13      34618.67       808.88 o                         
   2   6   5       1801.86       2158.20       168.73 o                         
   4   6   5      31711.43      30848.33       641.98 o                         
   6   6   5      55419.98      54287.93      1067.83 o                         
   8   6   5     183242.25     185459.88      3572.66 o                         
  10   6   5       9644.82       9509.00       373.70 o                         
  12   6   5       8445.10       8929.88       370.54 o                         
  14   6   5       1095.82       1104.28       259.23 o                         
  16   6   5      96064.38      94863.52      2330.95 o                         
  18   6   5      16047.66      15619.20       695.21 o                         
  20   6   5        189.86       -196.93       548.21 o                         
  22   6   5       3507.04       2557.50       722.47 o                         
  24   6   5      48629.15      46229.65      1876.39 o                         
 -27   7   5         65.19        842.47       629.23 o                         
 -25   7   5       2860.31       2813.66       592.70 o                         
 -23   7   5       4480.20       3565.71       514.40 o                         
 -21   7   5      25090.08      25385.33       877.48 o                         
 -19   7   5        537.44        759.17       334.96 o                         
 -17   7   5       6707.86       6893.28       426.41 o                         
 -15   7   5       8166.82       8460.86       380.34 o                         
 -13   7   5      33679.47      33259.38       876.91 o                         
 -11   7   5         97.80         38.89       183.56 o                         
  -9   7   5       4326.51       5583.15       292.64 o                         
  -7   7   5      14760.33      15927.33       477.18 o                         
  -5   7   5     108866.52     100677.27      2017.57 o                         
  -3   7   5       1284.59       1561.28       192.46 o                         
  -1   7   5       1065.20       1412.31       218.00 o                         
   1   7   5       2925.16       3450.38       263.53 o                         
   3   7   5     114468.73     110828.34      2201.23 o                         
   5   7   5      10778.47      10918.66       424.98 o                         
   7   7   5       4021.01       3258.63       248.77 o                         
   9   7   5         95.61        298.44       218.26 o                         
  11   7   5      32033.31      30381.92       769.41 o                         
  13   7   5       7961.19       8340.60       420.42 o                         
  15   7   5        229.18        275.34       286.86 o                         
  17   7   5       5331.73       5379.34       464.09 o                         
  19   7   5      16150.38      15158.84       898.12 o                         
  21   7   5       5491.86       5714.38       738.58 o                         
  23   7   5        935.79        640.02       723.68 o                         
  25   7   5       1192.92       1565.36       939.11 o                         
 -28   8   5      11250.35       8509.80       963.10 o                         
 -26   8   5      93585.38      90375.91      3029.33 o                         
 -24   8   5       3909.86       3069.83       749.07 o                         
 -22   8   5        996.47        689.03       472.09 o                         
 -20   8   5      45876.37      45536.20      1267.66 o                         
 -18   8   5     233878.73     237678.08      5159.97 o                         
 -16   8   5        202.17        290.99       290.81 o                         
 -14   8   5       6602.37       6748.47       463.34 o                         
 -12   8   5      73556.96      72874.98      1667.21 o                         
 -10   8   5     240205.19     234934.67      4895.74 o                         
  -8   8   5      26200.65      27222.31       720.83 o                         
  -6   8   5        842.17        609.46       216.78 o                         
  -4   8   5      73038.41      69436.47      1501.19 o                         
  -2   8   5     152281.98     145388.20      3195.06 o                         
   0   8   5     100881.34      95921.87      2328.13 o                         
   2   8   5      12711.53      13577.53       559.93 o                         
   4   8   5      45945.31      46122.80      1059.70 o                         
   6   8   5      52326.01      51618.59      1177.86 o                         
   8   8   5     170289.16     170548.55      3704.30 o                         
  10   8   5      21967.20      21536.57       648.60 o                         
  12   8   5       9401.00       9607.77       483.33 o                         
  14   8   5        175.00        471.10       332.31 o                         
  16   8   5     125491.13     125637.41      3273.12 o                         
  18   8   5      14434.29      14515.26       858.16 o                         
  20   8   5        420.75        -62.95       590.23 o                         
  22   8   5       2717.43       1236.93       771.53 o                         
  24   8   5      58023.88      58710.91      2480.62 o                         
 -27   9   5       1568.11        746.93       922.28 o                         
 -25   9   5        574.55        664.40       712.77 o                         
 -23   9   5       1261.13        960.24       607.52 o                         
 -21   9   5        183.59        348.67       485.95 o                         
 -19   9   5       4130.58       4545.82       488.44 o                         
 -17   9   5      17549.20      17113.77       707.05 o                         
 -15   9   5      15905.96      17548.49       713.14 o                         
 -13   9   5       4871.91       5487.50       433.14 o                         
 -11   9   5      20761.64      20479.13       663.44 o                         
  -9   9   5      53137.78      50241.18      1125.72 o                         
  -7   9   5     152881.77     143859.19      3008.76 o                         
  -5   9   5      47063.96      45586.11      1066.02 o                         
  -3   9   5      57565.82      54901.28      1367.93 o                         
  -1   9   5     115544.28     108200.38      2725.04 o                         
   1   9   5     146846.62     139068.94      3426.85 o                         
   3   9   5      51789.39      50963.67      1215.40 o                         
   5   9   5     117698.70     117886.02      2507.95 o                         
   7   9   5     100986.68      97673.38      2132.80 o                         
   9   9   5      73606.86      67336.99      1771.75 o                         
  11   9   5      23938.05      24615.25       814.23 o                         
  13   9   5      69245.70      66444.24      1625.81 o                         
  15   9   5      32520.09      32570.93      1100.17 o                         
  17   9   5      27079.89      29765.70      1193.70 o                         
  19   9   5       4988.66       4572.30       697.59 o                         
  21   9   5      18645.66      17754.92      1173.04 o                         
  23   9   5       3635.92       4713.67       967.31 o                         
 -26  10   5      16015.33      17457.96      1250.27 o                         
 -24  10   5       8479.04       8181.25       861.54 o                         
 -22  10   5      40137.02      39534.79      1430.54 o                         
 -20  10   5       1167.08        639.73       529.61 o                         
 -18  10   5      24701.48      25414.31       988.11 o                         
 -16  10   5      41205.69      42866.85      1234.44 o                         
 -14  10   5      38283.04      38059.76      1188.93 o                         
 -12  10   5      10258.39      10007.62       535.83 o                         
 -10  10   5      23973.86      25392.11       783.08 o                         
  -8  10   5     100146.64      92775.27      2292.23 o                         
  -6  10   5      55447.27      50468.80      1752.98 o                         
  -4  10   5       7779.44       8281.93       451.01 o                         
  -2  10   5      85859.47      89690.05      2255.50 o                         
   0  10   5     152804.97     145944.08      3479.12 o                         
   2  10   5      20914.50      21679.33       816.56 o                         
   4  10   5      19277.62      19190.94       694.08 o                         
   6  10   5      36897.39      37414.94      1042.68 o                         
   8  10   5     106390.65     100562.19      2296.02 o                         
  10  10   5        373.97         54.06       336.05 o                         
  12  10   5      51818.28      51451.82      1372.77 o                         
  14  10   5      30087.01      31916.11      1160.70 o                         
  16  10   5      43069.05      44870.89      1457.92 o                         
  18  10   5        753.51        347.89       646.72 o                         
  20  10   5      20571.06      22189.26      1269.39 o                         
  22  10   5       7511.55       5475.97       976.03 o                         
 -25  11   5       1212.79        774.76       931.39 o                         
 -23  11   5         10.12        510.92       734.81 o                         
 -21  11   5        114.92        -45.04       665.45 o                         
 -19  11   5       5962.29       5521.61       638.51 o                         
 -17  11   5        621.53        272.96       526.40 o                         
 -15  11   5       9367.31      10945.88       650.41 o                         
 -13  11   5      11645.57      12868.18       804.74 o                         
 -11  11   5      16186.92      17214.46       705.37 o                         
  -9  11   5       3444.46       3752.18       396.53 o                         
  -7  11   5      36510.78      36568.64      1088.46 o                         
  -5  11   5      48346.05      51810.72      1383.19 o                         
  -3  11   5      31919.32      33189.84      1072.59 o                         
  -1  11   5      11200.70      11710.52       626.61 o                         
   1  11   5      65848.66      63532.06      1774.68 o                         
   3  11   5      37144.87      37998.56      1192.46 o                         
   5  11   5       9683.01      10756.41       712.51 o                         
   7  11   5      21926.74      21873.60       812.70 o                         
   9  11   5      27862.16      27577.99      1181.29 o                         
  11  11   5      34527.98      31969.38      1147.66 o                         
  13  11   5      13294.88      12004.73       730.05 o                         
  15  11   5       1027.10       -127.25       515.44 o                         
  17  11   5       8676.43       8477.02       777.41 o                         
  19  11   5       7070.45       5528.75      1102.34 o                         
  21  11   5       2990.98       3510.91       941.91 o                         
 -24  12   5      50513.66      48566.84      2261.95 o                         
 -22  12   5      70699.64      73100.76      3404.13 o                         
 -20  12   5      24712.03      24670.12      1247.06 o                         
 -18  12   5        906.17       2078.07       607.36 o                         
 -16  12   5     114632.58     107863.97      3247.51 o                         
 -14  12   5     111329.34     109367.65      2872.78 o                         
 -12  12   5      10441.97       9925.73       617.06 o                         
 -10  12   5       1888.60       1112.83       427.42 o                         
  -8  12   5     174385.95     158306.31      3949.83 o                         
  -6  12   5      75612.19      79830.51      2190.03 o                         
  -4  12   5         92.59        334.08       406.87 o                         
  -2  12   5      33602.86      38492.08      1405.37 o                         
   0  12   5      85401.84      79536.30      2357.09 o                         
   2  12   5      23839.37      25928.89      1273.29 o                         
   4  12   5      22539.80      22294.44       893.49 o                         
   6  12   5      55321.30      53546.21      1883.95 o                         
   8  12   5      47218.59      47102.77      1417.83 o                         
  10  12   5        104.83         -5.20       474.08 o                         
  12  12   5      63635.54      60260.45      2028.27 o                         
  14  12   5      36346.13      36727.91      1871.79 o                         
  16  12   5       3346.42       4307.64       750.68 o                         
  18  12   5       7575.50       7927.11       882.14 o                         
  20  12   5      39755.57      36417.56      1758.29 o                         
 -23  13   5        788.59       1598.03       956.49 o                         
 -21  13   5       1896.88       1424.58       823.44 o                         
 -19  13   5          4.78         92.11       775.10 o                         
 -17  13   5      16126.85      16656.92      1295.80 o                         
 -15  13   5       9456.24       9175.40       778.67 o                         
 -13  13   5        141.13        495.19       580.46 o                         
 -11  13   5       7029.00       6906.10       617.01 o                         
  -9  13   5      65805.88      65002.82      1955.05 o                         
  -7  13   5       9924.25       9665.96       705.07 o                         
  -5  13   5       1931.64       1415.17       470.29 o                         
  -3  13   5      26964.19      29822.66      1063.27 o                         
  -1  13   5      92896.73     101384.17      3006.97 o                         
   1  13   5       7368.62       7891.60       630.35 o                         
   3  13   5      13871.79      13301.63       754.63 o                         
   5  13   5      18456.48      18730.84      1086.96 o                         
   7  13   5      72378.20      70803.12      2348.10 o                         
   9  13   5       5374.63       5831.04       618.32 o                         
  11  13   5       8556.92       7298.06       736.24 o                         
  13  13   5      14609.89      15692.15       965.68 o                         
  15  13   5      30501.59      25389.02      1285.46 o                         
  17  13   5       1469.37        346.78       783.89 o                         
  19  13   5        284.27       -151.99       931.62 o                         
 -22  14   5      10737.57       9939.11      1274.34 o                         
 -20  14   5       2138.10       2932.94       872.47 o                         
 -18  14   5      15664.13      14709.80      1050.28 o                         
 -16  14   5      22298.04      22765.14      1320.99 o                         
 -14  14   5      11413.38      11157.36       861.63 o                         
 -12  14   5        130.90        112.24       621.05 o                         
 -10  14   5      16651.45      17601.00      1238.94 o                         
  -8  14   5      51789.91      52377.75      1523.89 o                         
  -6  14   5       4946.66       6211.96       594.11 o                         
  -4  14   5        813.16        959.88       500.67 o                         
  -2  14   5      55657.55      63240.86      1828.73 o                         
   0  14   5      46447.88      49563.37      1517.19 o                         
   2  14   5        956.33       1056.99       529.52 o                         
   4  14   5       6106.63       6467.68       600.58 o                         
   6  14   5      34953.61      36428.26      1247.07 o                         
   8  14   5      45140.19      43273.44      1573.35 o                         
  10  14   5        283.20       -243.42       631.07 o                         
  12  14   5      12800.40      13088.21       952.52 o                         
  14  14   5      14678.50      12345.83      1047.99 o                         
  16  14   5      19393.09      19058.17      1221.75 o                         
  18  14   5       1210.46          1.74       939.59 o                         
 -21  15   5       3286.27       2110.81      1056.35 o                         
 -19  15   5         97.39        140.18       916.48 o                         
 -17  15   5      30081.43      27263.55      1625.03 o                         
 -15  15   5      13517.45      13107.17      1677.51 o                         
 -13  15   5        593.65        640.82       760.67 o                         
 -11  15   5       9394.48      11202.23       878.59 o                         
  -9  15   5     104219.06     104253.68      2765.60 o                         
  -7  15   5      35262.88      39005.79      1524.55 o                         
  -5  15   5       1244.44       1535.43       566.35 o                         
  -3  15   5      55957.37      61407.00      1769.01 o                         
  -1  15   5     115301.96     132644.86      3463.14 o                         
   1  15   5      35199.42      38439.51      1361.78 o                         
   3  15   5       4605.36       4144.72       591.78 o                         
   5  15   5      58396.00      57906.50      1949.27 o                         
   7  15   5      91187.26      87340.15      3195.46 o                         
   9  15   5      19044.84      19252.97      1317.02 o                         
  11  15   5       2974.90       2256.77       922.25 o                         
  13  15   5      34158.80      29343.21      1445.09 o                         
  15  15   5      41071.23      40767.11      2461.13 o                         
  17  15   5       4294.94       4840.48      1066.05 o                         
 -18  16   5      68141.35      67103.55      4395.16 o                         
 -16  16   5       1925.81       3609.66       919.97 o                         
 -14  16   5      10151.39       7744.12      1242.17 o                         
 -12  16   5      22324.81      20085.58      1274.33 o                         
 -10  16   5      78357.59      83861.80      2806.06 o                         
  -8  16   5         52.71       1196.08       680.33 o                         
  -6  16   5       5129.47       4957.14       710.61 o                         
  -4  16   5       7367.32       7607.30       750.45 o                         
  -2  16   5      56417.99      64049.85      1855.32 o                         
   0  16   5      15250.65      16273.63       923.03 o                         
   2  16   5         50.64       -496.00       614.78 o                         
   4  16   5       1603.42       1671.98       675.16 o                         
   6  16   5      13593.68      13126.48      1016.87 o                         
   8  16   5      35532.77      35704.66      1672.28 o                         
  10  16   5       2575.45       1722.08       896.99 o                         
  12  16   5         18.13       -903.23       903.23 o                         
  14  16   5        242.89        881.38      1003.92 o                         
 -17  17   5       6620.47       5900.30      1483.18 o                         
 -15  17   5        899.61       -891.04       950.59 o                         
 -13  17   5      31674.62      30190.09      1575.84 o                         
 -11  17   5       1380.97       1592.34      1017.58 o                         
  -9  17   5      14271.49      13333.38      1026.22 o                         
  -7  17   5        118.18       -233.27       675.84 o                         
  -5  17   5      47819.50      49923.42      1758.24 o                         
  -3  17   5         76.71       1367.29       822.12 o                         
  -1  17   5      13618.59      15294.40      1042.00 o                         
   1  17   5       2352.52       3780.16       878.36 o                         
   3  17   5      32433.16      35363.56      1541.53 o                         
   5  17   5        714.74        606.46       841.39 o                         
   7  17   5       6834.01       3739.17       971.05 o                         
   9  17   5       3874.63       2355.85       970.14 o                         
  11  17   5      21317.36      20434.34      1384.48 o                         
  13  17   5       1305.89        297.10      1154.50 o                         
 -14  18   5       9835.64       8209.08      1412.59 o                         
 -12  18   5       4298.61       4729.41       998.47 o                         
 -10  18   5      27489.40      28549.30      1437.03 o                         
  -8  18   5         47.20       -331.46       828.87 o                         
  -6  18   5       5476.18       6211.12       893.04 o                         
  -4  18   5       1392.15       3104.21       879.33 o                         
  -2  18   5      11633.87      13179.51       999.43 o                         
   0  18   5       1677.05       2628.20       803.59 o                         
   2  18   5         10.58       1259.55       854.57 o                         
   4  18   5        291.97        597.76       884.82 o                         
   6  18   5       3307.48       4870.07      1014.47 o                         
   8  18   5      10801.04       9679.22      1184.88 o                         
  10  18   5       1158.65       1038.03      1107.32 o                         
 -11  19   5      11168.39      11943.40      1199.26 o                         
  -9  19   5          8.13       -551.01       977.71 o                         
  -7  19   5      13122.47      14292.12      1209.02 o                         
  -5  19   5     132073.88     146327.61      4439.28 o                         
  -3  19   5      15585.28      17324.14      1310.01 o                         
  -1  19   5       1168.46       -487.02       943.44 o                         
   1  19   5      28003.93      29841.41      1458.58 o                         
   3  19   5     110872.30     117778.52      3613.38 o                         
   5  19   5      13111.05      15773.55      1296.51 o                         
   7  19   5       2038.92        514.67      1116.55 o                         
  -6  20   5        167.69        960.35      1080.29 o                         
  -4  20   5       7518.83       6422.54      1157.41 o                         
  -2  20   5       1132.59        881.35      1209.66 o                         
   0  20   5       4001.30       4365.75      1175.81 o                         
   2  20   5         72.17       1500.79      1117.67 o                         
 -30   0   6       6672.56       8076.98       943.89 o                         
 -28   0   6      45721.22      47851.90      2182.14 o                         
 -26   0   6       7227.00       7210.61      1172.78 o                         
 -24   0   6      25167.22      28146.55      1610.68 o                         
 -22   0   6       2268.52       2124.33       898.07 o                         
 -20   0   6      59168.97      62130.66      3131.24 o                         
 -18   0   6      76171.54      83191.64      3949.66 o                         
 -16   0   6     103355.30     107015.43      9853.71 o                         
 -14   0   6         95.09        435.16       204.20 o                         
 -12   0   6      24411.19      22926.48      1463.96 o                         
 -10   0   6     460922.41     476065.88     20492.07 o                         
  -8   0   6     124032.51     121562.00      3738.47 o                         
  -6   0   6      43480.11      45969.54      1182.20 o                         
  -4   0   6       6960.77       7133.53       221.64 o                         
   0   0   6     408081.16     422274.94      9707.61 o                         
   2   0   6       5501.60       6202.53       229.30 o                         
   4   0   6        945.43       1568.55       125.29 o                         
   6   0   6     791135.62     816363.56     23408.92 o                         
   8   0   6     307384.09     305445.88      8379.26 o                         
  10   0   6      17427.06      18396.00       686.98 o                         
  12   0   6      16392.10      16719.55       814.45 o                         
  14   0   6     337368.72     346723.72     11533.54 o                         
  16   0   6      24143.54      24060.18      1120.93 o                         
  18   0   6        112.66       -476.46       476.46 o                         
  20   0   6       6435.39       7394.51      1071.15 o                         
  22   0   6     108227.05     112073.36      4888.19 o                         
  24   0   6       1478.56       1738.87       962.36 o                         
  26   0   6       1866.54       1522.37      1287.52 o                         
 -29   1   6       7582.32       7321.71       719.76 o                         
 -27   1   6       8982.99       9274.82       572.45 o                         
 -25   1   6      10004.23      10762.34       587.82 o                         
 -23   1   6      22898.56      24022.62       999.51 o                         
 -21   1   6      13746.10      15185.58       740.71 o                         
 -19   1   6      13891.14      14337.77       709.24 o                         
 -17   1   6      28676.09      27869.89      1108.36 o                         
 -15   1   6      55781.71      53843.31      1880.51 o                         
 -13   1   6      23872.09      23585.91      1120.25 o                         
 -11   1   6      28974.16      28311.58       899.41 o                         
  -9   1   6      31588.30      31627.08       646.45 o                         
  -7   1   6      30579.54      30041.62       566.74 o                         
  -5   1   6      17081.14      17429.88       345.20 o                         
  -3   1   6         72.19        285.65        47.04 o                         
  -1   1   6     168477.20     177287.80      2427.94 o                         
   1   1   6      10205.44       9651.17       186.72 o                         
   3   1   6       2556.04       2952.99       120.79 o                         
   5   1   6       4156.42       4416.59       196.43 o                         
   7   1   6        822.66       1090.96       160.13 o                         
   9   1   6       1955.57       2034.18       191.56 o                         
  11   1   6      19676.10      20892.89       601.70 o                         
  13   1   6      12763.64      14089.49       519.39 o                         
  15   1   6      10080.58      10509.49       489.67 o                         
  17   1   6        468.59        408.27       318.18 o                         
  19   1   6      15566.22      16496.29       745.02 o                         
  21   1   6       5748.56       5648.55       634.65 o                         
  23   1   6       5274.38       5651.00       779.45 o                         
  25   1   6       2580.86       1384.03       794.02 o                         
 -30   2   6        961.23       1737.72       579.37 o                         
 -28   2   6      34343.74      35795.90      1418.35 o                         
 -26   2   6      11022.39      11265.01       809.11 o                         
 -24   2   6       9102.99       9479.39       467.79 o                         
 -22   2   6       1013.78       1119.35       368.14 o                         
 -20   2   6      61064.42      59383.11      1876.35 o                         
 -18   2   6      52529.61      51186.02      1687.28 o                         
 -16   2   6      34198.66      32891.02      1157.18 o                         
 -14   2   6       4127.69       5084.97       364.24 o                         
 -12   2   6      70653.76      68368.97      1848.13 o                         
 -10   2   6     254004.09     254707.23      5047.10 o                         
  -8   2   6      49038.38      46865.82       906.25 o                         
  -6   2   6      18975.51      18174.05       350.56 o                         
  -4   2   6      77586.34      78130.60      1409.15 o                         
  -2   2   6     322523.16     324892.81      4732.56 o                         
   0   2   6      77707.79      76446.47      1104.52 o                         
   2   2   6      32661.32      33324.55       557.49 o                         
   4   2   6      37737.26      36805.84       713.90 o                         
   6   2   6     352511.12     351569.25      6483.15 o                         
   8   2   6      20984.17      20424.78       473.88 o                         
  10   2   6      15866.71      15728.36       465.98 o                         
  12   2   6       3841.24       4293.77       303.83 o                         
  14   2   6     135469.67     137976.39      4831.62 o                         
  16   2   6        514.73        582.03       339.40 o                         
  18   2   6      15201.08      16416.30       737.54 o                         
  20   2   6         11.46        834.65       469.10 o                         
  22   2   6      43106.69      44814.52      1712.13 o                         
  24   2   6         12.86       -534.87       629.46 o                         
  26   2   6       8565.24       8555.21       970.50 o                         
 -29   3   6      20362.03      20728.06       970.59 o                         
 -27   3   6       8900.31      10231.45       697.40 o                         
 -25   3   6      12708.45      13747.92       861.41 o                         
 -23   3   6      86356.15      86798.61      2662.80 o                         
 -21   3   6      42354.12      41651.86      1288.58 o                         
 -19   3   6      13757.40      14877.94       589.48 o                         
 -17   3   6      32260.59      31575.76      1004.69 o                         
 -15   3   6     178263.94     175039.59      4440.32 o                         
 -13   3   6      43778.94      42327.67       996.46 o                         
 -11   3   6      18158.05      17866.83       469.01 o                         
  -9   3   6      54137.31      53433.81      1114.05 o                         
  -7   3   6     363497.66     366763.69      6453.77 o                         
  -5   3   6      13900.98      13282.95       284.40 o                         
  -3   3   6        498.75        813.27        73.04 o                         
  -1   3   6      10490.95      10598.62       205.11 o                         
   1   3   6     105048.58     106112.92      1583.83 o                         
   3   3   6       4058.41       5281.73       171.12 o                         
   5   3   6      23378.62      23397.40       503.40 o                         
   7   3   6       2405.36       3101.87       159.74 o                         
   9   3   6      16835.18      17020.92       437.45 o                         
  11   3   6      35207.47      35345.54       841.44 o                         
  13   3   6      65394.02      64094.76      1548.71 o                         
  15   3   6       5843.69       5661.40       387.02 o                         
  17   3   6        134.06        650.64       381.10 o                         
  19   3   6      34144.28      35118.95      1215.48 o                         
  21   3   6      37670.38      39408.20      3699.22 o                         
  23   3   6       6174.10       5018.81       726.06 o                         
  25   3   6       5507.44       7181.25       855.80 o                         
 -30   4   6        837.17       -575.76       830.57 o                         
 -28   4   6       9917.09       8435.30       605.54 o                         
 -26   4   6       9435.89      10093.65       742.37 o                         
 -24   4   6      13170.86      13763.01       628.84 o                         
 -22   4   6       3037.52       3452.21       329.39 o                         
 -20   4   6      55752.26      55405.78      1522.30 o                         
 -18   4   6       7160.26       7934.63       419.81 o                         
 -16   4   6       6480.63       6002.63       296.66 o                         
 -14   4   6      48921.36      48826.60      1204.39 o                         
 -12   4   6     238539.36     235837.62      4694.37 o                         
 -10   4   6       4536.98       5087.97       203.45 o                         
  -8   4   6      20734.58      21304.17       478.89 o                         
  -6   4   6     248332.33     244735.06      4242.24 o                         
  -4   4   6     438869.00     428713.72      7225.19 o                         
  -2   4   6       3211.97       3977.24       153.59 o                         
   0   4   6      93552.74      97228.52      1608.50 o                         
   2   4   6     432561.44     444219.28      7518.94 o                         
   4   4   6     514406.25     519375.16      8950.19 o                         
   6   4   6       1580.02       1814.51       143.31 o                         
   8   4   6      79101.50      77502.86      1517.21 o                         
  10   4   6     227049.12     219951.33      4112.99 o                         
  12   4   6     130461.08     127790.55      2501.15 o                         
  14   4   6       4977.63       5031.94       345.61 o                         
  16   4   6      34445.92      34219.54      1043.23 o                         
  18   4   6      64475.73      64457.05      1905.30 o                         
  20   4   6      27739.31      25770.79      1071.62 o                         
  22   4   6       7407.11       7675.28       683.17 o                         
  24   4   6       8997.16       8158.12       859.13 o                         
 -29   5   6         65.18       -629.33       629.33 o                         
 -27   5   6      12582.27      12561.35       635.65 o                         
 -25   5   6       3288.43       3881.55       427.08 o                         
 -23   5   6      14779.01      14379.91       697.94 o                         
 -21   5   6        356.31        343.82       307.76 o                         
 -19   5   6      29313.70      29459.23       888.51 o                         
 -17   5   6      11419.13      11169.89       469.15 o                         
 -15   5   6      29976.22      28659.62       726.67 o                         
 -13   5   6        988.08       1006.21       208.58 o                         
 -11   5   6      51703.36      49229.57      1018.04 o                         
  -9   5   6       4215.85       4181.21       207.69 o                         
  -7   5   6      34462.82      32077.21       686.17 o                         
  -5   5   6      89512.49      88221.24      1656.93 o                         
  -3   5   6      75518.05      76206.10      1399.18 o                         
  -1   5   6       5408.77       6351.57       217.52 o                         
   1   5   6      99750.87     100093.37      1795.78 o                         
   3   5   6      15539.91      15144.20       393.55 o                         
   5   5   6      43406.39      41191.88       849.88 o                         
   7   5   6       5905.66       6371.32       268.49 o                         
   9   5   6      75767.76      72638.19      1389.02 o                         
  11   5   6      21400.64      21259.50       555.42 o                         
  13   5   6       7873.15       7623.34       377.98 o                         
  15   5   6       7756.83       7709.22       403.48 o                         
  17   5   6      33451.79      33936.36      1075.19 o                         
  19   5   6       9125.38       8932.54       664.74 o                         
  21   5   6       4226.05       4372.90       674.68 o                         
  23   5   6       8773.83       8870.24       858.85 o                         
  25   5   6       7082.83       5940.76      1019.79 o                         
 -28   6   6       3396.30       2803.87       701.34 o                         
 -26   6   6       3368.29       2689.09       659.54 o                         
 -24   6   6       3809.59       3737.60       479.05 o                         
 -22   6   6        134.39        292.94       366.60 o                         
 -20   6   6      33787.17      33284.55      1008.07 o                         
 -18   6   6       4902.77       5010.78       352.61 o                         
 -16   6   6       2810.98       3356.38       272.78 o                         
 -14   6   6      12113.38      11596.90       418.14 o                         
 -12   6   6     127708.80     129099.22      2818.23 o                         
 -10   6   6       2784.64       2726.27       213.00 o                         
  -8   6   6      53851.96      55139.23      1145.21 o                         
  -6   6   6     129658.02     124802.07      2444.68 o                         
  -4   6   6     236571.88     230494.23      4305.94 o                         
  -2   6   6       8086.39       8971.24       312.22 o                         
   0   6   6      85864.43      88464.41      1849.86 o                         
   2   6   6     156767.70     152779.66      2956.10 o                         
   4   6   6     190185.17     185819.66      3422.28 o                         
   6   6   6       1573.65       1617.22       186.26 o                         
   8   6   6      72555.91      71947.95      1447.29 o                         
  10   6   6     116564.06     110720.04      2158.11 o                         
  12   6   6      80405.46      79585.44      1921.06 o                         
  14   6   6       2754.71       2538.24       296.60 o                         
  16   6   6      22379.04      22864.69       831.71 o                         
  18   6   6      38409.13      37211.44      1257.28 o                         
  20   6   6      18656.15      15406.97      3399.03 o                         
  22   6   6       1926.99       1253.96       915.65 o                         
  24   6   6       6121.96       5391.96       849.21 o                         
 -29   7   6       7407.91       5466.05      1748.29 o                         
 -27   7   6      58674.07      58464.80      3198.71 o                         
 -25   7   6      51539.29      51587.39      1911.74 o                         
 -23   7   6        146.23        226.19       456.65 o                         
 -21   7   6      41764.60      41344.48      1221.03 o                         
 -19   7   6     140511.00     137994.25      3276.12 o                         
 -17   7   6     116653.55     112212.53      2433.60 o                         
 -15   7   6       4441.38       4920.43       382.03 o                         
 -13   7   6      74554.39      73939.94      1663.28 o                         
 -11   7   6     212884.80     214492.83      4474.99 o                         
  -9   7   6      96945.59      95314.62      2073.57 o                         
  -7   7   6      32410.67      33496.62       777.41 o                         
  -5   7   6     170427.48     164811.95      3131.70 o                         
  -3   7   6     189628.22     181720.22      3718.84 o                         
  -1   7   6       1885.40       1848.22       217.97 o                         
   1   7   6     103690.70     103589.59      2241.24 o                         
   3   7   6      60540.09      58211.71      1270.39 o                         
   5   7   6      53172.05      50399.71      1088.09 o                         
   7   7   6       3196.69       3005.11       233.21 o                         
   9   7   6     149964.84     146926.47      2760.86 o                         
  11   7   6       9252.03       8785.50       406.89 o                         
  13   7   6       1068.12       1232.52       266.61 o                         
  15   7   6      31535.34      32378.44       968.49 o                         
  17   7   6     107077.77     109269.33      3177.29 o                         
  19   7   6        526.22        615.89       536.21 o                         
  21   7   6       2156.74       1785.37       700.63 o                         
  23   7   6      37091.24      39740.45      2054.50 o                         
 -28   8   6       3666.67       1742.92       784.90 o                         
 -26   8   6        213.74       -673.77       673.77 o                         
 -24   8   6        121.33       -357.45       621.51 o                         
 -22   8   6        512.26        832.55       469.68 o                         
 -20   8   6      11169.57      12445.27       657.10 o                         
 -18   8   6      15301.60      16175.39       713.52 o                         
 -16   8   6       6166.46       6038.53       430.82 o                         
 -14   8   6       7278.70       8231.50       508.13 o                         
 -12   8   6       4880.30       4918.85       333.70 o                         
 -10   8   6      31959.56      31443.05       821.71 o                         
  -8   8   6      31734.48      29221.99       764.93 o                         
  -6   8   6       8082.67       7616.52       381.13 o                         
  -4   8   6       4112.55       5188.66       317.94 o                         
  -2   8   6      97373.21      90094.09      2012.71 o                         
   0   8   6      57412.67      56776.09      1422.00 o                         
   2   8   6      15846.48      17828.45       607.41 o                         
   4   8   6       5369.58       5747.81       326.77 o                         
   6   8   6     140752.97     137619.44      2806.56 o                         
   8   8   6      19185.53      19501.77       619.04 o                         
  10   8   6      10844.29      11486.07       515.20 o                         
  12   8   6        481.58       1145.89       331.48 o                         
  14   8   6      54090.07      52208.88      1352.20 o                         
  16   8   6       7797.63       7913.15       667.03 o                         
  18   8   6       1101.72       1150.87       584.23 o                         
  20   8   6       1062.92        367.11       651.57 o                         
  22   8   6       8657.12       8114.98       996.12 o                         
  24   8   6        337.79       1203.67       997.69 o                         
 -27   9   6      20860.33      22010.09      1285.84 o                         
 -25   9   6      15577.57      13567.83       985.82 o                         
 -23   9   6      15570.74      16123.43       903.69 o                         
 -21   9   6       3470.14       3017.32       508.48 o                         
 -19   9   6      58507.84      57013.57      1543.72 o                         
 -17   9   6      24613.95      24402.35       907.69 o                         
 -15   9   6      38948.88      37646.01      1173.74 o                         
 -13   9   6      12518.96      13022.67       549.62 o                         
 -11   9   6      78866.69      77234.54      1676.31 o                         
  -9   9   6       8548.19       9429.20       432.50 o                         
  -7   9   6     140048.75     131802.25      2753.51 o                         
  -5   9   6      37571.95      36133.52       914.89 o                         
  -3   9   6      66507.28      63888.80      1796.45 o                         
  -1   9   6       1894.85       2310.06       324.18 o                         
   1   9   6     140532.61     133802.67      3190.94 o                         
   3   9   6      43775.66      41092.45      1034.08 o                         
   5   9   6      31541.68      31228.89       886.91 o                         
   7   9   6       1416.05       1854.54       308.86 o                         
   9   9   6      68961.98      67538.13      1763.55 o                         
  11   9   6      16392.19      15860.81       646.61 o                         
  13   9   6      15346.39      15330.40       659.73 o                         
  15   9   6      22379.39      23088.15       953.42 o                         
  17   9   6      46037.78      45184.72      1574.54 o                         
  19   9   6      13577.31      13590.40       918.85 o                         
  21   9   6       1884.42       -832.84       832.84 o                         
  23   9   6      14452.18      15993.41      1256.10 o                         
 -26  10   6        498.97        104.84       893.42 o                         
 -24  10   6        245.40        817.15       913.07 o                         
 -22  10   6       1005.72        448.70       610.76 o                         
 -20  10   6        481.32        346.80       514.30 o                         
 -18  10   6       3502.03       3055.47       505.06 o                         
 -16  10   6       5288.39       5903.07       539.98 o                         
 -14  10   6      35950.61      36522.45      1116.92 o                         
 -12  10   6      13568.38      14145.86       600.02 o                         
 -10  10   6      53409.95      49737.42      1202.31 o                         
  -8  10   6      33883.81      32075.76       884.57 o                         
  -6  10   6      85817.07      86560.85      2078.12 o                         
  -4  10   6      60365.23      60394.54      1468.00 o                         
  -2  10   6     145571.86     143663.92      3325.54 o                         
   0  10   6      69147.00      65591.07      1796.86 o                         
   2  10   6     112143.74     107407.25      2639.47 o                         
   4  10   6      51810.87      52451.89      1284.12 o                         
   6  10   6      98856.94      96364.11      2335.82 o                         
   8  10   6      59678.73      58174.88      1561.09 o                         
  10  10   6      60656.56      60806.23      1540.52 o                         
  12  10   6      42033.62      44015.46      1298.32 o                         
  14  10   6      44110.31      43377.84      1402.72 o                         
  16  10   6      26650.19      26620.03      1136.87 o                         
  18  10   6      20115.77      21188.38      1205.58 o                         
  20  10   6       7451.18       7225.56       944.47 o                         
  22  10   6      10386.13       8949.31      1088.23 o                         
 -25  11   6       2848.54        886.59       904.32 o                         
 -23  11   6      96254.26      96966.23      3244.70 o                         
 -21  11   6      19059.98      19807.52      1019.60 o                         
 -19  11   6        174.47       1081.39       560.53 o                         
 -17  11   6       6843.55       6825.45       628.03 o                         
 -15  11   6     229659.12     227874.95      5192.79 o                         
 -13  11   6      24649.30      24401.61       914.09 o                         
 -11  11   6       4007.53       2997.89       416.95 o                         
  -9  11   6       8780.74       7976.96       471.23 o                         
  -7  11   6     241577.08     233974.56      5636.07 o                         
  -5  11   6       2277.91       2726.87       493.80 o                         
  -3  11   6      18397.22      18988.48       779.18 o                         
  -1  11   6      14776.73      14880.05       709.84 o                         
   1  11   6     175046.02     160801.45      3718.93 o                         
   3  11   6       8795.87       8525.54       523.84 o                         
   5  11   6      29131.16      29102.42      1102.13 o                         
   7  11   6        440.77        391.29       363.40 o                         
   9  11   6      48163.44      46906.18      1393.13 o                         
  11  11   6      40129.48      38992.54      1291.00 o                         
  13  11   6      42884.15      42088.52      1424.68 o                         
  15  11   6         11.21       -175.58       516.51 o                         
  17  11   6       7877.18       8311.87       858.67 o                         
  19  11   6      54335.62      58640.66      3354.61 o                         
  21  11   6      27095.78      26699.91      1581.63 o                         
 -24  12   6       2945.27       1322.27      1068.66 o                         
 -22  12   6       2383.90       3868.73       956.57 o                         
 -20  12   6        541.94        866.67       818.30 o                         
 -18  12   6        589.10       -397.44       593.18 o                         
 -16  12   6       2534.71       3682.30       610.77 o                         
 -14  12   6       7716.48       7423.43       641.37 o                         
 -12  12   6         79.94        378.58       446.72 o                         
 -10  12   6         88.18       -265.53       418.60 o                         
  -8  12   6         54.33        500.90       406.10 o                         
  -6  12   6       2985.24       2497.34       466.82 o                         
  -4  12   6        213.76        837.19       437.52 o                         
  -2  12   6       7730.01       7903.35       737.52 o                         
   0  12   6       1755.39       2464.01       521.22 o                         
   2  12   6      10698.23      11073.29       659.27 o                         
   4  12   6          7.28        -37.75       384.46 o                         
   6  12   6       1528.84       1768.79       441.46 o                         
   8  12   6       2847.94       2874.10       496.44 o                         
  10  12   6       5087.97       5148.68       604.10 o                         
  12  12   6        571.36       1242.83       543.25 o                         
  14  12   6       1396.03       1048.31       611.46 o                         
  16  12   6        128.82       -465.63       684.49 o                         
  18  12   6       2550.47       1526.25      1186.23 o                         
  20  12   6        320.99      -1184.96      1494.93 o                         
 -23  13   6      68516.28      69285.94      2360.80 o                         
 -21  13   6      10722.70      12126.18      1029.51 o                         
 -19  13   6       1549.21       1706.69       896.24 o                         
 -17  13   6       2727.91       3291.94       793.89 o                         
 -15  13   6     153905.28     141817.44      3967.03 o                         
 -13  13   6       9938.86      10117.93       979.17 o                         
 -11  13   6        999.35        846.73       517.60 o                         
  -9  13   6       2013.30       1723.26       521.42 o                         
  -7  13   6     208080.86     211816.55      5094.45 o                         
  -5  13   6       1490.90       1157.45       435.98 o                         
  -3  13   6       2058.03       2027.51       498.07 o                         
  -1  13   6        336.17       -275.14       481.02 o                         
   1  13   6     110254.34     105888.20      2706.31 o                         
   3  13   6      20562.06      18873.59       832.15 o                         
   5  13   6       8281.30       7797.46       777.17 o                         
   7  13   6        213.19        720.73       483.20 o                         
   9  13   6      36975.04      36856.50      1388.06 o                         
  11  13   6      27755.39      25526.24      1363.93 o                         
  13  13   6      22223.15      22530.90      1131.55 o                         
  15  13   6         41.01         69.15       750.41 o                         
  17  13   6       5068.29       3809.34       845.77 o                         
  19  13   6      39039.95      36012.92      1873.85 o                         
 -22  14   6       1648.54       2883.91      1001.13 o                         
 -20  14   6       4249.56       4161.46       899.83 o                         
 -18  14   6      14896.65      16170.54      1501.92 o                         
 -16  14   6      19801.89      18580.50      1334.84 o                         
 -14  14   6       2350.26       1736.53       745.26 o                         
 -12  14   6       3326.50       2675.62       674.82 o                         
 -10  14   6      72760.21      73120.05      2395.63 o                         
  -8  14   6      56103.89      57752.39      1616.31 o                         
  -6  14   6       3195.70       2830.75       551.11 o                         
  -4  14   6      20965.77      22541.29       941.88 o                         
  -2  14   6     101592.78     109754.49      2704.55 o                         
   0  14   6      90195.19      93783.77      2472.75 o                         
   2  14   6      10472.66      11678.93       776.85 o                         
   4  14   6      35705.80      35425.67      1274.30 o                         
   6  14   6     119601.86     116421.28      3473.41 o                         
   8  14   6      57933.75      58300.43      2233.17 o                         
  10  14   6       5882.72       4315.39       758.64 o                         
  12  14   6      25548.42      24015.83      1195.68 o                         
  14  14   6      57077.38      52548.52      2403.72 o                         
  16  14   6      21222.94      18438.71      1202.41 o                         
  18  14   6        977.54       -721.17      1102.77 o                         
 -21  15   6       3712.44       4579.60      1222.89 o                         
 -19  15   6      18718.50      21890.20      1378.18 o                         
 -17  15   6      21047.47      22877.55      1999.39 o                         
 -15  15   6      10621.05       9226.65      1016.24 o                         
 -13  15   6       7369.06       6484.70      1227.36 o                         
 -11  15   6      31522.88      33145.67      1565.25 o                         
  -9  15   6      17285.95      17968.76      1028.27 o                         
  -7  15   6      18188.58      19270.94      1019.84 o                         
  -5  15   6      19372.35      19551.55       934.86 o                         
  -3  15   6      24155.12      29031.65      1135.96 o                         
  -1  15   6       3694.53       4702.03       616.00 o                         
   1  15   6      39882.32      39926.38      1410.04 o                         
   3  15   6      12120.03      11607.36       775.09 o                         
   5  15   6       6638.65       5590.49       688.54 o                         
   7  15   6       1510.37       2149.15       687.54 o                         
   9  15   6      31599.38      31252.65      1454.72 o                         
  11  15   6       6764.47       6274.64      1068.57 o                         
  13  15   6       1055.36       -284.03       919.72 o                         
  15  15   6       4218.29       3986.46      1008.09 o                         
 -18  16   6      14660.15      16585.57      2004.71 o                         
 -16  16   6      16194.82      14696.58      1294.02 o                         
 -14  16   6       1412.69        240.31       878.85 o                         
 -12  16   6       1478.56       2132.09       786.29 o                         
 -10  16   6      27176.57      29573.97      1381.91 o                         
  -8  16   6      24553.69      27864.95      1342.70 o                         
  -6  16   6        954.94       1211.31       644.82 o                         
  -4  16   6       3173.14       3295.97       668.85 o                         
  -2  16   6      54151.59      57001.32      1714.97 o                         
   0  16   6      26625.63      30188.91      1354.45 o                         
   2  16   6       1444.47       1956.76       627.63 o                         
   4  16   6        269.64        430.74       737.17 o                         
   6  16   6      69529.46      71612.04      2183.94 o                         
   8  16   6       9409.70       9005.48       992.98 o                         
  10  16   6       1547.67       1108.32       822.14 o                         
  12  16   6       1516.06       -972.66       972.66 o                         
  14  16   6      35293.69      29115.90      1757.74 o                         
 -17  17   6      41534.79      41257.72      3399.90 o                         
 -15  17   6        935.77        -67.17      1113.38 o                         
 -13  17   6      31787.64      29339.17      1464.50 o                         
 -11  17   6      25621.33      26082.75      1436.34 o                         
  -9  17   6      36065.77      35620.48      1556.28 o                         
  -7  17   6       1210.93        260.90       727.68 o                         
  -5  17   6      20679.44      21527.19      1181.50 o                         
  -3  17   6      14136.04      16017.39      1053.60 o                         
  -1  17   6       8789.37       9476.90       876.07 o                         
   1  17   6       3522.72       4835.50       892.05 o                         
   3  17   6      10185.29      10903.03      1033.76 o                         
   5  17   6        447.49       -620.23       863.76 o                         
   7  17   6         50.62       -923.07       923.07 o                         
   9  17   6      21960.85      21183.88      1420.66 o                         
  11  17   6        453.76        753.33      1083.39 o                         
  13  17   6        280.44      -1068.81      1068.81 o                         
 -14  18   6      15464.18      16187.27      1318.73 o                         
 -12  18   6      31086.56      30805.73      1566.05 o                         
 -10  18   6       2673.78       4694.00       987.54 o                         
  -8  18   6       1335.06       2104.35       918.25 o                         
  -6  18   6      42566.20      44822.50      1795.86 o                         
  -4  18   6      52478.43      57027.24      2151.76 o                         
  -2  18   6       1516.12        976.72       765.39 o                         
   0  18   6       3676.68       3399.90       885.10 o                         
   2  18   6      55555.58      61799.95      2264.30 o                         
   4  18   6      42129.38      40780.87      1697.17 o                         
   6  18   6        998.17       1605.01       989.73 o                         
   8  18   6       8366.28       7127.26      1213.50 o                         
  10  18   6      53532.84      47172.37      2349.32 o                         
 -11  19   6         28.41       1464.24      1066.80 o                         
  -9  19   6       4238.21       3023.73      1035.00 o                         
  -7  19   6       5437.83       5471.59      1062.29 o                         
  -5  19   6       2173.14       4124.55       974.15 o                         
  -3  19   6        223.38       -243.40       965.35 o                         
  -1  19   6       1798.69       1373.57      1043.89 o                         
   1  19   6       4563.53       5614.31      1001.55 o                         
   3  19   6        678.52        524.85      1151.10 o                         
   5  19   6       1053.06        846.81      1104.11 o                         
   7  19   6        996.48       -733.64      1151.01 o                         
  -4  20   6      46689.30      51113.75      2306.14 o                         
  -2  20   6        267.82      -1217.22      1217.22 o                         
   0  20   6       7910.35       6489.61      1258.08 o                         
 -29   1   7      20802.03      20966.70       901.04 o                         
 -27   1   7      10727.47      10593.23       650.96 o                         
 -25   1   7      38694.88      41367.09      1796.54 o                         
 -23   1   7        802.21        428.17       563.79 o                         
 -21   1   7      19917.78      21333.47      1406.79 o                         
 -19   1   7       1405.79       1619.59       315.12 o                         
 -17   1   7     197718.34     198950.56      7864.24 o                         
 -15   1   7        201.10        494.85       154.87 o                         
 -13   1   7      11339.57      10289.28       439.13 o                         
 -11   1   7      11767.26      11569.97       373.77 o                         
  -9   1   7     714459.06     740992.81     13250.97 o                         
  -7   1   7       1347.55       1421.80        82.25 o                         
  -5   1   7       6441.66       6664.00       191.26 o                         
  -3   1   7      93013.64      92393.60      1695.38 o                         
  -1   1   7    1109232.50    1187785.75     18572.51 o                         
   1   1   7       9079.32      10295.78       201.43 o                         
   3   1   7      31821.87      35603.17       663.27 o                         
   5   1   7     200205.72     197098.05      3664.73 o                         
   7   1   7     443357.22     441450.47      8766.14 o                         
   9   1   7       3855.11       5006.93       252.89 o                         
  11   1   7       6237.36       6450.85       321.41 o                         
  13   1   7     121205.58     121568.34      2552.20 o                         
  15   1   7     174713.14     182186.22      4119.58 o                         
  17   1   7       8936.69       9173.60       541.78 o                         
  19   1   7       2358.18       1890.23       550.66 o                         
  21   1   7      38897.19      40734.47      1792.50 o                         
  23   1   7      38911.68      38088.37      1712.80 o                         
  25   1   7       8427.13       9042.77       936.93 o                         
 -30   2   7      18588.82      19764.83       933.04 o                         
 -28   2   7      11134.39      12019.60       745.25 o                         
 -26   2   7      17381.44      18471.48       859.84 o                         
 -24   2   7      36874.28      40118.23      1505.25 o                         
 -22   2   7      79246.37      80796.78      2623.00 o                         
 -20   2   7      16470.11      15960.76       661.80 o                         
 -18   2   7      70147.72      68322.84      2221.80 o                         
 -16   2   7     114173.00     109134.10      3684.71 o                         
 -14   2   7     153038.94     150077.88      4383.74 o                         
 -12   2   7      18711.03      17647.21       495.69 o                         
 -10   2   7      84228.22      81101.54      1571.10 o                         
  -8   2   7     107967.02     108631.36      2079.58 o                         
  -6   2   7     233588.66     235626.31      3921.94 o                         
  -4   2   7       5800.44       6022.80       182.72 o                         
  -2   2   7      46888.41      47452.70       777.07 o                         
   0   2   7      63274.49      64289.43       981.03 o                         
   2   2   7      24166.91      23172.46       451.48 o                         
   4   2   7      22814.90      23497.79       507.52 o                         
   6   2   7        791.61        686.65       110.83 o                         
   8   2   7       2732.20       2671.52       174.90 o                         
  10   2   7        622.19        427.29       201.25 o                         
  12   2   7      37464.21      38615.26      1032.21 o                         
  14   2   7       9188.37      10576.99       505.62 o                         
  16   2   7       4674.23       4644.03       435.17 o                         
  18   2   7      12924.90      13208.40       713.81 o                         
  20   2   7      33679.59      36213.47      1412.68 o                         
  22   2   7       6545.20       7453.79       763.55 o                         
  24   2   7       8165.58       7719.16       812.06 o                         
 -29   3   7       6561.38       8333.89       649.67 o                         
 -27   3   7        947.27       1094.57       463.15 o                         
 -25   3   7      34507.14      35657.71      1244.44 o                         
 -23   3   7       2320.85       2567.17       389.53 o                         
 -21   3   7      24023.99      24122.61       774.50 o                         
 -19   3   7       3300.14       3889.48       278.33 o                         
 -17   3   7     104358.58     102472.11      3043.00 o                         
 -15   3   7       9683.16      10355.81       371.64 o                         
 -13   3   7     110146.62     110055.33      2370.74 o                         
 -11   3   7      32676.15      32476.80       739.34 o                         
  -9   3   7     130391.45     127501.38      2507.74 o                         
  -7   3   7     108444.52     106611.62      2211.18 o                         
  -5   3   7     182038.28     177661.70      3089.64 o                         
  -3   3   7       6654.84       6706.83       177.50 o                         
  -1   3   7      50535.18      48661.36       832.45 o                         
   1   3   7     238929.30     241512.42      3708.72 o                         
   3   3   7     182796.81     179163.48      3270.12 o                         
   5   3   7        233.61        508.91       115.29 o                         
   7   3   7      60827.69      58194.49      1132.98 o                         
   9   3   7     135610.11     135474.52      2647.22 o                         
  11   3   7      63052.31      60176.44      1252.64 o                         
  13   3   7         85.13         14.16       310.60 o                         
  15   3   7      12326.89      12377.43       607.53 o                         
  17   3   7      68552.05      67704.34      1718.79 o                         
  19   3   7      14646.13      14485.99       781.67 o                         
  21   3   7       1568.10       1270.66       558.35 o                         
  23   3   7       5529.58       3334.92       698.45 o                         
  25   3   7      23185.12      23766.90      1306.97 o                         
 -30   4   7      18841.12      17891.67      1027.79 o                         
 -28   4   7         15.11       -408.09       408.09 o                         
 -26   4   7        571.54        623.71       399.16 o                         
 -24   4   7      16074.23      16367.77       613.15 o                         
 -22   4   7      45755.82      45431.29      1295.41 o                         
 -20   4   7       1429.35       1194.30       231.01 o                         
 -18   4   7       7156.72       7783.28       373.03 o                         
 -16   4   7      66142.18      65139.59      1627.39 o                         
 -14   4   7      49015.07      48457.18      1155.43 o                         
 -12   4   7       4685.47       5240.26       238.79 o                         
 -10   4   7        376.42        513.94       119.50 o                         
  -8   4   7     181584.55     180472.22      3359.02 o                         
  -6   4   7      75163.28      72837.59      1347.33 o                         
  -4   4   7      28039.14      29059.24       539.42 o                         
  -2   4   7       4676.20       4993.32       174.46 o                         
   0   4   7      62020.62      61683.36      1089.71 o                         
   2   4   7      68191.62      68163.32      1278.61 o                         
   4   4   7     115742.42     119187.25      2172.61 o                         
   6   4   7        424.17        277.37       131.13 o                         
   8   4   7      14946.60      15238.99       409.42 o                         
  10   4   7       5195.52       5113.03       231.25 o                         
  12   4   7      44496.55      43045.38      1049.24 o                         
  14   4   7        400.96        739.24       264.24 o                         
  16   4   7        703.72        272.15       289.00 o                         
  18   4   7       4712.42       5234.83       550.15 o                         
  20   4   7      33029.13      33902.30      1617.34 o                         
  22   4   7       1692.12       1264.33       634.81 o                         
  24   4   7        417.94        481.77       743.73 o                         
 -29   5   7       1128.71       2181.13       596.57 o                         
 -27   5   7        113.01        244.06       487.50 o                         
 -25   5   7      36628.44      34365.95      1118.65 o                         
 -23   5   7         20.61       -181.94       336.13 o                         
 -21   5   7      18554.29      19183.17       734.40 o                         
 -19   5   7      11849.00      13526.37       532.85 o                         
 -17   5   7      18844.91      17925.16       640.57 o                         
 -15   5   7      28229.55      27245.55       720.94 o                         
 -13   5   7     184146.75     179322.88      3724.43 o                         
 -11   5   7      67932.74      68681.83      1418.45 o                         
  -9   5   7      12424.22      11379.26       338.52 o                         
  -7   5   7     117503.99     109739.44      2046.28 o                         
  -5   5   7     413723.12     403269.75      7102.50 o                         
  -3   5   7     163757.45     163188.78      2872.18 o                         
  -1   5   7       1214.64       1650.05       137.41 o                         
   1   5   7     337668.28     339559.50      6590.98 o                         
   3   5   7     321503.38     317973.50      5763.61 o                         
   5   5   7      94010.90      95226.93      1811.83 o                         
   7   5   7       9921.84      11006.39       348.23 o                         
   9   5   7     277970.16     271720.22      5303.19 o                         
  11   5   7     141204.81     137969.27      2854.76 o                         
  13   5   7      20785.29      21501.05       641.64 o                         
  15   5   7       3354.10       3481.84       383.45 o                         
  17   5   7      87997.08      89285.41      2392.83 o                         
  19   5   7      43326.38      45303.37      1726.66 o                         
  21   5   7       1293.53       1091.19       600.04 o                         
  23   5   7         68.65       -383.63       726.07 o                         
 -28   6   7      26215.44      24892.01      1250.30 o                         
 -26   6   7      52126.52      54665.41      1899.24 o                         
 -24   6   7       3285.41       3479.83       523.44 o                         
 -22   6   7          8.12       -374.24       374.24 o                         
 -20   6   7      88032.69      86432.76      2207.81 o                         
 -18   6   7      50496.03      48618.65      1267.34 o                         
 -16   6   7       2501.43       2701.55       293.58 o                         
 -14   6   7       1748.21       1603.21       204.39 o                         
 -12   6   7     289436.97     289668.31      6125.22 o                         
 -10   6   7     122465.84     120352.80      2484.74 o                         
  -8   6   7        300.31        598.13       150.84 o                         
  -6   6   7       5007.06       5191.58       259.08 o                         
  -4   6   7     207531.58     198785.88      3735.41 o                         
  -2   6   7      51940.50      50985.73      1051.46 o                         
   0   6   7      17479.84      18106.22       547.66 o                         
   2   6   7       6766.56       7204.44       289.91 o                         
   4   6   7     128115.41     127363.55      2388.94 o                         
   6   6   7         38.81        337.07       170.12 o                         
   8   6   7      80983.35      79875.08      1597.33 o                         
  10   6   7       4166.54       4337.85       277.75 o                         
  12   6   7      31612.29      29949.29       776.92 o                         
  14   6   7       6761.47       7121.53       429.12 o                         
  16   6   7      41532.32      41007.98      1285.36 o                         
  18   6   7      11785.73      13318.75       889.09 o                         
  20   6   7       4201.31       3378.44       802.19 o                         
  22   6   7      15413.98      16527.42      1071.31 o                         
  24   6   7      29260.92      29793.69      1518.77 o                         
 -29   7   7        787.80        391.04       800.27 o                         
 -27   7   7       1166.50       2037.05       599.83 o                         
 -25   7   7       8065.53       7665.95       663.06 o                         
 -23   7   7       1468.00        812.54       483.29 o                         
 -21   7   7       4443.59       4675.54       473.81 o                         
 -19   7   7       4296.18       4950.93       412.87 o                         
 -17   7   7      33361.19      31701.34       864.49 o                         
 -15   7   7      14105.54      13750.55       757.53 o                         
 -13   7   7      10267.49      10127.52       426.33 o                         
 -11   7   7      23296.74      23428.91       649.78 o                         
  -9   7   7      80287.20      76451.35      1653.33 o                         
  -7   7   7      15046.03      15375.85       472.59 o                         
  -5   7   7      27018.14      25547.50       654.67 o                         
  -3   7   7      10931.36      13150.93       419.86 o                         
  -1   7   7      52337.00      52471.02      1196.43 o                         
   1   7   7      50868.34      50896.46      1221.13 o                         
   3   7   7      14667.67      14017.06       443.01 o                         
   5   7   7        939.63       1336.87       198.48 o                         
   7   7   7      32638.34      32095.26       792.19 o                         
   9   7   7      27477.99      26194.14       685.88 o                         
  11   7   7       3420.64       3153.43       316.21 o                         
  13   7   7       1953.41       1768.47       313.17 o                         
  15   7   7       4953.81       4586.91       445.32 o                         
  17   7   7      17972.58      18063.55       936.34 o                         
  19   7   7       1168.26       2022.01      1077.68 o                         
  21   7   7       1045.76        866.93       726.65 o                         
  23   7   7       2474.61       4108.67      1024.00 o                         
 -28   8   7      35535.11      33104.78      1620.86 o                         
 -26   8   7      47602.89      44499.63      2763.24 o                         
 -24   8   7       6247.35       5485.71       794.22 o                         
 -22   8   7        413.51        869.78       467.06 o                         
 -20   8   7     146190.11     147260.62      3504.48 o                         
 -18   8   7      91978.32      90581.41      2187.43 o                         
 -16   8   7       2574.07       2432.83       352.91 o                         
 -14   8   7        205.92        281.41       279.01 o                         
 -12   8   7     231783.41     233743.91      4878.29 o                         
 -10   8   7      99683.86     100450.12      2139.53 o                         
  -8   8   7        381.88         56.92       223.00 o                         
  -6   8   7       5352.85       5851.60       332.79 o                         
  -4   8   7     303003.09     291838.53      5863.99 o                         
  -2   8   7      54493.31      52195.25      1259.88 o                         
   0   8   7      25195.09      25636.71       758.25 o                         
   2   8   7       9247.74      10055.14       455.45 o                         
   4   8   7     249045.75     244153.16      4831.62 o                         
   6   8   7        576.79        101.47       256.36 o                         
   8   8   7      65652.66      63739.16      1467.57 o                         
  10   8   7      23787.34      23656.29       762.22 o                         
  12   8   7      32489.35      31756.76       932.08 o                         
  14   8   7      10604.70      10987.88       673.97 o                         
  16   8   7      58813.73      56628.52      1764.88 o                         
  18   8   7      12137.52      10890.94      1059.63 o                         
  20   8   7       5304.13       3446.50       797.88 o                         
  22   8   7      15362.38      17164.56      1257.04 o                         
 -27   9   7       3479.92       3746.78      1173.06 o                         
 -25   9   7        741.39       1191.33       741.67 o                         
 -23   9   7          2.31       -408.00       627.43 o                         
 -21   9   7        412.93        125.21       485.19 o                         
 -19   9   7         91.65        164.56       442.00 o                         
 -17   9   7      11301.55      12037.63       750.78 o                         
 -15   9   7       2091.79       2286.85       370.62 o                         
 -13   9   7       9394.99      10581.87       511.22 o                         
 -11   9   7      14981.46      16369.43       613.96 o                         
  -9   9   7     127687.67     117970.80      2442.11 o                         
  -7   9   7      52264.68      51136.33      1261.60 o                         
  -5   9   7      34766.19      33740.37       873.96 o                         
  -3   9   7      56974.72      51941.27      1284.63 o                         
  -1   9   7     157589.72     144379.45      3427.58 o                         
   1   9   7      63438.66      60831.08      1549.76 o                         
   3   9   7     103248.04     101425.65      2270.42 o                         
   5   9   7      62525.27      60045.33      1450.27 o                         
   7   9   7     131512.81     129916.32      3029.83 o                         
   9   9   7      23027.88      21787.94       788.98 o                         
  11   9   7      66979.55      63912.94      1571.85 o                         
  13   9   7      34079.86      35781.18      1180.74 o                         
  15   9   7      51024.81      51245.34      1681.98 o                         
  17   9   7       9946.86       7498.78      1118.34 o                         
  19   9   7      14372.42      13776.69       992.55 o                         
  21   9   7       8938.54      10508.67      1145.07 o                         
 -26  10   7       4870.68       3944.50       976.12 o                         
 -24  10   7      13514.26      13962.85      1048.37 o                         
 -22  10   7      47614.74      46970.37      2215.14 o                         
 -20  10   7      10625.43      10190.59       710.23 o                         
 -18  10   7       1432.71       1638.29       473.33 o                         
 -16  10   7      44206.14      44094.09      1260.96 o                         
 -14  10   7      58274.35      57051.74      1531.63 o                         
 -12  10   7      30524.29      30298.28       902.20 o                         
 -10  10   7        257.16        503.46       331.12 o                         
  -8  10   7      53653.18      49885.84      1222.44 o                         
  -6  10   7      79142.05      75119.54      1902.19 o                         
  -4  10   7      99136.19      98710.68      2295.58 o                         
  -2  10   7         84.70        171.34       315.83 o                         
   0  10   7      72570.20      66891.02      1920.15 o                         
   2  10   7      27089.67      27900.37       888.46 o                         
   4  10   7     126163.28     124781.90      2756.39 o                         
   6  10   7        748.09        831.14       368.83 o                         
   8  10   7      38376.09      35347.72      1052.71 o                         
  10  10   7       4365.85       4631.79       486.94 o                         
  12  10   7      98233.80      98802.55      2613.67 o                         
  14  10   7        293.87       -330.42       462.01 o                         
  16  10   7      10387.06      11149.20       951.83 o                         
  18  10   7        411.85        433.17       698.60 o                         
  20  10   7      37425.55      39643.96      2272.02 o                         
  22  10   7        317.99        559.38      1023.80 o                         
 -25  11   7         94.28       2070.25       908.90 o                         
 -23  11   7        296.05       1601.50       734.27 o                         
 -21  11   7       4622.59       3782.86       704.32 o                         
 -19  11   7        205.91        123.77       571.75 o                         
 -17  11   7       1918.31       1119.55       524.63 o                         
 -15  11   7       6838.66       7555.30       625.99 o                         
 -13  11   7      29419.22      30315.24       971.88 o                         
 -11  11   7        642.51        463.98       419.26 o                         
  -9  11   7      14908.54      14295.61       637.20 o                         
  -7  11   7      12855.81      12998.46       614.90 o                         
  -5  11   7      56179.45      58276.85      1542.47 o                         
  -3  11   7       5337.15       5743.30       479.07 o                         
  -1  11   7      37943.55      35613.02      1185.20 o                         
   1  11   7      20968.81      20718.61      1006.01 o                         
   3  11   7      50052.60      46670.04      1303.80 o                         
   5  11   7      18266.86      17939.98       739.39 o                         
   7  11   7      23957.34      24099.26       875.30 o                         
   9  11   7      18855.51      18087.45       767.71 o                         
  11  11   7      41043.26      39123.88      1350.13 o                         
  13  11   7       7986.58       7007.46       677.70 o                         
  15  11   7       4663.13       5054.35       735.55 o                         
  17  11   7       7946.00       7317.85       904.78 o                         
  19  11   7       6367.24       5192.01       895.23 o                         
  21  11   7       2127.12       1745.64      1018.91 o                         
 -24  12   7      38583.62      40195.23      1749.67 o                         
 -22  12   7      96792.41     103760.20      3275.30 o                         
 -20  12   7        168.69       -556.29       676.18 o                         
 -18  12   7      10364.59      10330.09       804.84 o                         
 -16  12   7      68917.12      68996.85      2090.23 o                         
 -14  12   7     196648.12     189390.55      4709.37 o                         
 -12  12   7       2707.01       3037.84       488.75 o                         
 -10  12   7      32761.59      29403.29       993.25 o                         
  -8  12   7      47334.02      49866.41      1737.36 o                         
  -6  12   7     158082.98     162715.25      4961.68 o                         
  -4  12   7      20876.72      21206.66       902.02 o                         
  -2  12   7      15739.29      15088.12      1122.10 o                         
   0  12   7      89981.55      82818.80      2131.35 o                         
   2  12   7      37075.30      35405.92      1129.75 o                         
   4  12   7      96967.41      92665.05      2260.92 o                         
   6  12   7       1589.07       1072.68       434.57 o                         
   8  12   7      32002.17      30026.63      1073.34 o                         
  10  12   7        465.43       -448.45       527.47 o                         
  12  12   7      87842.98      86957.52      2460.37 o                         
  14  12   7       2907.16       3046.42       739.60 o                         
  16  12   7        449.86       -665.48       676.57 o                         
  18  12   7       4765.60       4046.05       937.91 o                         
  20  12   7      58592.36      53154.43      2796.80 o                         
 -23  13   7         13.23       2286.19       945.72 o                         
 -21  13   7       3171.17       3616.30       905.64 o                         
 -19  13   7        543.89       1169.11       764.69 o                         
 -17  13   7      10300.82       9357.75       911.87 o                         
 -15  13   7         98.24        791.17       617.00 o                         
 -13  13   7        686.43       1180.49       541.51 o                         
 -11  13   7      20051.34      18279.18       904.19 o                         
  -9  13   7      32303.31      33181.08      1590.29 o                         
  -7  13   7       2470.78       2295.47       501.92 o                         
  -5  13   7       2129.78       2897.63       490.28 o                         
  -3  13   7      32090.84      33568.07      1664.42 o                         
  -1  13   7      58511.07      58966.62      1672.09 o                         
   1  13   7       8401.35       7702.35       623.92 o                         
   3  13   7       7683.56       7500.47       616.94 o                         
   5  13   7      41542.23      41239.12      1672.11 o                         
   7  13   7      44000.34      41927.55      1422.35 o                         
   9  13   7       9981.87      10919.33       760.04 o                         
  11  13   7       3461.56       2576.14       657.04 o                         
  13  13   7      32299.16      33356.14      1515.18 o                         
  15  13   7      16371.88      15946.57      1043.28 o                         
  17  13   7       1195.30        142.47       879.17 o                         
  19  13   7        142.23        295.71      1142.14 o                         
 -22  14   7      22061.12      20216.51      1497.11 o                         
 -20  14   7       5941.21       5359.89      1286.78 o                         
 -18  14   7        386.91        274.42       784.12 o                         
 -16  14   7       8555.72       7928.55       902.59 o                         
 -14  14   7      26351.23      25554.18      1234.06 o                         
 -12  14   7      17694.66      16735.96      1207.21 o                         
 -10  14   7         90.25         83.95       605.72 o                         
  -8  14   7      14335.34      14482.00       815.10 o                         
  -6  14   7      35415.50      37517.75      1312.02 o                         
  -4  14   7      48148.48      48921.95      1860.71 o                         
  -2  14   7         51.70       1066.45       520.72 o                         
   0  14   7      15982.17      16611.94       880.32 o                         
   2  14   7      24389.80      26715.81      1134.05 o                         
   4  14   7      68383.71      65048.21      2930.96 o                         
   6  14   7       1717.52       1787.77       592.67 o                         
   8  14   7       8494.91       7914.74       789.43 o                         
  10  14   7       3682.35       3379.91       811.32 o                         
  12  14   7      44732.79      44806.15      2052.03 o                         
  14  14   7       1980.51       1877.02       847.17 o                         
  16  14   7       2494.60       2769.89       980.35 o                         
 -21  15   7       4226.97       2976.68      1096.37 o                         
 -19  15   7       1625.64       1365.33       946.07 o                         
 -17  15   7      31023.23      28076.73      1406.90 o                         
 -15  15   7       1011.90        669.36       864.27 o                         
 -13  15   7        885.43       -247.46       736.78 o                         
 -11  15   7      23510.13      24738.78      1206.12 o                         
  -9  15   7      87352.38      89482.91      2716.79 o                         
  -7  15   7       6981.49       8173.30       714.52 o                         
  -5  15   7       1136.91       2441.22       649.70 o                         
  -3  15   7      65452.34      69554.66      2020.83 o                         
  -1  15   7      89950.89      95449.88      2923.35 o                         
   1  15   7      19511.52      19755.24       991.65 o                         
   3  15   7       5803.63       5750.86       680.50 o                         
   5  15   7      67776.70      63758.20      2178.39 o                         
   7  15   7     105956.48     102215.09      5472.76 o                         
   9  15   7       7375.96       6572.92       934.24 o                         
  11  15   7       6619.67       7573.52       946.57 o                         
  13  15   7      36633.25      34854.04      2110.13 o                         
  15  15   7      40719.02      33830.18      1654.26 o                         
 -18  16   7      25126.28      22054.68      1574.66 o                         
 -16  16   7      12678.29      13163.04      1232.84 o                         
 -14  16   7       1019.59       -361.61       853.26 o                         
 -12  16   7      72521.17      69440.77      4217.97 o                         
 -10  16   7      22222.94      22703.30      1202.45 o                         
  -8  16   7      11069.47      11642.39      1028.76 o                         
  -6  16   7        523.36       1293.41       662.91 o                         
  -4  16   7      70157.27      78949.82      2278.46 o                         
  -2  16   7      14217.23      16458.93       956.21 o                         
   0  16   7        145.86        843.56       655.46 o                         
   2  16   7       2462.43       3108.15       797.37 o                         
   4  16   7      32377.94      31864.54      2026.04 o                         
   6  16   7          7.96       -418.89       821.69 o                         
   8  16   7       3932.74       2824.76       883.06 o                         
  10  16   7       6355.12       6410.93      1086.16 o                         
  12  16   7       5132.85       3894.89      1107.70 o                         
  14  16   7       7189.85       5012.59      1176.96 o                         
 -17  17   7      15857.87      14757.60      1309.19 o                         
 -15  17   7       2156.79       1599.56      1011.76 o                         
 -13  17   7      21434.34      22710.37      1435.66 o                         
 -11  17   7       1043.66       -783.85       837.03 o                         
  -9  17   7      23250.12      21869.52      1265.82 o                         
  -7  17   7       4457.86       4560.10       840.77 o                         
  -5  17   7      19490.47      20752.37      1195.86 o                         
  -3  17   7       2623.83       2081.63       775.48 o                         
  -1  17   7       8833.39       9963.29       876.40 o                         
   1  17   7      12800.61      12834.46       892.49 o                         
   3  17   7      16767.16      19531.04      1241.85 o                         
   5  17   7        684.26       1034.55       839.85 o                         
   7  17   7      10947.91       9794.08      1048.71 o                         
   9  17   7      15931.00      15073.25      1317.07 o                         
  11  17   7      13598.11      13444.59      1299.73 o                         
 -14  18   7        554.17       -321.55      1062.16 o                         
 -12  18   7      20453.34      21004.56      1351.72 o                         
 -10  18   7       7326.38       5067.21      1061.81 o                         
  -8  18   7       8293.49       7373.67      1026.71 o                         
  -6  18   7        307.48       1882.07       943.87 o                         
  -4  18   7      20360.69      21771.35      1389.90 o                         
  -2  18   7       2806.41       1426.18       861.32 o                         
   0  18   7        132.05       -459.32       851.01 o                         
   2  18   7       2269.22       3090.98       851.48 o                         
   4  18   7      15458.83      15128.09      1185.56 o                         
   6  18   7        385.04       -982.82       982.82 o                         
   8  18   7        700.49        955.60      1111.70 o                         
 -11  19   7       7077.50       7621.71      1188.84 o                         
  -9  19   7       3731.17       3529.41      1202.77 o                         
  -7  19   7      37817.58      36677.36      1805.01 o                         
  -5  19   7      59017.12      64193.01      2301.03 o                         
  -3  19   7      14032.36      13776.90      1232.31 o                         
  -1  19   7         30.48       -240.06      1066.86 o                         
   1  19   7      63381.24      69000.41      2408.42 o                         
   3  19   7      64434.01      70207.13      2821.21 o                         
   5  19   7       9203.78       8846.92      1228.78 o                         
 -30   0   8      20894.25      20900.84      1341.69 o                         
 -28   0   8      21930.32      23444.13      1737.27 o                         
 -26   0   8       3715.53       6285.81      1291.83 o                         
 -24   0   8      25741.73      26801.18      1914.02 o                         
 -22   0   8      38610.87      37937.25      2196.88 o                         
 -20   0   8       9954.86      12633.97      1150.06 o                         
 -18   0   8      57052.03      56239.85      2415.53 o                         
 -16   0   8     115746.37     112703.92      5849.35 o                         
 -14   0   8      93120.68      92469.99      5804.00 o                         
 -12   0   8      15108.20      16105.44       679.13 o                         
 -10   0   8     348630.59     352146.09     10117.20 o                         
  -8   0   8     387957.88     388226.09     11143.60 o                         
  -6   0   8      53661.29      52516.24      1686.09 o                         
  -4   0   8      89191.78      90841.70      2528.54 o                         
  -2   0   8     523872.06     529951.94     12626.16 o                         
   0   0   8     406144.25     408239.75      9412.32 o                         
   2   0   8      15506.25      15296.28       552.44 o                         
   4   0   8     161920.92     159505.58      4045.37 o                         
   6   0   8     356842.16     353503.09      9263.33 o                         
   8   0   8     223407.50     231120.05      6770.05 o                         
  10   0   8      10337.74      10295.95       584.78 o                         
  12   0   8     119070.22     119378.54      3650.45 o                         
  14   0   8     188673.06     193207.91      5782.70 o                         
  16   0   8      64098.58      59408.43      2072.57 o                         
  18   0   8       5746.87       6148.19       712.41 o                         
  20   0   8      53809.77      54276.96      2914.90 o                         
  22   0   8      41984.58      41383.88      2396.46 o                         
  24   0   8       3679.44       3043.57      1328.72 o                         
 -29   1   8       4599.27       4977.06       722.21 o                         
 -27   1   8       6095.52       5550.13       568.18 o                         
 -25   1   8      11543.92      12000.45       654.87 o                         
 -23   1   8      30293.54      32094.50      1508.09 o                         
 -21   1   8      12745.07      14789.48      1154.09 o                         
 -19   1   8      18632.38      20162.94       899.90 o                         
 -17   1   8      30929.03      30657.49      1066.69 o                         
 -15   1   8      80134.88      79149.88      2523.56 o                         
 -13   1   8      32322.12      31522.81       908.73 o                         
 -11   1   8      35258.46      35675.47       734.24 o                         
  -9   1   8      23806.50      22704.73       483.79 o                         
  -7   1   8      38409.57      36909.33       726.44 o                         
  -5   1   8      13564.66      13080.96       318.59 o                         
  -3   1   8      26512.95      26852.11       477.36 o                         
  -1   1   8      37220.49      37527.09       600.84 o                         
   1   1   8      21972.42      21539.14       377.25 o                         
   3   1   8       5457.91       5983.19       204.32 o                         
   5   1   8       2293.21       2659.67       180.96 o                         
   7   1   8         73.86        215.30       145.07 o                         
   9   1   8         47.70         82.33       168.99 o                         
  11   1   8       3893.62       4276.17       279.06 o                         
  13   1   8       3230.30       3815.19       453.83 o                         
  15   1   8       1326.76       1630.34       341.48 o                         
  17   1   8       4468.60       4614.62       443.16 o                         
  19   1   8      10301.98      10556.62       811.66 o                         
  21   1   8       5695.86       5361.65       696.16 o                         
  23   1   8       1175.60       1932.60       714.16 o                         
  25   1   8       4422.40       2098.66       826.37 o                         
 -30   2   8      11515.17      11137.74      1041.22 o                         
 -28   2   8       9815.41      10595.81       832.88 o                         
 -26   2   8       3470.58       3177.85       544.49 o                         
 -24   2   8      29569.12      32285.04      1417.28 o                         
 -22   2   8      34110.65      33754.74      1258.36 o                         
 -20   2   8       6303.41       6479.74       369.64 o                         
 -18   2   8      23355.64      23330.80       804.33 o                         
 -16   2   8      63486.30      64472.81      1858.29 o                         
 -14   2   8     135683.31     134568.05      3155.61 o                         
 -12   2   8       7966.59       8909.59       287.05 o                         
 -10   2   8     129590.68     128115.80      2585.42 o                         
  -8   2   8     111252.02     109559.20      1895.16 o                         
  -6   2   8     283337.25     283681.16      5482.27 o                         
  -4   2   8       1772.49       1949.52       117.31 o                         
  -2   2   8     154787.11     152284.86      2430.66 o                         
   0   2   8      57707.62      56388.02       913.62 o                         
   2   2   8     123928.15     123028.80      2224.10 o                         
   4   2   8      69489.28      71109.85      1422.09 o                         
   6   2   8     109693.38     106423.05      1948.20 o                         
   8   2   8      27128.74      28240.55       707.05 o                         
  10   2   8     101809.51     101021.64      2185.49 o                         
  12   2   8      18538.16      19689.93       618.44 o                         
  14   2   8      67702.80      66162.15      1559.57 o                         
  16   2   8       3897.71       3290.64       406.63 o                         
  18   2   8      33682.41      34042.30      1200.40 o                         
  20   2   8      11401.96      10337.70      2875.04 o                         
  22   2   8      19335.57      20869.46      1065.74 o                         
  24   2   8        123.80       -269.78       726.81 o                         
 -29   3   8      16323.83      16339.93       823.97 o                         
 -27   3   8       1770.70       1808.80       456.71 o                         
 -25   3   8      25427.19      25895.28       986.95 o                         
 -23   3   8      77498.39      80815.02      2368.22 o                         
 -21   3   8      64918.72      63653.32      1773.40 o                         
 -19   3   8       3439.49       3479.62       207.37 o                         
 -17   3   8      83151.56      84015.22      2266.11 o                         
 -15   3   8     145560.91     144396.31      3286.26 o                         
 -13   3   8      90457.23      89926.03      2086.28 o                         
 -11   3   8      23732.74      22833.12       555.58 o                         
  -9   3   8     159500.30     157753.12      2877.41 o                         
  -7   3   8     226038.52     215626.66      3902.26 o                         
  -5   3   8      35329.88      34716.19       664.49 o                         
  -3   3   8       1952.00       2497.92       113.27 o                         
  -1   3   8      66295.29      66359.41      1120.50 o                         
   1   3   8      49830.47      48740.34       930.43 o                         
   3   3   8       9574.95      10491.58       308.41 o                         
   5   3   8       6742.47       7093.95       253.75 o                         
   7   3   8      14018.01      14305.62       386.02 o                         
   9   3   8         62.28        146.56       160.67 o                         
  11   3   8      21777.84      22507.51       668.28 o                         
  13   3   8      24193.42      25138.74       812.55 o                         
  15   3   8       1162.33        817.85       319.97 o                         
  17   3   8       4012.41       4771.08       466.40 o                         
  19   3   8      35777.84      37545.28      1349.60 o                         
  21   3   8      22589.54      22970.49      1093.05 o                         
  23   3   8       1590.39       1102.94       703.10 o                         
 -30   4   8       1631.52       1406.13       815.87 o                         
 -28   4   8        970.71       -467.36       829.80 o                         
 -26   4   8      10854.08      10854.40       636.99 o                         
 -24   4   8      35346.17      35028.23      1191.91 o                         
 -22   4   8      28339.12      29265.20       954.58 o                         
 -20   4   8      11265.31      11153.02       471.90 o                         
 -18   4   8       3257.91       3598.27       317.21 o                         
 -16   4   8      20575.17      19828.16       629.10 o                         
 -14   4   8     196527.12     195414.16      4153.53 o                         
 -12   4   8      48374.61      46798.73      1053.15 o                         
 -10   4   8       3467.22       3853.26       194.06 o                         
  -8   4   8       5429.33       6560.57       231.18 o                         
  -6   4   8     554040.88     540944.69      9097.59 o                         
  -4   4   8      63606.37      63184.96      1144.01 o                         
  -2   4   8        852.17        766.68       107.38 o                         
   0   4   8      23475.43      24784.79       502.88 o                         
   2   4   8     597924.69     596620.12     10729.05 o                         
   4   4   8      90301.85      88097.39      1753.08 o                         
   6   4   8       5146.24       5408.25       240.00 o                         
   8   4   8      36456.89      34963.66       745.43 o                         
  10   4   8     323198.97     324541.25      6695.18 o                         
  12   4   8      26836.58      26436.68       806.00 o                         
  14   4   8       2763.32       3105.29       356.59 o                         
  16   4   8      20895.75      20444.10       859.68 o                         
  18   4   8     117218.26     115420.80      3199.21 o                         
  20   4   8       1749.93       1001.10       559.32 o                         
  22   4   8        165.52       -152.39       662.21 o                         
  24   4   8       8261.42       8546.09       946.55 o                         
 -29   5   8          6.84        855.22       768.01 o                         
 -27   5   8      19226.86      20003.40      1162.72 o                         
 -25   5   8        215.38          6.18       295.68 o                         
 -23   5   8       8035.92       8019.57       473.51 o                         
 -21   5   8        707.18        797.59       308.48 o                         
 -19   5   8      61638.99      60452.67      1619.42 o                         
 -17   5   8        491.44        591.90       255.06 o                         
 -15   5   8      18199.61      17644.21       536.04 o                         
 -13   5   8       5266.14       5879.39       309.62 o                         
 -11   5   8      97211.98      94679.70      2082.62 o                         
  -9   5   8      14815.55      14647.50       389.09 o                         
  -7   5   8      23989.67      23343.91       514.38 o                         
  -5   5   8      38110.82      37408.66       756.51 o                         
  -3   5   8      76442.02      71616.82      1316.68 o                         
  -1   5   8      28362.90      27888.90       614.11 o                         
   1   5   8      26040.50      26184.88       606.35 o                         
   3   5   8       4794.47       4608.95       239.94 o                         
   5   5   8      53280.95      52751.73      1085.87 o                         
   7   5   8      43667.18      42743.70       916.29 o                         
   9   5   8       4728.67       5052.36       268.33 o                         
  11   5   8      24772.42      24632.43       660.42 o                         
  13   5   8      10564.97      11479.12       479.69 o                         
  15   5   8      30966.52      30785.28       959.62 o                         
  17   5   8       7358.36       8780.75       717.14 o                         
  19   5   8       7486.15       5840.07       788.79 o                         
  21   5   8       1638.60       1056.61       661.59 o                         
  23   5   8      14579.94      14324.90      1113.87 o                         
 -28   6   8         77.58        277.74       808.82 o                         
 -26   6   8       2233.40       2716.94       572.14 o                         
 -24   6   8      21143.00      21947.73       880.00 o                         
 -22   6   8      19824.71      19353.08       796.79 o                         
 -20   6   8       7771.71       7736.53       454.81 o                         
 -18   6   8        163.89        -13.35       275.48 o                         
 -16   6   8       7371.79       6671.42       383.88 o                         
 -14   6   8      90564.32      90706.02      2021.24 o                         
 -12   6   8      10988.23      11122.98       382.87 o                         
 -10   6   8       1308.96       1703.36       181.46 o                         
  -8   6   8       3678.23       4070.10       197.64 o                         
  -6   6   8     328065.78     316539.31      5872.51 o                         
  -4   6   8      12767.37      12058.40       347.82 o                         
  -2   6   8      14851.35      15734.33       438.07 o                         
   0   6   8       6599.54       6702.91       294.90 o                         
   2   6   8     296989.66     296128.28      6096.05 o                         
   4   6   8      25816.54      27235.18       653.64 o                         
   6   6   8      24560.18      25631.74       644.22 o                         
   8   6   8      22365.54      22156.28       597.57 o                         
  10   6   8     180927.41     178144.86      3763.84 o                         
  12   6   8       9284.34       9134.56       396.04 o                         
  14   6   8       1832.05       1703.44       364.91 o                         
  16   6   8      12618.16      13355.12       753.22 o                         
  18   6   8      68851.24      69434.43      2270.47 o                         
  20   6   8        550.58        699.56       832.37 o                         
  22   6   8         92.53       -386.23       732.50 o                         
 -29   7   8       8546.85       8311.80       970.92 o                         
 -27   7   8      75013.06      74171.66      2794.65 o                         
 -25   7   8      14329.82      14730.28       982.15 o                         
 -23   7   8       2490.30       2942.06       505.56 o                         
 -21   7   8      43470.15      43745.96      1279.03 o                         
 -19   7   8     236135.08     234235.89      5363.09 o                         
 -17   7   8      20614.76      20353.56       785.50 o                         
 -15   7   8       2128.58       2263.35       273.92 o                         
 -13   7   8      93260.96      92917.13      2092.05 o                         
 -11   7   8     465193.03     468432.56      9564.26 o                         
  -9   7   8        554.20        517.73       195.63 o                         
  -7   7   8       3450.94       3415.14       244.81 o                         
  -5   7   8      82556.83      77387.07      1557.49 o                         
  -3   7   8     356352.25     348747.28      6812.74 o                         
  -1   7   8       4794.45       5509.42       309.01 o                         
   1   7   8        642.85        736.01       188.96 o                         
   3   7   8      13332.00      13077.77       453.83 o                         
   5   7   8     124911.69     121294.08      2417.88 o                         
   7   7   8      72701.40      71090.11      1460.70 o                         
   9   7   8      20034.00      20134.45       630.78 o                         
  11   7   8       8624.24       8536.25       447.46 o                         
  13   7   8       8706.58       8092.57       451.77 o                         
  15   7   8      85844.64      87369.44      2473.37 o                         
  17   7   8      30844.61      29033.81      1348.13 o                         
  19   7   8         15.26        -40.06       665.85 o                         
  21   7   8        773.50       1742.51       833.36 o                         
  23   7   8      47529.95      49709.01      2070.90 o                         
 -28   8   8       2292.20       3380.42       828.61 o                         
 -26   8   8       1574.26       1855.08       711.15 o                         
 -24   8   8       6156.68       4999.51       683.19 o                         
 -22   8   8       8318.07       8028.63       596.01 o                         
 -20   8   8       4070.66       5175.31       502.79 o                         
 -18   8   8       3145.56       3281.80       423.25 o                         
 -16   8   8      25450.88      23916.45       832.96 o                         
 -14   8   8       1057.68       1199.40       355.61 o                         
 -12   8   8        384.72        568.04       248.35 o                         
 -10   8   8      10921.05      10793.56       449.64 o                         
  -8   8   8      47397.14      45343.21      1147.59 o                         
  -6   8   8        847.48        704.08       242.74 o                         
  -4   8   8      39040.21      39260.05       949.98 o                         
  -2   8   8      43882.53      41809.78      1046.36 o                         
   0   8   8      50455.36      47943.29      1196.92 o                         
   2   8   8        129.82       -215.81       215.81 o                         
   4   8   8      53235.06      53998.26      1260.00 o                         
   6   8   8      37129.34      36130.85       877.77 o                         
   8   8   8      38029.95      38398.08       987.71 o                         
  10   8   8         54.37         46.71       293.01 o                         
  12   8   8      20376.86      21760.77       885.17 o                         
  14   8   8      29515.16      29609.11      1134.71 o                         
  16   8   8      12573.62      12507.34       830.62 o                         
  18   8   8        191.49       -727.92       727.92 o                         
  20   8   8       8662.42       7686.43       936.49 o                         
  22   8   8       4113.43       3773.60       997.46 o                         
 -27   9   8      41043.32      36716.98      1851.42 o                         
 -25   9   8        734.25       -227.99       739.78 o                         
 -23   9   8       3389.16       3468.03       645.58 o                         
 -21   9   8        701.69        620.59       504.40 o                         
 -19   9   8     115763.01     112166.90      2689.74 o                         
 -17   9   8       1327.79       1167.36       383.87 o                         
 -15   9   8       5748.11       5232.23       427.58 o                         
 -13   9   8      17923.10      17484.65       655.61 o                         
 -11   9   8     174208.81     173905.22      3708.65 o                         
  -9   9   8      22050.65      20870.13       732.11 o                         
  -7   9   8      24935.22      25104.61       752.86 o                         
  -5   9   8      31100.52      30316.51       832.97 o                         
  -3   9   8     182655.98     174211.39      3835.24 o                         
  -1   9   8      26455.71      27053.22       847.74 o                         
   1   9   8      13038.12      13627.52       582.69 o                         
   3   9   8      22711.39      21989.88       735.27 o                         
   5   9   8      58294.56      56923.77      1385.51 o                         
   7   9   8      60601.18      58933.14      1482.69 o                         
   9   9   8      18098.69      17283.96       689.49 o                         
  11   9   8      14510.27      14340.36       656.00 o                         
  13   9   8      23784.30      24292.81      1093.46 o                         
  15   9   8      76576.29      74073.98      2735.75 o                         
  17   9   8       5394.65       5317.38       815.68 o                         
  19   9   8       6532.02       6486.73       862.08 o                         
  21   9   8       2987.83       1857.21       908.64 o                         
 -26  10   8       2657.77       1280.71       925.42 o                         
 -24  10   8        214.44       -732.73       732.73 o                         
 -22  10   8          0.24        147.67       637.89 o                         
 -20  10   8        177.62          8.49       521.61 o                         
 -18  10   8        843.31        466.27       456.23 o                         
 -16  10   8      14229.47      14881.48       692.39 o                         
 -14  10   8       8189.39       8543.38       544.50 o                         
 -12  10   8      12849.48      12747.83       624.89 o                         
 -10  10   8      23633.53      23863.43       834.88 o                         
  -8  10   8      43738.30      43268.14      1084.44 o                         
  -6  10   8      36328.00      35358.62      1053.31 o                         
  -4  10   8      98588.55      95679.04      2377.22 o                         
  -2  10   8      52014.29      47276.58      1274.30 o                         
   0  10   8     103537.83      99963.68      2511.41 o                         
   2  10   8      61690.38      57852.23      1494.98 o                         
   4  10   8      70996.45      69517.05      1693.97 o                         
   6  10   8      58061.98      55701.46      1468.50 o                         
   8  10   8      77887.62      77711.30      1983.76 o                         
  10  10   8      45212.57      45160.09      1336.71 o                         
  12  10   8      47341.34      47617.99      1502.14 o                         
  14  10   8      27875.53      27339.53      1193.88 o                         
  16  10   8      31419.48      31469.33      1716.05 o                         
  18  10   8       9275.45       8448.09       941.11 o                         
  20  10   8      12885.67      15023.03      1200.38 o                         
 -25  11   8      16218.56      15449.16      1159.24 o                         
 -23  11   8      70235.93      72256.04      2385.40 o                         
 -21  11   8      25397.84      26490.29      1235.91 o                         
 -19  11   8       3133.78       3239.99       616.22 o                         
 -17  11   8      56203.32      54171.40      1706.49 o                         
 -15  11   8     146279.06     135960.67      3232.92 o                         
 -13  11   8      16995.55      17312.01       716.32 o                         
 -11  11   8      22337.88      21744.42       830.68 o                         
  -9  11   8     130220.62     120662.35      2725.72 o                         
  -7  11   8     135256.53     131124.61      2978.18 o                         
  -5  11   8       7381.27       7232.41       521.59 o                         
  -3  11   8      33232.01      34258.10      1120.03 o                         
  -1  11   8     105486.30      99768.79      3300.50 o                         
   1  11   8      73404.70      67615.59      1810.08 o                         
   3  11   8       1921.02       1620.85       418.71 o                         
   5  11   8      52474.96      51656.34      1500.76 o                         
   7  11   8      37719.98      36766.23      1199.17 o                         
   9  11   8      11852.67      12802.76       727.10 o                         
  11  11   8      26233.03      25949.97      1124.07 o                         
  13  11   8      49467.23      47597.89      1579.86 o                         
  15  11   8      14328.08      14635.13      1103.18 o                         
  17  11   8        805.94        850.43       900.98 o                         
  19  11   8      29693.66      30170.33      1591.66 o                         
 -24  12   8        190.32       -662.67       907.76 o                         
 -22  12   8       3002.37       3108.42       883.80 o                         
 -20  12   8        982.89       -507.48       878.28 o                         
 -18  12   8       4537.89       4427.04       692.43 o                         
 -16  12   8       1306.22       1808.86       603.67 o                         
 -14  12   8       3188.28       3357.13       553.95 o                         
 -12  12   8       2700.10       1977.11       546.32 o                         
 -10  12   8       3947.64       3876.12       537.56 o                         
  -8  12   8         45.16        413.79       437.53 o                         
  -6  12   8       1062.71       1713.49       470.03 o                         
  -4  12   8        950.21       1116.28       450.30 o                         
  -2  12   8      17865.52      16810.38       802.46 o                         
   0  12   8       1058.09        899.58       462.93 o                         
   2  12   8       4409.65       3697.79       551.99 o                         
   4  12   8         33.07        777.11       422.74 o                         
   6  12   8       8024.75       8737.80       618.56 o                         
   8  12   8       1289.51        773.10       503.01 o                         
  10  12   8        984.35        726.20       605.46 o                         
  12  12   8        219.58        260.40       664.14 o                         
  14  12   8       4230.82       3009.18       700.40 o                         
  16  12   8        471.16       -386.51       780.26 o                         
  18  12   8        427.90        506.39      1002.49 o                         
 -23  13   8      34234.13      36593.55      1897.37 o                         
 -21  13   8      26868.93      25174.14      1473.46 o                         
 -19  13   8       3092.59       2225.36       827.74 o                         
 -17  13   8      43244.12      43305.93      2036.24 o                         
 -15  13   8      71012.62      65896.66      2078.43 o                         
 -13  13   8      21500.79      21510.62      1124.29 o                         
 -11  13   8      17958.47      18186.92      1032.16 o                         
  -9  13   8     124254.02     122256.12      3292.42 o                         
  -7  13   8      63954.15      62990.14      1696.98 o                         
  -5  13   8      15737.06      18569.69       967.76 o                         
  -3  13   8      27869.13      30601.38      1386.75 o                         
  -1  13   8      58298.89      55459.83      2113.88 o                         
   1  13   8      19491.69      19512.16       934.75 o                         
   3  13   8        172.73       -323.21       496.93 o                         
   5  13   8      40368.00      41972.34      1345.92 o                         
   7  13   8      40177.24      39068.78      1608.44 o                         
   9  13   8       4352.42       3363.29       655.38 o                         
  11  13   8      12937.41      11615.28       952.77 o                         
  13  13   8      40144.59      39810.17      1528.66 o                         
  15  13   8      12294.58      10549.88       999.36 o                         
  17  13   8       1827.77        444.32      1009.08 o                         
 -22  14   8       5417.56       4901.80      1161.38 o                         
 -20  14   8        891.42       1017.74       916.89 o                         
 -18  14   8      13612.75      13033.72      1064.73 o                         
 -16  14   8       6020.74       5257.94       952.78 o                         
 -14  14   8         44.62       -352.01       680.69 o                         
 -12  14   8       3427.75       3236.29       671.14 o                         
 -10  14   8      62376.93      62954.85      2276.44 o                         
  -8  14   8      30093.30      31776.62      1181.65 o                         
  -6  14   8       1442.12       1980.02       616.70 o                         
  -4  14   8      18717.58      19870.26      1122.90 o                         
  -2  14   8      98406.20     100403.62      3614.15 o                         
   0  14   8      70365.91      70105.95      2298.41 o                         
   2  14   8      12263.30      10368.16       722.16 o                         
   4  14   8      51657.54      49391.15      1756.38 o                         
   6  14   8     105757.77      99640.45      2920.95 o                         
   8  14   8      28838.75      29108.84      1276.64 o                         
  10  14   8       8070.21       8200.93       894.18 o                         
  12  14   8      35443.54      30711.52      2088.32 o                         
  14  14   8      50645.00      49711.53      1919.12 o                         
  16  14   8       9708.28       9831.45      1131.33 o                         
 -21  15   8        118.86       1075.18      1054.09 o                         
 -19  15   8      49640.52      45971.03      2542.78 o                         
 -17  15   8        429.53        162.76       876.38 o                         
 -15  15   8        588.23       2239.41       868.61 o                         
 -13  15   8       2353.13       1527.50       769.93 o                         
 -11  15   8      80199.75      80379.24      2352.87 o                         
  -9  15   8        300.29       1251.48       628.66 o                         
  -7  15   8        209.45         74.98       622.85 o                         
  -5  15   8       5045.43       5205.60       762.91 o                         
  -3  15   8      56291.29      60284.84      2343.99 o                         
  -1  15   8       6332.88       7226.20       765.27 o                         
   1  15   8       1252.96       1913.39       588.70 o                         
   3  15   8       3079.74       2268.02       692.20 o                         
   5  15   8      29698.73      26881.06      1191.45 o                         
   7  15   8      15796.57      16492.34      1144.77 o                         
   9  15   8       4026.80       4559.67       888.10 o                         
  11  15   8       1194.72        930.90       947.33 o                         
  13  15   8       8109.45       8069.01      1141.73 o                         
  15  15   8      24495.76      23104.95      1637.86 o                         
 -18  16   8      13053.14      14007.00      1247.59 o                         
 -16  16   8       8744.29       7846.48      1130.73 o                         
 -14  16   8       2899.03       3789.78       931.61 o                         
 -12  16   8         66.33        265.30       906.85 o                         
 -10  16   8      29225.71      27883.30      1355.29 o                         
  -8  16   8      15243.45      16519.93      1028.81 o                         
  -6  16   8       2519.00       4225.58       849.60 o                         
  -4  16   8       5855.16       7883.86       893.47 o                         
  -2  16   8      55910.23      60809.29      1896.02 o                         
   0  16   8      12869.42      11853.62       927.07 o                         
   2  16   8       5116.11       4445.73       732.07 o                         
   4  16   8       7650.10       5953.81       867.68 o                         
   6  16   8      45481.87      40666.43      1799.87 o                         
   8  16   8       3527.87       4509.80       928.26 o                         
  10  16   8       1456.77        309.57      1199.63 o                         
  12  16   8      10536.53       7289.92      1189.09 o                         
 -17  17   8      11186.85      10267.27      1246.91 o                         
 -15  17   8       9380.27       8595.26      1130.66 o                         
 -13  17   8      13770.75      15224.79      1334.94 o                         
 -11  17   8      80572.80      81774.44      2728.85 o                         
  -9  17   8       4173.06       3906.13       883.26 o                         
  -7  17   8       9542.61       6895.96       868.27 o                         
  -5  17   8       5441.03       4929.20       929.33 o                         
  -3  17   8      59799.60      65403.87      2779.18 o                         
  -1  17   8        124.04        496.17       724.68 o                         
   1  17   8       5469.78       4356.72       793.10 o                         
   3  17   8        491.51       1006.07       838.59 o                         
   5  17   8      16497.15      15949.47      1322.74 o                         
   7  17   8      10735.78       9722.04      1218.48 o                         
   9  17   8       1432.59       2535.23      1980.35 o                         
  11  17   8        118.30       1361.77      1120.43 o                         
 -14  18   8      22568.35      20725.02      1440.55 o                         
 -12  18   8       5389.33       7452.72      1133.37 o                         
 -10  18   8       1847.12       1505.05      1033.59 o                         
  -8  18   8         50.98        800.39      1043.62 o                         
  -6  18   8      79513.34      86831.97      3117.99 o                         
  -4  18   8      17376.98      18591.76      1325.84 o                         
  -2  18   8        615.58       1024.70       932.18 o                         
   0  18   8       2788.14       3482.58       927.09 o                         
   2  18   8      84428.76      94716.50      2848.72 o                         
   4  18   8      12633.56      13679.26      1129.29 o                         
   6  18   8        341.76       2016.94      1073.88 o                         
   8  18   8      13853.45      10012.28      1484.09 o                         
  -9  19   8        342.71        221.15      1073.86 o                         
  -7  19   8         25.87       1639.64      1097.33 o                         
  -5  19   8        679.54       3236.06      1072.92 o                         
  -3  19   8       2176.88       1241.93      1237.48 o                         
  -1  19   8       1050.18        120.37      1021.97 o                         
   1  19   8         21.73       2068.34      1090.96 o                         
   3  19   8       2296.28       2555.88      1131.94 o                         
 -31   1   9       1247.82       1674.47       507.15 o                         
 -29   1   9      47290.90      51834.36      1933.32 o                         
 -27   1   9        422.46       1030.33       660.77 o                         
 -25   1   9      17363.30      19500.75      1205.54 o                         
 -23   1   9       1966.52       2047.91       605.32 o                         
 -21   1   9     102560.55     102661.98      3965.97 o                         
 -19   1   9      32990.39      32317.10      1095.68 o                         
 -17   1   9      91307.09      91761.77      2917.70 o                         
 -15   1   9       1079.64       1443.18       158.05 o                         
 -13   1   9     105808.52     106482.73      2613.73 o                         
 -11   1   9     175109.91     173017.31      3294.69 o                         
  -9   1   9     142410.27     141049.17      2516.40 o                         
  -7   1   9      16169.06      15563.66       345.97 o                         
  -5   1   9      37981.95      36428.10       809.03 o                         
  -3   1   9     503754.00     502081.59      8642.44 o                         
  -1   1   9     282903.88     280882.88      4767.78 o                         
   1   1   9       8823.06       9381.59       244.79 o                         
   3   1   9       6755.08       6542.63       236.09 o                         
   5   1   9     366124.12     361036.53      6269.40 o                         
   7   1   9     124959.38     121848.42      2347.32 o                         
   9   1   9       8380.19       8908.23       368.81 o                         
  11   1   9       1736.80       1469.11       249.48 o                         
  13   1   9     268511.59     276528.41      5614.24 o                         
  15   1   9      40364.46      41290.35      1113.51 o                         
  17   1   9        943.29       1145.21       447.49 o                         
  19   1   9        616.55         49.17       511.75 o                         
  21   1   9      73068.55      80546.67      2585.97 o                         
  23   1   9       7821.83       9512.07       879.45 o                         
 -30   2   9      13572.45      13820.39      1412.88 o                         
 -28   2   9      13457.56      13941.37      1126.59 o                         
 -26   2   9      11844.49      12835.66       771.72 o                         
 -24   2   9      62543.69      65736.20      2312.85 o                         
 -22   2   9      56242.03      57864.91      2116.67 o                         
 -20   2   9      32534.53      32369.17      1119.11 o                         
 -18   2   9      76640.25      77951.80      2220.83 o                         
 -16   2   9     152074.91     147753.64      3723.63 o                         
 -14   2   9     100453.67      97572.53      2244.69 o                         
 -12   2   9      41544.41      41837.98       954.29 o                         
 -10   2   9      82431.38      81975.65      1635.58 o                         
  -8   2   9     217237.03     213223.62      3864.77 o                         
  -6   2   9      90332.49      89977.06      1708.12 o                         
  -4   2   9       7358.83       7150.25       209.26 o                         
  -2   2   9      52865.54      54356.75       883.26 o                         
   0   2   9      91179.15      90297.77      1618.38 o                         
   2   2   9        628.77        299.10       110.94 o                         
   4   2   9       1941.98       2271.81       170.11 o                         
   6   2   9       3545.96       3565.87       186.97 o                         
   8   2   9      17854.58      18709.96       490.68 o                         
  10   2   9       3922.63       4451.78       281.70 o                         
  12   2   9      28713.09      28777.98       858.49 o                         
  14   2   9       7468.63       8258.06       511.67 o                         
  16   2   9        122.90       -158.52       375.24 o                         
  18   2   9      13999.55      14838.95       822.40 o                         
  20   2   9      20095.77      21278.13      1036.83 o                         
  22   2   9       7042.37       7725.56       774.96 o                         
  24   2   9       3466.67       4333.92       875.76 o                         
 -29   3   9      14624.39      16540.79       853.08 o                         
 -27   3   9       6359.51       6899.77       583.75 o                         
 -25   3   9      17619.53      18223.00       674.91 o                         
 -23   3   9         84.24        358.75       315.76 o                         
 -21   3   9      71223.59      72281.64      1900.43 o                         
 -19   3   9      26339.83      26183.43       907.98 o                         
 -17   3   9      46836.01      46425.24      1278.83 o                         
 -15   3   9       3380.34       4022.66       241.01 o                         
 -13   3   9     226115.36     225614.44      4767.78 o                         
 -11   3   9      22550.38      21392.31       499.75 o                         
  -9   3   9      10380.52      10499.83       275.84 o                         
  -7   3   9      36708.99      34712.46       704.63 o                         
  -5   3   9     233593.73     223031.75      4356.48 o                         
  -3   3   9      16754.40      15112.30       342.30 o                         
  -1   3   9       4672.84       5653.91       185.51 o                         
   1   3   9      75884.85      77869.18      1587.19 o                         
   3   3   9     222684.11     222250.83      4152.44 o                         
   5   3   9      46419.96      46387.44       958.37 o                         
   7   3   9       3006.15       3470.70       221.85 o                         
   9   3   9      60334.46      58148.96      1221.09 o                         
  11   3   9      83396.08      81742.65      1924.18 o                         
  13   3   9      30122.47      29826.03       888.73 o                         
  15   3   9       7334.16       6768.97       481.46 o                         
  17   3   9      36460.04      37839.27      1285.57 o                         
  19   3   9      21259.41      21627.63      1322.42 o                         
  21   3   9      17139.45      17783.41       997.22 o                         
  23   3   9        474.39       1558.19       762.25 o                         
 -30   4   9       8925.86       8515.83       838.13 o                         
 -28   4   9         17.56       -632.76       642.01 o                         
 -26   4   9        553.55       1221.97       505.51 o                         
 -24   4   9      41424.44      43665.79      1413.61 o                         
 -22   4   9      22165.10      23086.09       877.24 o                         
 -20   4   9        386.15        508.30       235.02 o                         
 -18   4   9       4131.22       4207.04       315.43 o                         
 -16   4   9     104921.01     102369.82      2389.79 o                         
 -14   4   9      40407.52      39667.06       926.68 o                         
 -12   4   9        141.29        288.01       145.63 o                         
 -10   4   9       1377.45       1647.53       145.24 o                         
  -8   4   9     210837.38     203524.61      3691.40 o                         
  -6   4   9      10429.00       9918.01       275.59 o                         
  -4   4   9       3346.89       3870.38       158.58 o                         
  -2   4   9       1447.59       1620.93       133.20 o                         
   0   4   9     138660.66     138401.42      2505.00 o                         
   2   4   9         73.16        222.49       143.22 o                         
   4   4   9      52781.72      51750.53      1083.33 o                         
   6   4   9       1064.21       1123.00       178.22 o                         
   8   4   9      39650.96      38941.40       879.28 o                         
  10   4   9       1880.78       2184.78       253.13 o                         
  12   4   9      23785.75      23199.80       656.71 o                         
  14   4   9        599.73        146.31       354.64 o                         
  16   4   9       6052.03       7424.89       596.12 o                         
  18   4   9      11142.70      11764.37       761.29 o                         
  20   4   9      17189.22      16020.02       915.41 o                         
  22   4   9        414.03       -698.20       698.20 o                         
 -29   5   9       5537.24       6022.51       634.78 o                         
 -27   5   9       7036.34       7062.14       600.00 o                         
 -25   5   9      19932.46      18937.94       722.35 o                         
 -23   5   9       2151.57       1881.80       333.88 o                         
 -21   5   9      33650.22      34239.01      1080.73 o                         
 -19   5   9       3503.79       3365.08       305.91 o                         
 -17   5   9       3499.75       3604.84       288.47 o                         
 -15   5   9      16835.25      17158.16       522.54 o                         
 -13   5   9     167246.50     166453.02      3471.29 o                         
 -11   5   9       4420.39       4496.99       232.10 o                         
  -9   5   9       7048.79       7708.83       286.88 o                         
  -7   5   9      95878.55      93920.41      1844.35 o                         
  -5   5   9     403720.09     396386.84      7478.08 o                         
  -3   5   9        228.41        264.81       131.22 o                         
  -1   5   9      63969.12      63861.59      1243.66 o                         
   1   5   9     151677.31     152145.14      3028.41 o                         
   3   5   9     366245.72     360760.41      7397.09 o                         
   5   5   9       6690.57       7635.56       323.46 o                         
   7   5   9      73120.66      72517.63      1532.52 o                         
   9   5   9     192431.50     186600.23      3721.67 o                         
  11   5   9     141091.28     136754.86      3124.45 o                         
  13   5   9        559.45        538.98       287.33 o                         
  15   5   9      24993.04      26351.71      1082.07 o                         
  17   5   9      69191.63      70395.66      2418.27 o                         
  19   5   9      45963.07      48416.55      1670.69 o                         
  21   5   9        498.09        672.72       703.64 o                         
  23   5   9       7182.10       7429.06       954.49 o                         
 -28   6   9      28782.58      27673.31      1311.61 o                         
 -26   6   9      40981.02      40897.77      1347.10 o                         
 -24   6   9       1830.14       1799.96       428.33 o                         
 -22   6   9      10790.31      10734.69       598.03 o                         
 -20   6   9      79295.56      80756.43      2080.69 o                         
 -18   6   9      83562.95      82108.84      1886.98 o                         
 -16   6   9        540.27        573.50       230.79 o                         
 -14   6   9      30974.84      31365.85       776.11 o                         
 -12   6   9     168559.05     167436.41      3422.22 o                         
 -10   6   9     119378.23     115975.49      2346.82 o                         
  -8   6   9      18366.75      19173.30       475.48 o                         
  -6   6   9      65441.77      64678.65      1275.86 o                         
  -4   6   9     144848.44     142250.77      2493.58 o                         
  -2   6   9      20652.32      19972.03       536.19 o                         
   0   6   9      82402.53      83076.31      1679.26 o                         
   2   6   9      38894.24      38716.93       915.63 o                         
   4   6   9      76539.73      75811.20      1595.03 o                         
   6   6   9       1253.40       1585.37       219.16 o                         
   8   6   9      91401.70      90626.42      1941.67 o                         
  10   6   9       9420.45       9321.89       414.45 o                         
  12   6   9       8861.73       8034.49       398.91 o                         
  14   6   9       3241.93       3178.48       429.47 o                         
  16   6   9      58499.63      60734.70      2025.20 o                         
  18   6   9         18.94        -29.82       885.63 o                         
  20   6   9        472.31       1552.32       716.07 o                         
  22   6   9      13894.01      14743.77      1075.73 o                         
 -29   7   9       4912.70       4914.55       905.34 o                         
 -27   7   9        243.47        188.32       525.41 o                         
 -25   7   9        639.73         -0.35       536.84 o                         
 -23   7   9        238.48        185.76       462.65 o                         
 -21   7   9      28747.35      28460.80       976.97 o                         
 -19   7   9       8876.43       8770.76       561.20 o                         
 -17   7   9       3088.85       3452.50       369.61 o                         
 -15   7   9         59.15        340.37       271.47 o                         
 -13   7   9      39988.97      42342.66      1078.46 o                         
 -11   7   9       9047.99      10029.07       432.73 o                         
  -9   7   9        913.59        714.74       187.21 o                         
  -7   7   9        330.39        219.00       180.12 o                         
  -5   7   9      59856.11      61398.55      1270.20 o                         
  -3   7   9      37303.16      37984.98       870.10 o                         
  -1   7   9       3321.91       3992.26       283.60 o                         
   1   7   9       8356.20       7864.26       339.41 o                         
   3   7   9      61718.79      60850.04      1327.86 o                         
   5   7   9      35153.25      33562.11       824.84 o                         
   7   7   9         41.73         99.14       221.94 o                         
   9   7   9       3281.26       3478.80       314.19 o                         
  11   7   9      25433.89      25135.53       760.82 o                         
  13   7   9       8155.68       7667.37       508.96 o                         
  15   7   9       1386.89       2475.15       528.96 o                         
  17   7   9       4219.58       5180.55       783.45 o                         
  19   7   9       3788.91       3776.25       825.28 o                         
  21   7   9       6275.33       8026.54       964.48 o                         
 -28   8   9      32175.77      31733.98      1602.91 o                         
 -26   8   9      52754.47      54588.10      2019.27 o                         
 -24   8   9       1348.80       2464.46       621.11 o                         
 -22   8   9      16343.45      15600.71       791.46 o                         
 -20   8   9     115153.71     113085.13      2811.92 o                         
 -18   8   9     124427.83     123526.66      3094.27 o                         
 -16   8   9       4221.79       3577.18       383.41 o                         
 -14   8   9      34167.65      34761.86       966.28 o                         
 -12   8   9     128858.55     124334.70      2691.42 o                         
 -10   8   9     170208.12     164653.83      3325.01 o                         
  -8   8   9      25358.73      25067.36       700.31 o                         
  -6   8   9      85676.44      82162.93      1659.37 o                         
  -4   8   9     172152.73     169406.08      3496.25 o                         
  -2   8   9      44912.40      43219.79      1079.52 o                         
   0   8   9     100457.31     101153.49      2235.59 o                         
   2   8   9      54421.54      56378.39      1267.99 o                         
   4   8   9      74679.67      73255.75      1587.04 o                         
   6   8   9       2440.61       2414.35       287.33 o                         
   8   8   9     104673.87     104386.77      2320.56 o                         
  10   8   9       2506.24       2218.69       340.21 o                         
  12   8   9       6978.62       7592.42       543.57 o                         
  14   8   9       5450.76       5351.93       556.46 o                         
  16   8   9      65221.88      66017.02      2138.66 o                         
  18   8   9       1155.25        302.92       628.75 o                         
  20   8   9        483.80       1296.75       816.84 o                         
  22   8   9      12215.83      13749.81      1293.40 o                         
 -27   9   9       1493.47       1816.68       841.11 o                         
 -25   9   9         66.56       -203.49       740.52 o                         
 -23   9   9         39.41         -9.14       592.12 o                         
 -21   9   9       3963.00       2848.43       548.81 o                         
 -19   9   9        379.88        449.28       471.37 o                         
 -17   9   9       3901.69       4628.94       461.17 o                         
 -15   9   9       3564.41       3860.57       415.39 o                         
 -13   9   9        899.90        603.54       319.23 o                         
 -11   9   9      26505.50      26445.53       811.53 o                         
  -9   9   9      51050.52      47953.56      1129.60 o                         
  -7   9   9      41761.88      40269.38      1010.84 o                         
  -5   9   9      19882.38      20155.67       703.97 o                         
  -3   9   9      85768.96      81816.66      1941.48 o                         
  -1   9   9      92206.94      88752.18      2020.40 o                         
   1   9   9      68077.52      67273.12      1505.55 o                         
   3   9   9      35794.26      35463.52       946.63 o                         
   5   9   9     106370.24     105041.45      2573.96 o                         
   7   9   9      76445.84      73760.24      1799.95 o                         
   9   9   9      38422.42      37384.43      1069.64 o                         
  11   9   9      30310.17      29216.09      1128.53 o                         
  13   9   9      45905.04      44386.65      1604.31 o                         
  15   9   9      31864.98      31535.03      1355.25 o                         
  17   9   9      15590.32      14707.11      1031.91 o                         
  19   9   9       7378.82       8298.76       945.90 o                         
  21   9   9      16814.88      17238.78      1307.40 o                         
 -26  10   9       5167.40       4191.62       975.16 o                         
 -24  10   9      41872.33      43050.90      1905.73 o                         
 -22  10   9      10886.80      12163.62       818.31 o                         
 -20  10   9       4530.48       3851.01       652.98 o                         
 -18  10   9       4605.33       4427.72       583.73 o                         
 -16  10   9      96316.08      97197.01      2260.88 o                         
 -14  10   9       9445.07       9373.20       553.62 o                         
 -12  10   9      13752.20      13442.54       590.56 o                         
 -10  10   9       1707.12       1367.45       354.18 o                         
  -8  10   9     146883.00     138118.44      3036.83 o                         
  -6  10   9       6348.68       6772.36       470.19 o                         
  -4  10   9      54849.50      50088.39      1680.57 o                         
  -2  10   9        545.62        536.02       335.17 o                         
   0  10   9     168038.75     163819.00      3755.47 o                         
   2  10   9        466.57        784.80       350.28 o                         
   4  10   9      32712.20      32215.95       984.24 o                         
   6  10   9        402.39        474.23       364.22 o                         
   8  10   9      54093.49      52457.88      1392.73 o                         
  10  10   9      13683.51      12616.27       685.23 o                         
  12  10   9      28520.24      27662.33      1106.52 o                         
  14  10   9         53.95        196.50       653.13 o                         
  16  10   9      30861.15      29492.23      1475.11 o                         
  18  10   9      13814.23      14242.01      1122.55 o                         
  20  10   9      14510.47      15455.54      1341.67 o                         
 -25  11   9        945.72       1434.14       914.23 o                         
 -23  11   9        623.98       2070.01       794.86 o                         
 -21  11   9        109.23       1422.65       813.31 o                         
 -19  11   9        423.91        469.27       683.01 o                         
 -17  11   9         33.43         17.62       520.84 o                         
 -15  11   9      11925.61      11707.45       735.44 o                         
 -13  11   9       2715.08       2824.82       453.77 o                         
 -11  11   9       7192.63       6360.86       520.96 o                         
  -9  11   9       2758.31       2453.55       477.05 o                         
  -7  11   9      28155.50      27251.22       889.28 o                         
  -5  11   9       7972.44       8300.22       591.97 o                         
  -3  11   9      28507.18      28955.51      1038.50 o                         
  -1  11   9       4576.72       4844.41       487.55 o                         
   1  11   9      59273.13      55115.04      1490.61 o                         
   3  11   9      18100.00      18138.53       779.87 o                         
   5  11   9      26875.05      27806.29      1020.69 o                         
   7  11   9      13382.23      13171.09       742.52 o                         
   9  11   9      29294.27      29844.13      1153.39 o                         
  11  11   9      14275.22      13396.83       823.30 o                         
  13  11   9       7144.56       6547.57       760.88 o                         
  15  11   9       5094.24       4902.01      1252.32 o                         
  17  11   9      11417.44       9728.87      1062.10 o                         
  19  11   9       3983.45       4128.70      1235.12 o                         
 -24  12   9      87241.46      92419.09      3070.01 o                         
 -22  12   9      32711.03      37280.41      1600.64 o                         
 -20  12   9       4378.91       2644.51       756.94 o                         
 -18  12   9       2322.63       2247.45       730.25 o                         
 -16  12   9     195698.56     186675.92      4850.50 o                         
 -14  12   9      65298.61      63585.49      2129.54 o                         
 -12  12   9       6355.67       6454.87       603.23 o                         
 -10  12   9       4111.61       3643.33       511.68 o                         
  -8  12   9     247005.56     245158.72      6388.51 o                         
  -6  12   9      28069.26      28948.94      1059.11 o                         
  -4  12   9       1778.73       1993.38       494.99 o                         
  -2  12   9       6599.36       6002.73       574.81 o                         
   0  12   9     212542.38     197549.70      4683.45 o                         
   2  12   9        230.45       -319.18       435.44 o                         
   4  12   9      12503.68      11215.07       693.56 o                         
   6  12   9       1458.87       1224.08       558.79 o                         
   8  12   9      60147.73      56022.83      1653.20 o                         
  10  12   9      14263.92      14118.54       875.37 o                         
  12  12   9      24450.46      23036.58      1194.06 o                         
  14  12   9       2592.77       1975.27       755.21 o                         
  16  12   9       8490.56       6960.67       978.06 o                         
  18  12   9      20479.14      19637.65      1894.06 o                         
 -23  13   9       3149.91       3265.01      1025.66 o                         
 -21  13   9       3488.36       2794.89       887.08 o                         
 -19  13   9        461.22        919.30       768.34 o                         
 -17  13   9       7299.48       5913.44       961.92 o                         
 -15  13   9       1358.77       1938.99       631.91 o                         
 -13  13   9         65.43       -298.59       591.68 o                         
 -11  13   9      14344.06      12826.04       869.91 o                         
  -9  13   9      17829.71      18900.40       984.41 o                         
  -7  13   9        497.78        269.18       494.08 o                         
  -5  13   9       2750.43       2369.26       557.77 o                         
  -3  13   9      60538.84      57627.25      2118.11 o                         
  -1  13   9      33588.36      32087.75      1199.39 o                         
   1  13   9       3273.18       2701.56       520.42 o                         
   3  13   9       7093.44       6414.97       625.57 o                         
   5  13   9      46357.83      45191.61      1723.37 o                         
   7  13   9      48367.21      47795.95      1553.60 o                         
   9  13   9       1283.53        678.06       642.52 o                         
  11  13   9       7818.73       8322.64       881.29 o                         
  13  13   9      18146.69      15794.37      1071.81 o                         
  15  13   9      16154.23      17115.14      1259.88 o                         
  17  13   9         47.79        918.61      1087.52 o                         
 -22  14   9       3024.62       4955.12      1053.84 o                         
 -20  14   9        651.87       1219.33       904.04 o                         
 -18  14   9       6335.69       6424.85       954.54 o                         
 -16  14   9      46685.94      42801.48      1811.37 o                         
 -14  14   9       2882.12       2460.58       798.04 o                         
 -12  14   9       2711.79       1458.85       668.90 o                         
 -10  14   9       5595.31       7319.28       839.51 o                         
  -8  14   9      77097.08      79416.30      2590.93 o                         
  -6  14   9        239.21       -545.31       545.31 o                         
  -4  14   9      12896.49      14135.26       923.57 o                         
  -2  14   9       4759.74       4811.72       637.54 o                         
   0  14   9      87775.31      84104.13      3184.70 o                         
   2  14   9       2980.96       2328.00       584.37 o                         
   4  14   9      11163.20      11172.80       842.11 o                         
   6  14   9        955.46        869.27       670.93 o                         
   8  14   9      30817.36      29569.59      1415.35 o                         
  10  14   9       6735.08       7359.93      1194.69 o                         
  12  14   9       5483.00       4359.56       914.04 o                         
  14  14   9         48.10       -212.91       895.63 o                         
  16  14   9      16940.73      14604.71      1468.88 o                         
 -21  15   9       7927.18       8449.74      1211.46 o                         
 -19  15   9       4927.84       3432.13      1528.31 o                         
 -17  15   9      18729.70      15103.98      1191.40 o                         
 -15  15   9         92.43       -471.78       915.86 o                         
 -13  15   9        675.26        416.58       772.43 o                         
 -11  15   9      30736.41      31656.76      1384.10 o                         
  -9  15   9      51186.75      53974.33      1836.19 o                         
  -7  15   9        275.25       -239.68       643.29 o                         
  -5  15   9       5546.34       5117.31       751.01 o                         
  -3  15   9      65426.00      70429.90      2664.77 o                         
  -1  15   9      72605.38      71851.98      2287.73 o                         
   1  15   9       5704.58       5305.56       682.50 o                         
   3  15   9       7418.46       6052.24       750.31 o                         
   5  15   9      91100.85      87830.14      3926.57 o                         
   7  15   9      64499.64      62366.39      2948.13 o                         
   9  15   9       3366.77       2128.82       843.72 o                         
  11  15   9       7108.48       8355.28      1006.53 o                         
  13  15   9      42051.06      35284.89      1777.25 o                         
 -18  16   9      48723.75      47177.63      2597.55 o                         
 -16  16   9        772.14        816.18       951.93 o                         
 -14  16   9      20849.00      19175.26      1697.83 o                         
 -12  16   9      31128.74      30250.58      1955.83 o                         
 -10  16   9      60627.44      61737.03      2039.96 o                         
  -8  16   9        272.38         90.48       728.67 o                         
  -6  16   9      21309.15      21878.90      1204.69 o                         
  -4  16   9      38832.39      40725.92      1773.32 o                         
  -2  16   9      27942.76      28162.01      1348.38 o                         
   0  16   9      15349.75      15917.63      1247.81 o                         
   2  16   9      16285.03      16158.74      1110.42 o                         
   4  16   9       7721.93       7056.15      1055.71 o                         
   6  16   9       3337.95       3417.22       964.62 o                         
   8  16   9      23887.12      22018.12      1297.81 o                         
  10  16   9       1654.44        693.87      1051.05 o                         
  12  16   9        220.37      -1073.59      1073.59 o                         
 -15  17   9       3668.04       3080.68      1328.27 o                         
 -13  17   9      12549.90      11902.69      1201.77 o                         
 -11  17   9       8883.90       7825.41      1125.27 o                         
  -9  17   9       7748.92       6821.99      1222.29 o                         
  -7  17   9       7591.40       8727.19      1037.59 o                         
  -5  17   9      18173.12      20573.37      1270.14 o                         
  -3  17   9      10486.78      12142.56      1000.43 o                         
  -1  17   9       1876.46       3066.15       959.99 o                         
   1  17   9      15968.20      16555.29      1030.47 o                         
   3  17   9      20724.33      20702.06      1306.87 o                         
   5  17   9      10296.09       8487.29      1067.42 o                         
   7  17   9       1676.13       1918.01      1071.16 o                         
   9  17   9      19570.61      20852.00      1696.23 o                         
 -14  18   9       8543.80       5081.04      1183.91 o                         
 -12  18   9       6378.34       5383.04      1112.66 o                         
 -10  18   9      28068.27      27442.53      1610.31 o                         
  -8  18   9        427.44       1244.05      1163.49 o                         
  -6  18   9       9967.72       9337.34      1143.23 o                         
  -4  18   9       6507.49       6634.88      1306.26 o                         
  -2  18   9      11413.03      10700.26      1173.33 o                         
   0  18   9       4291.04       5038.35       961.40 o                         
   2  18   9       8586.64      11280.37      1251.77 o                         
   4  18   9       1654.83       1630.97       997.06 o                         
   6  18   9       1629.16       -395.93      1208.66 o                         
  -9  19   9        170.86       1257.03      1439.04 o                         
  -7  19   9      26832.22      27546.04      1630.03 o                         
  -5  19   9      68148.08      74911.98      5366.44 o                         
  -3  19   9         53.45       -784.95      1058.72 o                         
  -1  19   9       6709.96       8495.31      1178.80 o                         
   1  19   9      43548.80      44021.59      2031.23 o                         
   3  19   9      71641.98      75044.93      4892.94 o                         
 -30   0  10      22888.01      24996.88      2207.79 o                         
 -28   0  10      39929.78      39517.37      3078.84 o                         
 -26   0  10      27548.92      27316.90      2017.44 o                         
 -24   0  10         63.24      -1269.99      1317.05 o                         
 -22   0  10      28078.21      31796.39      1989.47 o                         
 -20   0  10      29298.05      27433.92      1399.68 o                         
 -18   0  10     126500.83     127917.76      4004.12 o                         
 -16   0  10       1772.62       1840.89       254.58 o                         
 -14   0  10      30520.08      31279.26      1245.45 o                         
 -12   0  10       6987.94       7313.65       367.04 o                         
 -10   0  10     366818.50     358881.38     10328.31 o                         
  -8   0  10      31507.96      30942.65      1346.43 o                         
  -6   0  10       1893.64       2476.30       156.27 o                         
  -4   0  10      43535.25      43667.85      1449.52 o                         
  -2   0  10     822208.19     830694.69     20599.80 o                         
   0   0  10       1125.97       1710.94       194.46 o                         
   2   0  10      18042.44      18361.95       644.27 o                         
   4   0  10     112762.40     114135.77      3093.71 o                         
   6   0  10     709992.00     719125.81     17864.68 o                         
   8   0  10      14976.42      15280.70       672.48 o                         
  10   0  10       3665.34       4157.59       434.94 o                         
  12   0  10      88971.83      92171.66      2782.87 o                         
  14   0  10     271332.75     274031.25      7346.63 o                         
  16   0  10        401.32       -545.84       545.84 o                         
  18   0  10       2894.51       2345.02       908.26 o                         
  20   0  10      42582.46      41967.99      2270.96 o                         
  22   0  10      44942.02      51866.75      3243.36 o                         
 -31   1  10       4598.45       2967.05      2002.82 o                         
 -29   1  10       3865.34       2261.62      1616.43 o                         
 -27   1  10       9095.29      10505.64      1000.34 o                         
 -25   1  10      14745.14      15497.88       761.53 o                         
 -23   1  10      27062.16      28520.82      1365.44 o                         
 -21   1  10       9050.01       9683.18       563.91 o                         
 -19   1  10      16559.80      16333.84       595.30 o                         
 -17   1  10      55882.78      56213.15      1491.69 o                         
 -15   1  10      69255.49      71290.07      1962.96 o                         
 -13   1  10      19956.24      20357.87       573.92 o                         
 -11   1  10      17756.22      16874.60       393.29 o                         
  -9   1  10      15259.83      15050.22       348.00 o                         
  -7   1  10      29222.25      28490.98       706.12 o                         
  -5   1  10      27967.63      29212.84       692.81 o                         
  -3   1  10      15253.57      15380.63       315.99 o                         
  -1   1  10      79074.13      80320.64      1390.81 o                         
   1   1  10       4719.19       5591.53       221.52 o                         
   3   1  10         73.72         53.13       117.95 o                         
   5   1  10        455.86        580.80       133.09 o                         
   7   1  10       4298.91       4884.64       278.26 o                         
   9   1  10        208.14        -42.24       207.83 o                         
  11   1  10       4819.79       5001.32       332.28 o                         
  13   1  10       1097.89       1423.11       321.69 o                         
  15   1  10        670.72       1601.71       405.81 o                         
  17   1  10       1549.56       1256.62       456.58 o                         
  19   1  10       7969.49       8544.20       942.41 o                         
  21   1  10        890.27        599.36       614.94 o                         
  23   1  10       2077.06       2950.91       960.32 o                         
 -30   2  10      12919.11      12842.32      1022.00 o                         
 -28   2  10      14444.80      15038.75       986.53 o                         
 -26   2  10      30950.20      30815.61      1259.37 o                         
 -24   2  10        408.01        324.37       500.03 o                         
 -22   2  10      17780.19      18415.66       784.01 o                         
 -20   2  10      20843.61      20314.99       682.76 o                         
 -18   2  10     112989.41     111195.66      2828.66 o                         
 -16   2  10       2463.28       2780.70       221.61 o                         
 -14   2  10      22653.65      22890.22       649.09 o                         
 -12   2  10       5146.41       5132.48       217.53 o                         
 -10   2  10     288631.66     284839.69      5141.99 o                         
  -8   2  10      23649.88      25261.42       579.46 o                         
  -6   2  10      26470.36      24722.06       498.30 o                         
  -4   2  10        626.55       1099.12       116.30 o                         
  -2   2  10     265549.12     261664.48      4080.40 o                         
   0   2  10      11924.25      12507.24       312.51 o                         
   2   2  10      17956.44      16960.88       419.80 o                         
   4   2  10      21424.77      21568.57       473.06 o                         
   6   2  10     296294.28     299065.34      5441.82 o                         
   8   2  10      12450.14      13422.31       432.26 o                         
  10   2  10      30697.38      30617.55       780.53 o                         
  12   2  10      10973.89      11428.54       482.37 o                         
  14   2  10     104243.70     102918.62      2199.54 o                         
  16   2  10      12153.35      12613.05       707.31 o                         
  18   2  10       3263.65       3569.07       550.82 o                         
  20   2  10       9059.30       9711.75       755.96 o                         
  22   2  10      20474.78      21921.29      1093.65 o                         
 -29   3  10       6772.52       8610.57       773.61 o                         
 -27   3  10       8576.91       8879.58       658.29 o                         
 -25   3  10      27749.28      28766.26       964.81 o                         
 -23   3  10      88809.63      89680.46      2730.41 o                         
 -21   3  10      13917.50      13546.95       610.52 o                         
 -19   3  10      25728.10      25144.43       784.83 o                         
 -17   3  10     109444.55     107821.96      2675.78 o                         
 -15   3  10     175810.41     172991.33      3924.93 o                         
 -13   3  10      16837.52      17120.84       475.10 o                         
 -11   3  10      40340.45      40625.63       825.55 o                         
  -9   3  10     105085.49     101985.03      1848.10 o                         
  -7   3  10     261424.67     261934.64      4853.23 o                         
  -5   3  10        575.70        887.18       132.10 o                         
  -3   3  10      34118.79      33752.11       663.37 o                         
  -1   3  10      27110.90      24298.13       497.21 o                         
   1   3  10      95270.72      96157.38      1946.21 o                         
   3   3  10       6491.73       7477.21       296.56 o                         
   5   3  10       2250.13       2300.90       186.89 o                         
   7   3  10      19035.38      18260.10       504.23 o                         
   9   3  10       3479.23       3179.83       304.84 o                         
  11   3  10      33043.24      32574.07       879.96 o                         
  13   3  10       2385.57       1526.61       350.17 o                         
  15   3  10        247.08       -173.67       376.94 o                         
  17   3  10       1141.48       2115.06       499.26 o                         
  19   3  10      28652.85      28474.90      1175.11 o                         
  21   3  10       5839.80       5802.90       775.33 o                         
  23   3  10       2065.55        664.10       816.15 o                         
 -30   4  10        239.44        204.92       766.76 o                         
 -28   4  10       1449.26        375.45       684.82 o                         
 -26   4  10      46152.43      46362.27      1483.76 o                         
 -24   4  10       6297.78       5830.78       628.43 o                         
 -22   4  10      12209.35      12310.66       538.97 o                         
 -20   4  10      10919.33      11266.83       503.56 o                         
 -18   4  10      57863.52      56129.57      1491.10 o                         
 -16   4  10        324.31        346.49       195.92 o                         
 -14   4  10     119160.07     116884.26      2468.94 o                         
 -12   4  10      55340.37      54234.77      1171.18 o                         
 -10   4  10      33526.93      31198.66       705.17 o                         
  -8   4  10      49247.74      46009.42       928.65 o                         
  -6   4  10     151252.41     144803.92      2730.34 o                         
  -4   4  10      73333.63      69847.70      1257.06 o                         
  -2   4  10       3696.09       3261.52       185.48 o                         
   0   4  10     161017.41     162058.34      3303.97 o                         
   2   4  10     299371.12     298097.88      6138.58 o                         
   4   4  10      87967.52      88180.47      1867.19 o                         
   6   4  10       5686.46       6132.52       297.80 o                         
   8   4  10     147217.52     150150.62      3011.79 o                         
  10   4  10     193990.20     188243.08      4204.57 o                         
  12   4  10      31737.23      31072.40       973.71 o                         
  14   4  10        460.46       -128.31       389.76 o                         
  16   4  10      70348.38      71566.44      2036.83 o                         
  18   4  10      44242.16      45463.75      1765.30 o                         
  20   4  10       2250.64        129.67       747.16 o                         
  22   4  10        100.76       -761.62       761.62 o                         
 -29   5  10       3333.00       2858.18       899.46 o                         
 -27   5  10      11321.22      10442.26       670.03 o                         
 -25   5  10        137.35        358.76       318.75 o                         
 -23   5  10      11026.20      11466.55       555.09 o                         
 -21   5  10      18642.68      19259.39       776.00 o                         
 -19   5  10      23955.93      24288.19       775.18 o                         
 -17   5  10       5368.48       5865.87       343.55 o                         
 -15   5  10      25808.38      25448.97       677.77 o                         
 -13   5  10      64784.50      65510.46      1451.20 o                         
 -11   5  10      35490.66      34310.53       806.18 o                         
  -9   5  10       9066.05      10202.74       328.37 o                         
  -7   5  10      31528.20      30466.64       671.81 o                         
  -5   5  10      64711.75      63029.51      1284.75 o                         
  -3   5  10       9415.16       9906.23       302.09 o                         
  -1   5  10       8100.23       9089.01       324.86 o                         
   1   5  10      20157.03      20317.17       527.37 o                         
   3   5  10      65006.52      63559.59      1525.36 o                         
   5   5  10      12600.28      13571.56       493.46 o                         
   7   5  10      33149.67      32692.36       775.79 o                         
   9   5  10       2777.89       2942.19       279.91 o                         
  11   5  10      33523.51      33181.22      1025.94 o                         
  13   5  10         47.53        574.73       319.49 o                         
  15   5  10      17396.60      16196.98       889.70 o                         
  17   5  10       3806.14       4296.87       569.27 o                         
  19   5  10      11115.01      11484.55       824.93 o                         
  21   5  10        453.30        -33.41       727.87 o                         
 -28   6  10       1874.32       1807.74       659.42 o                         
 -26   6  10      19838.24      20703.07       863.52 o                         
 -24   6  10       4077.89       3488.20       464.50 o                         
 -22   6  10       7106.76       7214.15       566.40 o                         
 -20   6  10       5689.99       5906.50       433.03 o                         
 -18   6  10      30550.55      30430.01       886.25 o                         
 -16   6  10       2872.35       2949.32       276.72 o                         
 -14   6  10      41202.02      39608.44       999.42 o                         
 -12   6  10      26728.15      27401.54       705.46 o                         
 -10   6  10      29196.64      26928.80       716.53 o                         
  -8   6  10      40121.12      38302.89       798.62 o                         
  -6   6  10     103521.63     100100.88      1867.74 o                         
  -4   6  10      95764.97      96030.30      1833.88 o                         
  -2   6  10       7211.14       8016.91       328.56 o                         
   0   6  10     104643.99     104997.41      2153.38 o                         
   2   6  10     116253.98     115187.92      2356.16 o                         
   4   6  10      81958.01      84335.98      1770.70 o                         
   6   6  10       1357.18       1744.86       247.96 o                         
   8   6  10      99127.78      96774.93      2161.89 o                         
  10   6  10      76502.00      74252.86      1660.62 o                         
  12   6  10      18545.54      18372.39       761.11 o                         
  14   6  10        811.54       1656.09       441.90 o                         
  16   6  10      52467.13      55555.27      2205.34 o                         
  18   6  10      22935.15      22904.83      1281.96 o                         
  20   6  10       2312.40       2349.55       760.75 o                         
  22   6  10          1.98       1140.56       848.08 o                         
 -29   7  10      21904.71      23569.68      1399.58 o                         
 -27   7  10      63177.76      65900.41      2312.19 o                         
 -25   7  10      16752.64      15960.10       876.50 o                         
 -23   7  10         32.95       -462.00       462.00 o                         
 -21   7  10     104465.59     107135.08      2620.88 o                         
 -19   7  10     156420.03     153688.80      3388.78 o                         
 -17   7  10      19019.83      19299.59       624.80 o                         
 -15   7  10         61.55       -251.41       251.41 o                         
 -13   7  10     240812.62     237750.25      5070.03 o                         
 -11   7  10     217586.25     210881.52      4385.68 o                         
  -9   7  10      17896.36      18554.77       563.48 o                         
  -7   7  10       1380.80       1209.36       215.52 o                         
  -5   7  10     217457.75     208669.33      4042.46 o                         
  -3   7  10     121430.73     117383.68      2339.22 o                         
  -1   7  10         84.48        267.32       206.56 o                         
   1   7  10       9761.98      10109.46       407.93 o                         
   3   7  10     151799.86     152133.02      2987.61 o                         
   5   7  10      19126.88      19924.84       612.58 o                         
   7   7  10      28539.84      30035.18       796.51 o                         
   9   7  10      18555.95      18549.46       641.25 o                         
  11   7  10      46702.43      45812.24      1210.19 o                         
  13   7  10       2604.27       2143.11       490.69 o                         
  15   7  10      33539.96      34083.44      1353.41 o                         
  17   7  10      18390.77      17259.81      1465.93 o                         
  19   7  10       5598.10       4799.68       884.83 o                         
  21   7  10       7875.10       7640.21       962.38 o                         
 -28   8  10       8904.79       8727.42       942.53 o                         
 -26   8  10        307.24        504.24       693.34 o                         
 -24   8  10         76.47       -550.28       550.28 o                         
 -22   8  10       2508.01       1819.65       618.17 o                         
 -20   8  10       5512.66       5931.91       523.46 o                         
 -18   8  10      24556.20      24468.90       928.93 o                         
 -16   8  10       2266.37       2186.14       354.57 o                         
 -14   8  10       1517.86       1045.23       320.29 o                         
 -12   8  10       2758.11       3285.92       377.12 o                         
 -10   8  10      87975.57      82431.29      1787.67 o                         
  -8   8  10        212.46         -7.69       242.65 o                         
  -6   8  10       4744.24       4950.30       276.07 o                         
  -4   8  10       1490.84       1716.90       251.93 o                         
  -2   8  10      81738.02      79642.59      1860.86 o                         
   0   8  10      13868.29      14951.33       533.45 o                         
   2   8  10       6342.15       5999.45       357.79 o                         
   4   8  10       7430.46       7773.45       393.43 o                         
   6   8  10      78046.17      78159.11      1789.42 o                         
   8   8  10      10294.09      10417.28       477.74 o                         
  10   8  10       4361.27       4129.32       447.55 o                         
  12   8  10      11229.13      10406.15       636.13 o                         
  14   8  10      36074.74      34682.63      1374.67 o                         
  16   8  10        155.94        595.25       752.70 o                         
  18   8  10       2572.11       1626.14       785.41 o                         
  20   8  10       3905.74       5459.05      1007.38 o                         
 -27   9  10      22189.74      21786.47      1284.39 o                         
 -25   9  10       2267.75        188.85       920.25 o                         
 -23   9  10      19632.08      20442.30      1021.92 o                         
 -21   9  10      42394.07      42047.00      1334.49 o                         
 -19   9  10      44335.30      42861.00      1294.95 o                         
 -17   9  10        314.81        113.28       400.83 o                         
 -15   9  10      22338.65      23107.02       829.67 o                         
 -13   9  10     114181.38     111780.27      2662.93 o                         
 -11   9  10      48927.62      46106.41      1262.53 o                         
  -9   9  10       4316.27       4547.22       377.67 o                         
  -7   9  10      37344.91      35934.45       937.29 o                         
  -5   9  10     143857.25     139167.06      2845.68 o                         
  -3   9  10      30705.91      30285.05       896.22 o                         
  -1   9  10      10860.25      10414.03       493.61 o                         
   1   9  10      41597.37      42525.20      1107.13 o                         
   3   9  10     119993.25     117557.85      2535.05 o                         
   5   9  10       5299.73       6279.56       417.12 o                         
   7   9  10      35688.75      36514.28      1030.91 o                         
   9   9  10      25189.04      25245.71       901.36 o                         
  11   9  10      58980.13      58304.00      1786.03 o                         
  13   9  10        215.56        369.72       566.37 o                         
  15   9  10      23053.27      22272.06      1283.29 o                         
  17   9  10       4040.87       3887.87       800.69 o                         
  19   9  10      16098.16      16864.77      1256.19 o                         
 -26  10  10        682.41        925.38      1031.65 o                         
 -24  10  10        465.63        358.12       793.84 o                         
 -22  10  10          9.98        620.86       657.29 o                         
 -20  10  10        716.76        -17.90       553.92 o                         
 -18  10  10        719.87        278.61       496.21 o                         
 -16  10  10       1332.84       2001.63       464.55 o                         
 -14  10  10       6014.51       5806.53       473.95 o                         
 -12  10  10       6074.33       5838.44       427.66 o                         
 -10  10  10      22794.17      23042.54       797.67 o                         
  -8  10  10      18375.10      18158.19       765.77 o                         
  -6  10  10      67413.09      64095.03      1872.68 o                         
  -4  10  10      34591.73      34426.61      1046.27 o                         
  -2  10  10      88876.79      86075.90      2069.19 o                         
   0  10  10      52867.19      51368.74      1298.87 o                         
   2  10  10      82907.31      78683.31      1870.82 o                         
   4  10  10      27624.59      27060.47       960.59 o                         
   6  10  10      83289.09      84288.02      2003.60 o                         
   8  10  10      35811.20      34572.10      1103.48 o                         
  10  10  10      56917.32      53994.29      1599.59 o                         
  12  10  10      33564.52      34617.21      1761.82 o                         
  14  10  10      32669.81      33156.42      1633.95 o                         
  16  10  10      10879.13      10620.48       962.23 o                         
  18  10  10      15346.46      14466.03      1149.17 o                         
 -25  11  10      14483.69      14913.58      1176.27 o                         
 -23  11  10      98380.07     102584.98      3338.22 o                         
 -21  11  10        633.16       1025.25       733.44 o                         
 -19  11  10        861.51        455.90       672.67 o                         
 -17  11  10      53966.05      53542.62      1824.68 o                         
 -15  11  10     193940.55     185956.77      4582.37 o                         
 -13  11  10       1619.16       2304.08       442.11 o                         
 -11  11  10       2952.92       2526.92       430.39 o                         
  -9  11  10      72305.47      69241.27      1701.99 o                         
  -7  11  10     152376.14     146264.17      3193.84 o                         
  -5  11  10       2001.88       1040.29       463.38 o                         
  -3  11  10       1636.79        746.61       415.33 o                         
  -1  11  10      82208.62      74361.46      2144.94 o                         
   1  11  10      72697.20      71192.83      1757.75 o                         
   3  11  10      53484.73      51394.79      1395.04 o                         
   5  11  10        882.50        341.40       423.86 o                         
   7  11  10      29671.16      28429.29      1243.14 o                         
   9  11  10      18874.16      19929.48       947.57 o                         
  11  11  10      68861.31      65332.21      1969.40 o                         
  13  11  10       2646.87       2008.48       745.45 o                         
  15  11  10       3698.67       3796.62       823.06 o                         
  17  11  10        123.57        622.41       880.39 o                         
 -24  12  10        130.77        158.24       975.70 o                         
 -22  12  10       3818.52       3684.29       883.06 o                         
 -20  12  10        198.10       1113.95       752.53 o                         
 -18  12  10        531.60        688.47       808.04 o                         
 -16  12  10          2.04        523.79       577.60 o                         
 -14  12  10      11274.66      11136.23       784.83 o                         
 -12  12  10        472.74        500.42       486.33 o                         
 -10  12  10       2155.19       1941.51       510.40 o                         
  -8  12  10        805.26        972.36       457.09 o                         
  -6  12  10       7671.31       8816.69       639.23 o                         
  -4  12  10       1325.99        992.66       480.05 o                         
  -2  12  10       4066.85       3851.89       556.79 o                         
   0  12  10       1622.33        878.74       483.81 o                         
   2  12  10       3768.56       4470.38       537.27 o                         
   4  12  10       1815.60       1605.37       518.52 o                         
   6  12  10        258.20        -23.23       512.02 o                         
   8  12  10         67.87       -158.73       525.29 o                         
  10  12  10       2035.44       1639.23       642.51 o                         
  12  12  10       1468.79       1244.08       695.97 o                         
  14  12  10        324.16         55.67       859.16 o                         
  16  12  10         32.16       -806.74       909.67 o                         
 -23  13  10      69716.08      67211.57      2833.94 o                         
 -21  13  10        756.60       1202.51       870.58 o                         
 -19  13  10       1785.08       2060.55       854.29 o                         
 -17  13  10      29068.70      24880.90      1537.03 o                         
 -15  13  10     126749.58     120419.03      3329.47 o                         
 -13  13  10       1766.31       2163.68       640.30 o                         
 -11  13  10       7037.69       6689.71       678.87 o                         
  -9  13  10      55807.21      53503.01      1644.30 o                         
  -7  13  10     131810.45     128850.24      3008.69 o                         
  -5  13  10       7225.88       6538.86       843.48 o                         
  -3  13  10       2598.04       2566.87       608.62 o                         
  -1  13  10      18716.89      17973.98       875.49 o                         
   1  13  10      67760.78      65087.63      1799.25 o                         
   3  13  10      53773.03      51124.20      1476.28 o                         
   5  13  10       1917.61       1287.85       576.87 o                         
   7  13  10      16087.48      15941.73      1060.45 o                         
   9  13  10      15507.36      14292.91      1012.34 o                         
  11  13  10      55152.94      54071.23      1881.41 o                         
  13  13  10        129.08       -743.05       894.43 o                         
  15  13  10       2461.03       2262.85      1019.53 o                         
 -22  14  10       8680.01       9884.44      1154.95 o                         
 -20  14  10        116.05       1491.71       944.57 o                         
 -18  14  10       7934.24       4553.38      1174.59 o                         
 -16  14  10       2004.02       2269.87       838.19 o                         
 -14  14  10       2101.88       2838.68       772.30 o                         
 -12  14  10       5330.42       5900.66       737.80 o                         
 -10  14  10      60736.47      62290.93      2967.33 o                         
  -8  14  10      12422.99      14253.97       903.81 o                         
  -6  14  10         38.21       -357.79       535.23 o                         
  -4  14  10      30460.79      30726.11      1670.22 o                         
  -2  14  10     102623.34     102171.41      2898.67 o                         
   0  14  10      33013.97      33269.70      1380.87 o                         
   2  14  10      12915.35      13214.12       845.41 o                         
   4  14  10      56511.78      52388.05      1658.68 o                         
   6  14  10      69398.09      68189.92      2265.49 o                         
   8  14  10      14560.54      12384.79      1043.06 o                         
  10  14  10      11835.39      10237.09       996.35 o                         
  12  14  10      32794.27      31573.08      1713.45 o                         
  14  14  10      35933.78      29869.40      1699.57 o                         
 -19  15  10      15775.10      14192.03      1425.08 o                         
 -17  15  10       2567.33       2760.52       964.68 o                         
 -15  15  10       8507.19       6695.73      1008.84 o                         
 -13  15  10      52254.41      46077.23      2034.08 o                         
 -11  15  10      19606.96      21508.96      1244.63 o                         
  -9  15  10       2151.20       1448.27       733.33 o                         
  -7  15  10       7234.03       7527.79       775.64 o                         
  -5  15  10      45198.70      45605.14      1624.85 o                         
  -3  15  10      11733.55      12787.12       923.04 o                         
  -1  15  10        109.94       -307.28       735.40 o                         
   1  15  10      13186.74      12509.27       829.68 o                         
   3  15  10      29868.04      27242.66      1572.05 o                         
   5  15  10       1978.91       3156.90       815.95 o                         
   7  15  10       4098.81       1944.95       908.26 o                         
   9  15  10       7573.76       7807.02      1010.76 o                         
  11  15  10      14770.87      12958.68      1587.46 o                         
  13  15  10       1382.37       2557.85      1289.07 o                         
 -18  16  10      21591.74      17662.92      1634.90 o                         
 -16  16  10        462.30       -987.76       987.76 o                         
 -14  16  10       7466.35       7205.26      1038.64 o                         
 -12  16  10        125.65       -212.89       915.93 o                         
 -10  16  10      50589.79      55446.45      2535.63 o                         
  -8  16  10       1597.96       1088.75       809.82 o                         
  -6  16  10       2722.28       2983.26       785.92 o                         
  -4  16  10      12665.78      12952.26      1203.45 o                         
  -2  16  10      47449.48      48723.91      2298.06 o                         
   0  16  10       1083.97        852.07       698.25 o                         
   2  16  10       3578.08       4940.50       900.29 o                         
   4  16  10      14933.92      15371.61      1402.76 o                         
   6  16  10      36852.01      31249.39      1606.78 o                         
   8  16  10       1398.52       1764.84       978.27 o                         
  10  16  10        172.26      -1054.68      1054.68 o                         
 -15  17  10       1771.91       1597.08      1156.05 o                         
 -13  17  10      51390.47      48797.58      2692.58 o                         
 -11  17  10      30660.86      28994.70      2484.39 o                         
  -9  17  10      21223.54      18215.19      1267.63 o                         
  -7  17  10        316.27        429.92       899.81 o                         
  -5  17  10      46187.52      48212.47      2427.57 o                         
  -3  17  10      17999.42      19044.81      1255.05 o                         
  -1  17  10       7855.03       7962.22       918.28 o                         
   1  17  10       1053.58        708.11       825.81 o                         
   3  17  10      18939.04      18478.25      1390.06 o                         
   5  17  10        513.80       -220.13       929.82 o                         
   7  17  10         63.93      -1095.30      1095.30 o                         
   9  17  10       3811.22       2912.30      1353.99 o                         
 -12  18  10       3995.11       1944.39      1450.45 o                         
 -10  18  10      11334.37      10391.07      1281.20 o                         
  -8  18  10       6094.23       5040.59      1152.62 o                         
  -6  18  10      52451.66      53693.98      2168.69 o                         
  -4  18  10      10162.27       9954.25      1340.78 o                         
  -2  18  10       2922.32       2644.33       994.89 o                         
   0  18  10      27183.27      24434.48      1657.01 o                         
   2  18  10      40662.81      43651.30      1924.58 o                         
   4  18  10       9625.78       6547.43      1405.52 o                         
   6  18  10        400.94      -1118.17      1118.17 o                         
  -7  19  10       5170.76       3370.94      1235.97 o                         
  -5  19  10       2493.82       4853.61      1227.61 o                         
  -3  19  10        169.49      -1136.25      1136.25 o                         
  -1  19  10        963.08        -82.53      1119.41 o                         
   1  19  10       4680.26       5744.73      1286.63 o                         
 -29   1  11      24918.90      22872.00      1308.65 o                         
 -27   1  11        177.25        307.71       472.91 o                         
 -25   1  11      26113.02      27312.79      1434.00 o                         
 -23   1  11      49669.05      50411.16      1649.43 o                         
 -21   1  11      16043.81      15874.86       513.21 o                         
 -19   1  11      12040.53      12427.96       452.40 o                         
 -17   1  11      89686.83      89945.02      2244.69 o                         
 -15   1  11      69332.16      69220.02      1754.71 o                         
 -13   1  11       3035.85       2973.71       177.01 o                         
 -11   1  11      93875.95      94573.00      1760.40 o                         
  -9   1  11     267338.09     258139.17      4862.30 o                         
  -7   1  11      51997.93      50767.94      1031.51 o                         
  -5   1  11        333.99        334.03       113.90 o                         
  -3   1  11     248377.31     252802.00      4012.94 o                         
  -1   1  11     428549.88     437069.22      7400.64 o                         
   1   1  11      44117.16      44137.06       980.58 o                         
   3   1  11      80925.80      82405.27      1616.75 o                         
   5   1  11     202089.00     197179.88      3634.18 o                         
   7   1  11     164857.56     167193.72      3352.12 o                         
   9   1  11      11211.92      11838.44       451.28 o                         
  11   1  11      59394.02      59731.61      1508.75 o                         
  13   1  11     117664.51     118545.62      2620.54 o                         
  15   1  11      42268.91      44155.51      1350.57 o                         
  17   1  11       7149.67       7104.13       599.22 o                         
  19   1  11      16183.28      15736.15       851.59 o                         
  21   1  11      27411.82      28634.32      1279.71 o                         
  23   1  11       5666.30       4367.88       992.61 o                         
 -30   2  11      13000.94      11899.23      1055.60 o                         
 -28   2  11       4638.06       5423.94       712.94 o                         
 -26   2  11      20181.12      18925.34       783.41 o                         
 -24   2  11      61084.39      63055.59      2050.04 o                         
 -22   2  11      69372.38      69725.31      1962.39 o                         
 -20   2  11      18990.46      19256.05       688.44 o                         
 -18   2  11      60170.48      63232.87      1945.19 o                         
 -16   2  11      83673.66      84274.52      2217.05 o                         
 -14   2  11      92904.48      92946.34      2328.48 o                         
 -12   2  11      34544.84      34125.87       726.20 o                         
 -10   2  11     116839.89     111908.88      2119.97 o                         
  -8   2  11     128426.79     126672.33      2501.91 o                         
  -6   2  11      73371.91      68326.44      1361.13 o                         
  -4   2  11      11730.37      11728.75       300.95 o                         
  -2   2  11      99222.06     101079.64      1775.11 o                         
   0   2  11      80089.72      78257.98      1459.98 o                         
   2   2  11      25875.57      25669.09       585.71 o                         
   4   2  11         75.08         85.58       147.59 o                         
   6   2  11      15087.01      15964.96       441.97 o                         
   8   2  11       4299.39       4114.94       295.94 o                         
  10   2  11        364.37        187.56       272.36 o                         
  12   2  11      14319.89      16668.78       619.48 o                         
  14   2  11          0.60       -284.45       382.11 o                         
  16   2  11       2027.20       1785.44       469.24 o                         
  18   2  11       8840.11       8266.13      1205.64 o                         
  20   2  11      11127.13      11274.26       786.28 o                         
  22   2  11        806.74       -132.83       725.18 o                         
 -29   3  11       6127.69       5071.32       720.73 o                         
 -27   3  11       7504.09       7852.37       702.19 o                         
 -25   3  11      33720.23      34295.88      1204.06 o                         
 -23   3  11      18282.97      17804.74       798.55 o                         
 -21   3  11      12072.11      12638.64       524.24 o                         
 -19   3  11      12580.59      12755.73       507.60 o                         
 -17   3  11      54611.75      54619.64      1508.14 o                         
 -15   3  11      70125.83      72233.45      1776.19 o                         
 -13   3  11      26729.24      26177.49       640.31 o                         
 -11   3  11       8708.61       9093.43       266.68 o                         
  -9   3  11      60027.58      59168.93      1388.55 o                         
  -7   3  11     222315.08     222135.97      4138.84 o                         
  -5   3  11      32549.20      30117.27       634.11 o                         
  -3   3  11      16549.04      16611.64       363.49 o                         
  -1   3  11      21866.15      23612.17       547.08 o                         
   1   3  11     334157.78     340046.44      6788.25 o                         
   3   3  11      23024.45      23436.59       604.21 o                         
   5   3  11      11216.64      11400.73       397.09 o                         
   7   3  11        181.06        367.59       182.49 o                         
   9   3  11     159441.12     158458.81      3112.55 o                         
  11   3  11       7339.22       7645.41       511.38 o                         
  13   3  11       3025.16       3373.97       418.24 o                         
  15   3  11       1519.57       1488.95       464.44 o                         
  17   3  11      53999.07      54136.95      1770.14 o                         
  19   3  11        220.20       -602.22       602.22 o                         
  21   3  11       4123.68       4456.34       783.76 o                         
 -30   4  11       6599.36       7240.64      1041.14 o                         
 -28   4  11        935.16       1431.98       710.53 o                         
 -26   4  11       1913.12       1859.45       420.52 o                         
 -24   4  11      41508.48      40643.52      1328.41 o                         
 -22   4  11      25635.51      25040.20       864.60 o                         
 -20   4  11       2248.70       2114.89       299.42 o                         
 -18   4  11      12209.35      12782.69       496.40 o                         
 -16   4  11      49559.53      50474.89      1372.23 o                         
 -14   4  11      44707.91      43447.80      1072.20 o                         
 -12   4  11       1496.11       1465.30       167.71 o                         
 -10   4  11      58475.30      57046.34      1165.13 o                         
  -8   4  11      95513.05      90412.24      1712.23 o                         
  -6   4  11       2773.34       3008.34       196.40 o                         
  -4   4  11      16525.12      16231.74       416.19 o                         
  -2   4  11      50239.47      50788.83       998.74 o                         
   0   4  11      46069.71      44423.94      1007.33 o                         
   2   4  11        314.39        609.03       170.51 o                         
   4   4  11      19788.81      19949.19       554.95 o                         
   6   4  11      26855.60      26463.44       688.39 o                         
   8   4  11      19452.86      19270.02       559.54 o                         
  10   4  11       2300.74       2825.02       335.65 o                         
  12   4  11      19462.89      19609.22       779.46 o                         
  14   4  11       5379.39       4765.98       515.49 o                         
  16   4  11       1065.62       1142.27       519.96 o                         
  18   4  11       6610.35       7691.34       719.47 o                         
  20   4  11      10549.09       9692.13       854.36 o                         
  22   4  11       1446.73       1323.78       857.81 o                         
 -29   5  11         82.67       -433.32       988.07 o                         
 -27   5  11      10254.40       9752.04       694.68 o                         
 -25   5  11      52705.33      54163.78      1575.34 o                         
 -23   5  11       7785.87       8446.69       542.53 o                         
 -21   5  11       3018.71       3063.52       366.19 o                         
 -19   5  11        493.63         98.54       283.66 o                         
 -17   5  11      21342.55      21765.28       673.97 o                         
 -15   5  11      68444.74      69029.42      1603.80 o                         
 -13   5  11      23811.32      23246.63       648.15 o                         
 -11   5  11         45.80       -170.43       170.43 o                         
  -9   5  11       1687.84       1721.90       188.62 o                         
  -7   5  11     271149.97     266568.59      4853.00 o                         
  -5   5  11     161580.08     158405.28      2862.51 o                         
  -3   5  11       5721.65       6354.55       261.59 o                         
  -1   5  11       6378.48       7185.78       313.27 o                         
   1   5  11     359670.66     364365.53      7480.76 o                         
   3   5  11     145542.50     142609.88      2952.80 o                         
   5   5  11      23428.68      23553.89       659.15 o                         
   7   5  11      44614.86      44249.77      1091.35 o                         
   9   5  11     247318.94     246172.84      4999.29 o                         
  11   5  11      31890.63      31077.71       923.58 o                         
  13   5  11       9231.29       8413.93       648.40 o                         
  15   5  11      14535.19      15987.87       842.28 o                         
  17   5  11      87675.58      91036.20      2923.86 o                         
  19   5  11       8492.39       8800.16       863.27 o                         
  21   5  11        357.13        244.49       812.37 o                         
 -28   6  11      51105.35      52796.14      1971.55 o                         
 -26   6  11      10159.72       9717.38       802.39 o                         
 -24   6  11         38.88       -415.19       415.19 o                         
 -22   6  11       6330.11       6230.73       525.16 o                         
 -20   6  11     120337.84     120113.94      2967.79 o                         
 -18   6  11      22741.60      22850.30       741.17 o                         
 -16   6  11       1756.04       2040.75       256.41 o
[truncated: 335,667 more chars]
