# Supplementary material for: Crystal structure of the new palladium complexes tetra­kis­(1,3-di­methyl­imidazolium-2-yl­idene)palladium(II) hexa­deca­carbonyl­tetra­rhenium diethyl ether disolvate and octa-μ-carbonyl-di­carbonyl­tetra­kis­(tri­phenyl­phosphane)palladium­dirhenium (unknown solvate)
Source: Acta Crystallogr E Crystallogr Commun. 2021 Sep 14;77(Pt 10):1014–8. doi: 10.1107/S2056989021009270 (PMC8491523; doi:10.1107/S2056989021009270)
Supplement: Supplementary file 3 [file e-77-01014-2sup3.hkl]

data_2                                                                          
_shelx_title ' 3_a.res in P-1'                                                  
_shelx_refln_list_code          4                                               
_shelx_F_calc_maximum      309.16                                               
_exptl_crystal_F_000      1026.00                                               
_reflns_d_resolution_high  0.7184                                               
                                                                                
loop_                                                                           
 _space_group_symop_operation_xyz                                               
 'x, y, z'                                                                      
 '-x, -y, -z'                                                                   
                                                                                
_cell_length_a    12.9278                                                       
_cell_length_b    13.5132                                                       
_cell_length_c    14.1184                                                       
_cell_angle_alpha 105.983                                                       
_cell_angle_beta  108.510                                                       
_cell_angle_gamma 106.129                                                       
                                                                                
_shelx_F_squared_multiplier     1.000                                           
                                                                                
loop_                                                                           
 _refln_index_h                                                                 
 _refln_index_k                                                                 
 _refln_index_l                                                                 
 _refln_F_squared_calc                                                          
 _refln_F_squared_meas                                                          
 _refln_F_squared_sigma                                                         
 _refln_observed_status                                                         
   3   0   0       3747.18       3610.15        32.52 o                         
   4   0   0       5919.10       6381.06        53.63 o                         
   5   0   0      10020.50       9967.40        83.45 o                         
   6   0   0        206.16        231.50         8.12 o                         
   7   0   0      11876.83      11562.08       107.67 o                         
   8   0   0       4832.48       4923.00        59.77 o                         
   9   0   0        187.28        257.27        15.52 o                         
  10   0   0       4172.01       4236.57        56.20 o                         
  11   0   0      10215.38       9925.23       114.21 o                         
  12   0   0      14790.47      14907.64       190.77 o                         
  13   0   0      10854.53      11193.74       167.76 o                         
  14   0   0       1028.06        958.45        43.72 o                         
  15   0   0        157.13         78.47        43.79 o                         
 -15   1   0        229.35        190.56        38.47 o                         
 -14   1   0       2141.25       2096.77        59.37 o                         
 -13   1   0       6975.14       6843.79       101.80 o                         
 -12   1   0       7716.50       7731.50        98.78 o                         
 -11   1   0       5080.63       5139.22        68.04 o                         
 -10   1   0       4242.08       4075.02        56.67 o                         
  -9   1   0        729.04        728.04        19.38 o                         
  -8   1   0        344.14        382.56        13.55 o                         
  -7   1   0        896.59        850.44        13.22 o                         
  -6   1   0       3306.69       3337.30        30.92 o                         
  -5   1   0      14094.70      14414.99       110.04 o                         
  -4   1   0       6983.33       6287.37        49.15 o                         
  -3   1   0       3545.55       3690.33        30.55 o                         
  -2   1   0      12141.69      10993.08        78.55 o                         
   1   1   0      14312.40      16137.51       177.14 o                         
   2   1   0        839.58        611.17         8.99 o                         
   3   1   0       5920.89       6048.32        54.71 o                         
   4   1   0         89.01        165.97         7.05 o                         
   5   1   0        260.51        291.58        10.00 o                         
   6   1   0      14513.62      14273.49       129.75 o                         
   7   1   0      24462.03      24328.53       237.87 o                         
   8   1   0       5519.07       5420.48        67.79 o                         
   9   1   0         41.50         85.69        13.91 o                         
  10   1   0       3926.99       4016.17        62.11 o                         
  11   1   0      10102.82      10282.42       125.05 o                         
  12   1   0      10435.29      10251.23       134.26 o                         
  13   1   0       2974.89       2972.35        67.46 o                         
  14   1   0        133.03        157.12        37.88 o                         
  15   1   0         84.70        125.46        49.73 o                         
 -16   2   0          2.69         10.53        42.42 o                         
 -15   2   0        310.69        331.90        36.65 o                         
 -14   2   0         13.99         11.26        24.27 o                         
 -13   2   0        367.15        419.84        24.17 o                         
 -12   2   0       1302.25       1363.94        34.99 o                         
 -11   2   0       6704.92       6537.59        83.79 o                         
 -10   2   0       3756.16       3834.96        56.48 o                         
  -9   2   0       9712.52       9798.50        98.51 o                         
  -8   2   0       4412.30       4298.11        45.80 o                         
  -7   2   0       3251.44       3197.61        30.24 o                         
  -6   2   0      12157.19      11988.83        97.58 o                         
  -5   2   0      26615.91      27355.99       202.85 o                         
  -4   2   0      20424.01      22619.73       161.71 o                         
  -3   2   0      12476.25      12855.32        94.19 o                         
  -2   2   0        535.97        937.06        11.37 o                         
  -1   2   0      10192.81       9052.66       136.02 o                         
   0   2   0      28948.01      25477.94       242.26 o                         
   1   2   0      17426.46      16970.99       163.94 o                         
   2   2   0        956.76        968.09        17.25 o                         
   3   2   0        154.30        167.54         6.78 o                         
   4   2   0       9927.80       9876.26        89.47 o                         
   5   2   0      15418.76      14911.65       131.00 o                         
   6   2   0      30004.62      29199.96       274.11 o                         
   7   2   0      30415.64      29896.54       299.84 o                         
   8   2   0      11680.00      11756.66       129.32 o                         
   9   2   0        172.50        236.98        19.40 o                         
  10   2   0       6012.40       5992.74        90.15 o                         
  11   2   0       3740.12       3825.87        68.88 o                         
  12   2   0        757.64        817.91        38.28 o                         
  13   2   0         14.90         28.60        31.08 o                         
  14   2   0        534.62        521.65        55.17 o                         
 -16   3   0         29.37         80.69        44.58 o                         
 -15   3   0       1040.01        916.70        45.67 o                         
 -14   3   0       1920.57       2056.08        62.92 o                         
 -13   3   0        316.91        355.33        26.29 o                         
 -12   3   0        562.85        517.71        21.73 o                         
 -11   3   0       2849.43       2804.78        43.29 o                         
 -10   3   0       2463.52       2408.18        35.79 o                         
  -9   3   0      18590.40      18421.40       177.05 o                         
  -8   3   0      13677.75      14104.96       133.87 o                         
  -7   3   0       7434.72       7473.96        63.97 o                         
  -6   3   0      20507.65      21639.79       171.90 o                         
  -5   3   0      19291.77      19978.70       146.56 o                         
  -4   3   0       5240.73       5260.66        43.50 o                         
  -3   3   0        315.14        308.25         6.76 o                         
  -2   3   0       7517.98       8884.57       113.74 o                         
  -1   3   0       6569.37       7354.68        79.70 o                         
   0   3   0        291.44        270.22         5.70 o                         
   1   3   0       3099.79       3037.67        35.92 o                         
   2   3   0       2773.26       2759.00        31.09 o                         
   3   3   0       1468.52       1755.64        23.34 o                         
   4   3   0      17059.90      16989.05       157.75 o                         
   5   3   0      21373.69      21132.30       196.04 o                         
   6   3   0      14918.06      14961.46       144.39 o                         
   7   3   0      16945.29      16534.78       175.06 o                         
   8   3   0      11303.66      11364.22       140.72 o                         
   9   3   0        115.94        136.79        17.91 o                         
  10   3   0        519.94        475.76        28.18 o                         
  11   3   0        687.97        727.64        36.36 o                         
  12   3   0        201.28        201.70        28.23 o                         
  13   3   0        931.16       1001.12        45.02 o                         
  14   3   0        834.21        797.27        59.77 o                         
 -16   4   0       1407.45       1180.24        67.65 o                         
 -15   4   0       7433.58       7597.80       149.69 o                         
 -14   4   0       7746.13       7631.70       134.69 o                         
 -13   4   0       4163.28       3973.05        69.14 o                         
 -12   4   0        431.04        504.04        22.44 o                         
 -11   4   0       1686.92       1674.94        32.27 o                         
 -10   4   0       6395.05       6416.28        76.34 o                         
  -9   4   0       9965.92      10202.44       104.28 o                         
  -8   4   0       2867.41       3115.75        41.74 o                         
  -7   4   0        618.20        700.15        12.86 o                         
  -6   4   0       2176.74       2157.92        21.43 o                         
  -5   4   0       5467.88       5632.78        47.45 o                         
  -4   4   0       5260.24       5415.06        52.33 o                         
  -3   4   0      44644.24      46307.02       548.17 o                         
  -2   4   0      18353.04      18629.58       214.04 o                         
  -1   4   0      16866.17      17564.44       180.90 o                         
   0   4   0        436.62        620.28        10.92 o                         
   1   4   0        446.34        379.66        11.67 o                         
   2   4   0        528.20        619.24        12.43 o                         
   3   4   0        113.12         95.74         6.32 o                         
   4   4   0        240.21        284.43        10.75 o                         
   5   4   0       1319.80       1449.50        24.17 o                         
   6   4   0       6796.96       6733.16        81.72 o                         
   7   4   0      18759.48      18779.19       196.84 o                         
   8   4   0       4363.22       4458.36        64.86 o                         
   9   4   0        959.60        921.39        32.55 o                         
  10   4   0       2628.01       2691.55        57.67 o                         
  11   4   0       2019.89       2084.85        53.74 o                         
  12   4   0       1330.52       1383.53        51.20 o                         
  13   4   0       1029.18       1009.32        56.93 o                         
 -16   5   0       4739.48       4737.69       113.53 o                         
 -15   5   0      13018.50      12886.38       207.68 o                         
 -14   5   0      10940.42      10971.05       178.81 o                         
 -13   5   0       8592.44       8690.40       134.36 o                         
 -12   5   0        335.75        355.80        19.29 o                         
 -11   5   0        974.54       1001.83        27.18 o                         
 -10   5   0       5298.37       5307.61        69.33 o                         
  -9   5   0         10.28         35.54         8.59 o                         
  -8   5   0       1186.19       1401.39        23.41 o                         
  -7   5   0        898.21        861.51        12.76 o                         
  -6   5   0        950.63        945.63        14.72 o                         
  -5   5   0       4978.65       5066.99        55.60 o                         
  -4   5   0      36213.75      36710.86       362.88 o                         
  -3   5   0      43513.20      44612.22       621.21 o                         
  -2   5   0      47406.96      48215.47       545.88 o                         
  -1   5   0      18394.82      17976.92       192.91 o                         
   0   5   0        469.14        555.29        10.53 o                         
   1   5   0         60.11         96.56         6.28 o                         
   2   5   0         80.98         99.52         6.68 o                         
   3   5   0       5088.71       5157.09        59.73 o                         
   4   5   0        168.74        236.14        11.96 o                         
   5   5   0        300.31        331.59        14.88 o                         
   6   5   0         38.43         61.05        10.22 o                         
   7   5   0       1344.23       1303.63        30.25 o                         
   8   5   0       4529.15       4717.30        66.46 o                         
   9   5   0       5607.07       5856.64        82.92 o                         
  10   5   0       3533.79       3441.90        63.13 o                         
  11   5   0       3631.71       3736.60        70.63 o                         
  12   5   0       2552.67       2699.44        84.71 o                         
  13   5   0       1157.12       1149.13        62.03 o                         
 -17   6   0       1274.63       1328.39       120.05 o                         
 -16   6   0       4114.50       3958.23       104.66 o                         
 -15   6   0       8512.87       8429.92       170.37 o                         
 -14   6   0      11285.84      11295.07       195.24 o                         
 -13   6   0       2631.13       2483.45        52.57 o                         
 -12   6   0        277.51        330.38        19.52 o                         
 -11   6   0        137.28        163.09        15.14 o                         
 -10   6   0        554.52        548.62        20.19 o                         
  -9   6   0       3225.23       3229.44        44.52 o                         
  -8   6   0       9797.09       9783.25       105.71 o                         
  -7   6   0      19329.61      19590.36       200.87 o                         
  -6   6   0       4665.67       5033.64        53.17 o                         
  -5   6   0      16757.01      16882.11       162.69 o                         
  -4   6   0      28747.25      28153.49       458.40 o                         
  -3   6   0      37686.50      38522.72       481.62 o                         
  -2   6   0      26843.82      27540.26       315.73 o                         
  -1   6   0      10592.66      10322.07       111.34 o                         
   0   6   0       1018.13       1174.93        18.14 o                         
   1   6   0       2168.41       2214.85        30.43 o                         
   2   6   0       6189.59       6202.86        76.09 o                         
   3   6   0      16309.69      16117.62       181.69 o                         
   4   6   0       7973.70       7626.85        96.07 o                         
   5   6   0      15125.56      14924.33       153.05 o                         
   6   6   0       3077.75       2971.80        44.79 o                         
   7   6   0       3685.26       3499.70        52.27 o                         
   8   6   0       6693.86       6547.02        86.73 o                         
   9   6   0       2795.92       2859.32        55.89 o                         
  10   6   0       1618.45       1726.56        48.42 o                         
  11   6   0       1400.34       1269.29        47.33 o                         
  12   6   0        586.09        625.52        44.43 o                         
 -17   7   0        175.08        195.89        50.09 o                         
 -16   7   0        662.69        614.73        54.88 o                         
 -15   7   0       4164.30       3946.93       113.64 o                         
 -14   7   0       3829.58       3762.65        96.78 o                         
 -13   7   0        559.95        622.74        42.29 o                         
 -12   7   0       1990.99       1997.26        51.95 o                         
 -11   7   0       2070.75       2071.45        47.90 o                         
 -10   7   0       7408.14       7485.17       101.57 o                         
  -9   7   0       7290.95       7513.20        90.20 o                         
  -8   7   0      30710.29      31047.65       360.55 o                         
  -7   7   0      17312.46      17314.95       184.85 o                         
  -6   7   0         98.94        122.12         8.99 o                         
  -5   7   0       9437.40       9600.77       118.50 o                         
  -4   7   0      15440.17      15893.54       187.70 o                         
  -3   7   0       2284.01       2081.40        32.17 o                         
  -2   7   0       2153.33       2112.80        31.94 o                         
  -1   7   0        702.54        781.15        15.75 o                         
   0   7   0        480.37        454.98        12.60 o                         
   1   7   0       2067.33       1938.69        30.76 o                         
   2   7   0      19228.16      18517.39       214.65 o                         
   3   7   0      22662.82      21939.13       251.49 o                         
   4   7   0      16238.08      15710.48       175.24 o                         
   5   7   0      16487.87      15870.89       167.73 o                         
   6   7   0        906.77        887.11        26.56 o                         
   7   7   0       1951.60       1871.03        40.01 o                         
   8   7   0       2847.45       2846.04        54.19 o                         
   9   7   0        198.37        227.02        27.89 o                         
  10   7   0        156.97        157.13        29.79 o                         
  11   7   0         22.30         -2.29        35.43 o                         
 -17   8   0        594.92        541.92        60.42 o                         
 -16   8   0         90.12         56.27        51.25 o                         
 -15   8   0         28.63         36.48        37.42 o                         
 -14   8   0        463.46        491.52        36.88 o                         
 -13   8   0        498.36        521.25        33.99 o                         
 -12   8   0       1725.38       1691.52        55.20 o                         
 -11   8   0       1401.99       1514.88        39.80 o                         
 -10   8   0       6775.62       6751.26        94.69 o                         
  -9   8   0      14981.61      15178.79       178.10 o                         
  -8   8   0      21544.66      21531.96       254.70 o                         
  -7   8   0       3614.24       3624.27        53.59 o                         
  -6   8   0       4264.00       4257.04        67.12 o                         
  -5   8   0        178.13        197.59        12.45 o                         
  -4   8   0        251.79        309.94        12.29 o                         
  -3   8   0        150.45        181.91        12.76 o                         
  -2   8   0        280.05        228.93        11.38 o                         
  -1   8   0       2272.43       2315.99        37.44 o                         
   0   8   0        186.24        224.30        10.49 o                         
   1   8   0       2070.13       2041.35        34.70 o                         
   2   8   0      15395.21      14889.22       169.60 o                         
   3   8   0      24043.25      23130.47       267.65 o                         
   4   8   0      19527.10      18916.71       224.21 o                         
   5   8   0       2692.08       2660.43        44.95 o                         
   6   8   0        636.30        628.38        24.32 o                         
   7   8   0        377.03        347.72        21.43 o                         
   8   8   0        503.60        491.79        41.44 o                         
   9   8   0        786.21        746.73        39.00 o                         
  10   8   0       2005.11       2053.71        79.73 o                         
 -16   9   0       3136.98       3071.47       117.42 o                         
 -15   9   0       1114.32       1100.21        66.30 o                         
 -14   9   0        176.95        188.26        31.87 o                         
 -13   9   0        204.08        216.04        27.96 o                         
 -12   9   0         43.90         77.26        17.27 o                         
 -11   9   0       2240.57       2218.89        45.11 o                         
 -10   9   0       4224.85       4354.20        65.14 o                         
  -9   9   0       5654.74       5700.40        86.87 o                         
  -8   9   0       5332.45       5466.74        79.13 o                         
  -7   9   0       7131.69       7106.45       105.85 o                         
  -6   9   0       8823.23       8397.20       110.76 o                         
  -5   9   0       1761.92       1772.81        37.21 o                         
  -4   9   0       5429.52       5627.11        91.06 o                         
  -3   9   0       8556.24       8625.69       117.75 o                         
  -2   9   0       6234.20       6136.94        84.56 o                         
  -1   9   0       1378.45       1491.76        29.09 o                         
   0   9   0         11.01         27.84         7.83 o                         
   1   9   0         17.44         30.66         9.30 o                         
   2   9   0       7027.39       6904.32        95.80 o                         
   3   9   0      12743.96      12287.63       166.62 o                         
   4   9   0       6245.40       6054.64        84.48 o                         
   5   9   0        320.43        348.99        22.03 o                         
   6   9   0        237.15        272.69        22.17 o                         
   7   9   0        330.07        346.17        27.55 o                         
   8   9   0        626.47        564.35        35.13 o                         
   9   9   0       3722.64       3728.20        94.32 o                         
  10   9   0       7349.49       7485.28       199.79 o                         
 -16  10   0       4277.43       4109.72       196.75 o                         
 -15  10   0        801.83        775.87        52.87 o                         
 -14  10   0        266.35        197.57        29.88 o                         
 -13  10   0        644.64        606.91        35.91 o                         
 -12  10   0         32.43         35.16        18.55 o                         
 -11  10   0         61.34        102.27        14.22 o                         
 -10  10   0        921.97        919.34        28.19 o                         
  -9  10   0         96.56        124.48        13.02 o                         
  -8  10   0       1101.50       1113.76        28.46 o                         
  -7  10   0      13013.52      12877.25       183.43 o                         
  -6  10   0      12137.86      12195.17       198.79 o                         
  -5  10   0      10520.69      10901.19       163.56 o                         
  -4  10   0      10183.36      10411.74       159.01 o                         
  -3  10   0      10730.09      10675.74       153.74 o                         
  -2  10   0       2513.52       2518.01        45.16 o                         
  -1  10   0       1831.46       1870.52        39.21 o                         
   0  10   0       1820.56       1803.09        35.55 o                         
   1  10   0        536.43        551.65        21.78 o                         
   2  10   0       1646.94       1592.99        37.14 o                         
   3  10   0         67.82         74.30        13.93 o                         
   4  10   0       1203.66       1123.20        36.11 o                         
   5  10   0        641.72        665.34        30.63 o                         
   6  10   0       1034.36       1038.97        38.21 o                         
   7  10   0        916.34        947.84        41.59 o                         
   8  10   0       1963.20       1973.14        62.86 o                         
   9  10   0       6107.31       5988.51       118.70 o                         
 -16  11   0       1271.14       1181.25        82.30 o                         
 -15  11   0         72.45        164.66        67.19 o                         
 -14  11   0         92.24         44.99        27.29 o                         
 -13  11   0        226.43        274.93        29.09 o                         
 -12  11   0       1473.75       1519.83        38.19 o                         
 -11  11   0       5612.53       5529.05        85.28 o                         
 -10  11   0       7474.12       7448.92       116.47 o                         
  -9  11   0       2121.15       2131.86        44.17 o                         
  -8  11   0        747.15        821.24        31.08 o                         
  -7  11   0       8570.75       8565.49       138.24 o                         
  -6  11   0       8684.29       8533.84       158.00 o                         
  -5  11   0      11968.12      11879.67       169.85 o                         
  -4  11   0       3577.98       3700.23        63.70 o                         
  -3  11   0        582.74        588.05        25.27 o                         
  -2  11   0       2117.97       1981.69        40.52 o                         
  -1  11   0       2573.07       2559.41        45.21 o                         
   0  11   0       3536.50       3462.54        62.94 o                         
   1  11   0       2496.72       2490.73        51.08 o                         
   2  11   0       2194.28       2092.64        61.24 o                         
   3  11   0        760.75        723.27        32.12 o                         
   4  11   0        130.57         89.70        21.30 o                         
   5  11   0        193.07        156.79        25.16 o                         
   6  11   0       1145.82       1116.72        42.63 o                         
   7  11   0        736.42        688.31        44.12 o                         
   8  11   0       1500.85       1457.45        71.14 o                         
 -16  12   0        225.99        215.85        88.87 o                         
 -15  12   0         58.27        112.22        35.86 o                         
 -14  12   0         63.10        128.69        30.13 o                         
 -13  12   0       1559.80       1751.50        57.24 o                         
 -12  12   0      11219.99      11102.75       183.36 o                         
 -11  12   0      17530.07      17318.55       251.94 o                         
 -10  12   0       9295.53       9118.79       177.08 o                         
  -9  12   0       1734.98       1824.66        50.66 o                         
  -8  12   0        134.97        163.38        21.31 o                         
  -7  12   0       3430.37       3478.06        69.15 o                         
  -6  12   0       5568.50       5473.58       121.80 o                         
  -5  12   0       1160.97       1145.63        30.60 o                         
  -4  12   0       1500.91       1505.51        36.96 o                         
  -3  12   0         46.89         61.95        14.50 o                         
  -2  12   0       2161.06       2047.46        46.05 o                         
  -1  12   0       2952.58       2856.86        50.73 o                         
   0  12   0       9741.91       9456.48       151.86 o                         
   1  12   0      16571.11      16167.76       213.06 o                         
   2  12   0       8745.16       8477.78       135.61 o                         
   3  12   0        877.33        901.30        41.17 o                         
   4  12   0         91.10         67.59        24.40 o                         
   5  12   0          8.51        -19.52        26.76 o                         
   6  12   0        199.80        157.85        36.33 o                         
   7  12   0         23.65         35.79        45.54 o                         
 -15  13   0         16.32         32.58        35.74 o                         
 -14  13   0         43.60         70.89        45.31 o                         
 -13  13   0       5561.23       5510.15       137.38 o                         
 -12  13   0      14739.67      14805.41       258.59 o                         
 -11  13   0      13481.44      13496.30       232.28 o                         
 -10  13   0       5229.06       5249.02       107.97 o                         
  -9  13   0       1676.09       1724.73        54.19 o                         
  -8  13   0        488.99        501.13        27.88 o                         
  -7  13   0       1454.10       1374.82        45.63 o                         
  -6  13   0         59.61         79.26        24.25 o                         
  -5  13   0       4568.57       4446.60        85.81 o                         
  -4  13   0       1003.61       1064.67        35.17 o                         
  -3  13   0        422.14        431.33        33.31 o                         
  -2  13   0        346.24        352.08        23.68 o                         
  -1  13   0       5839.74       5751.56       100.01 o                         
   0  13   0      14879.03      14530.41       215.93 o                         
   1  13   0      12425.60      12386.58       189.75 o                         
   2  13   0       3264.15       3245.92        74.63 o                         
   3  13   0        205.88        225.53        31.93 o                         
   4  13   0        202.66        189.59        38.43 o                         
   5  13   0         61.14        101.62        33.76 o                         
 -15  14   0        529.23        533.92        55.82 o                         
 -14  14   0         29.14         37.92        32.05 o                         
 -13  14   0       4367.96       4498.06       145.50 o                         
 -12  14   0       6993.98       6870.56       136.92 o                         
 -11  14   0       5756.50       5702.78       118.39 o                         
 -10  14   0       2398.14       2469.70        63.01 o                         
  -9  14   0        658.75        661.86        33.83 o                         
  -8  14   0        302.32        277.51        24.48 o                         
  -7  14   0         67.33         93.92        21.32 o                         
  -6  14   0       2628.55       2617.45        77.29 o                         
  -5  14   0       6102.45       6220.74       114.53 o                         
  -4  14   0       8290.13       8091.27       134.97 o                         
  -3  14   0       2592.84       2593.31        65.58 o                         
  -2  14   0        215.38        265.85        25.93 o                         
  -1  14   0       3980.57       3819.29        82.29 o                         
   0  14   0       5434.00       5305.68       115.29 o                         
   1  14   0       5430.64       5350.55       124.87 o                         
   2  14   0        335.95        314.22        37.06 o                         
   3  14   0         46.18         45.95        36.63 o                         
   4  14   0         43.48         22.82        33.19 o                         
 -14  15   0         76.28         87.93        73.24 o                         
 -13  15   0        144.83        200.08        56.43 o                         
 -12  15   0       1097.00       1147.66        49.99 o                         
 -11  15   0       1854.94       1898.40        60.31 o                         
 -10  15   0        540.25        519.70        34.03 o                         
  -9  15   0        911.22        864.99        40.04 o                         
  -8  15   0       1748.54       1799.06        57.41 o                         
  -7  15   0       2952.00       2990.50        70.56 o                         
  -6  15   0       4962.93       5067.75       126.35 o                         
  -5  15   0       6602.23       6621.23       123.22 o                         
  -4  15   0       9318.06       9154.53       163.16 o                         
  -3  15   0       1448.21       1491.26        49.33 o                         
  -2  15   0        232.76        268.76        31.09 o                         
  -1  15   0       1020.84       1052.76        51.13 o                         
   0  15   0        525.81        472.89        46.70 o                         
   1  15   0        138.68        153.82        37.47 o                         
   2  15   0         11.79         -4.46        39.01 o                         
 -13  16   0       1613.27       1726.73        87.04 o                         
 -12  16   0         15.48         48.56        39.57 o                         
 -11  16   0          2.90        -28.54        28.56 o                         
 -10  16   0        309.19        335.91        33.91 o                         
  -9  16   0        894.73        960.28        45.23 o                         
  -8  16   0       3785.13       3868.83        85.70 o                         
  -7  16   0       1024.78       1048.91        47.17 o                         
  -6  16   0       1929.57       1863.68        63.85 o                         
  -5  16   0       3630.80       3757.01       107.22 o                         
  -4  16   0       5153.41       4811.01       108.13 o                         
  -3  16   0        608.81        557.34        36.35 o                         
  -2  16   0        254.90        286.28        43.70 o                         
  -1  16   0        229.65        296.80        52.28 o                         
   0  16   0        298.59        213.93        44.64 o                         
   1  16   0        448.92        583.14       123.15 o                         
 -11  17   0        145.54        142.92        36.57 o                         
 -10  17   0         96.27         76.61        36.20 o                         
  -9  17   0        354.16        391.23        48.37 o                         
  -8  17   0        325.55        386.65        36.92 o                         
  -7  17   0         78.36         82.78        33.61 o                         
  -6  17   0        208.84        220.35        39.15 o                         
  -5  17   0       1247.37       1272.41        71.34 o                         
  -4  17   0       2068.53       2135.33        67.79 o                         
  -3  17   0       2154.74       2056.38        83.29 o                         
  -2  17   0       2635.57       2627.63        98.76 o                         
  -8  18   0        629.66        730.58        64.78 o                         
  -7  18   0        669.22        640.69        51.32 o                         
  -6  18   0        360.11        309.86        44.97 o                         
   4 -18   1       1835.56       1875.27       134.02 o                         
   5 -18   1         67.56         91.42        48.94 o                         
   6 -18   1         18.77         -4.32        39.52 o                         
   7 -18   1         19.11          7.80        36.44 o                         
   8 -18   1         45.71         48.02        36.43 o                         
   9 -18   1       1191.29       1169.43        83.93 o                         
   1 -17   1       1569.82       1542.38        82.45 o                         
   2 -17   1       2662.13       2603.35        94.61 o                         
   3 -17   1       4714.22       4700.08       106.00 o                         
   4 -17   1        667.80        605.55        53.56 o                         
   5 -17   1        190.45        139.81        28.01 o                         
   6 -17   1       1029.20        909.44        59.67 o                         
   7 -17   1       1028.67       1080.92        50.61 o                         
   8 -17   1       2768.00       2800.07        78.14 o                         
   9 -17   1       4314.34       4192.54       143.98 o                         
  10 -17   1       2922.60       2825.39        81.90 o                         
  11 -17   1         72.15         99.18        39.90 o                         
  -1 -16   1        526.03        432.05        51.22 o                         
   0 -16   1          9.55         50.93        37.08 o                         
   1 -16   1          1.41         38.15        54.73 o                         
   2 -16   1        439.85        386.07        33.75 o                         
   3 -16   1        694.34        665.34        37.60 o                         
   4 -16   1       1979.15       1972.34        60.89 o                         
   5 -16   1       1053.91       1051.57        43.58 o                         
   6 -16   1        670.61        746.47        53.16 o                         
   7 -16   1       3724.76       3798.90        91.80 o                         
   8 -16   1       5878.29       5987.26       115.69 o                         
   9 -16   1       4110.94       4036.31        89.85 o                         
  10 -16   1       2828.94       2999.92        77.32 o                         
  11 -16   1       1070.89       1046.39        50.72 o                         
  12 -16   1         19.45         35.41        46.10 o                         
  13 -16   1        397.11        420.84        64.23 o                         
  -3 -15   1        394.45        384.23        47.52 o                         
  -2 -15   1       2172.53       2057.56        79.64 o                         
  -1 -15   1       1809.32       1931.29        92.34 o                         
   0 -15   1       2586.50       2458.65        71.13 o                         
   1 -15   1       1980.82       1913.61        60.13 o                         
   2 -15   1        901.42        840.34        41.16 o                         
   3 -15   1       1165.47       1182.74        48.27 o                         
   4 -15   1       2152.79       2173.49        61.38 o                         
   5 -15   1        653.72        718.16        36.99 o                         
   6 -15   1       2899.93       2949.68        88.94 o                         
   7 -15   1       3854.87       3769.80        95.56 o                         
   8 -15   1       1787.41       1728.23        54.15 o                         
   9 -15   1       1903.81       1932.23        57.85 o                         
  10 -15   1       3858.31       3889.66        85.91 o                         
  11 -15   1       4115.31       4062.29        89.43 o                         
  12 -15   1        564.02        554.82        48.87 o                         
  13 -15   1        347.22        448.73        67.01 o                         
  14 -15   1        988.58       1039.71        78.75 o                         
  -5 -14   1         36.54         39.77        44.80 o                         
  -4 -14   1        448.02        414.48        42.84 o                         
  -3 -14   1        704.06        789.95        61.99 o                         
  -2 -14   1       3406.71       3387.86        98.23 o                         
  -1 -14   1       8986.55       9127.68       157.26 o                         
   0 -14   1       6210.03       5886.95       112.82 o                         
   1 -14   1       8454.12       8170.09       145.59 o                         
   2 -14   1       1648.11       1624.21        52.96 o                         
   3 -14   1       1031.75        968.77        35.49 o                         
   4 -14   1       1281.61       1263.75        40.60 o                         
   5 -14   1        827.18        844.93        31.87 o                         
   6 -14   1          5.75         49.67        24.68 o                         
   7 -14   1        163.26        186.02        26.49 o                         
   8 -14   1         35.16         46.63        20.56 o                         
   9 -14   1        714.15        781.46        37.23 o                         
  10 -14   1       4261.93       4203.04        87.20 o                         
  11 -14   1       5857.55       5741.50       110.00 o                         
  12 -14   1       3935.78       3913.97       113.44 o                         
  13 -14   1       3005.58       3038.75       139.75 o                         
  14 -14   1       1695.72       1690.92        79.58 o                         
  -6 -13   1        596.82        589.17        41.68 o                         
  -5 -13   1        851.42        824.50        48.31 o                         
  -4 -13   1        176.45        151.26        34.14 o                         
  -3 -13   1        294.17        269.08        33.63 o                         
  -2 -13   1       8258.85       8026.37       137.87 o                         
  -1 -13   1      12237.08      12137.46       176.98 o                         
   0 -13   1      15084.54      14883.42       208.34 o                         
   1 -13   1       4356.54       4406.12        87.59 o                         
   2 -13   1       1296.02       1297.44        47.96 o                         
   3 -13   1         55.29         44.37        15.58 o                         
   4 -13   1         53.77         41.96        15.85 o                         
   5 -13   1        340.45        389.22        21.22 o                         
   6 -13   1       5801.83       5933.76       108.28 o                         
   7 -13   1       4615.67       4588.78       101.40 o                         
   8 -13   1        670.91        733.48        33.29 o                         
   9 -13   1       1984.15       1902.53        50.20 o                         
  10 -13   1       7000.28       7057.62       121.91 o                         
  11 -13   1       9286.12       9133.84       149.38 o                         
  12 -13   1       5488.69       5449.37        94.65 o                         
  13 -13   1       2147.63       2143.92        74.83 o                         
  14 -13   1        484.00        554.99        49.56 o                         
  15 -13   1       1671.63       1782.91        85.73 o                         
  -7 -12   1       2050.09       2038.17        77.20 o                         
  -6 -12   1       1634.24       1670.04        68.07 o                         
  -5 -12   1       1384.83       1323.18        48.62 o                         
  -4 -12   1       1030.81       1053.62        47.22 o                         
  -3 -12   1        293.36        271.35        21.97 o                         
  -2 -12   1       7196.68       6992.90       113.14 o                         
  -1 -12   1      13135.45      12729.32       194.92 o                         
   0 -12   1       4382.40       4319.34        79.42 o                         
   1 -12   1       2116.78       2105.70        53.13 o                         
   2 -12   1       1512.51       1486.37        37.57 o                         
   3 -12   1         84.35        117.01        14.72 o                         
   4 -12   1        330.86        355.44        21.21 o                         
   5 -12   1       6877.09       6853.52       107.52 o                         
   6 -12   1      22208.50      22532.15       329.30 o                         
   7 -12   1       4978.05       4884.93        91.48 o                         
   8 -12   1       1688.11       1684.32        37.67 o                         
   9 -12   1       1440.88       1457.91        39.78 o                         
  10 -12   1       5545.15       5644.02        94.31 o                         
  11 -12   1       7546.38       7422.77       118.70 o                         
  12 -12   1       2795.63       2752.24        63.29 o                         
  13 -12   1         59.17         73.74        26.71 o                         
  14 -12   1         69.84         80.97        32.36 o                         
  15 -12   1        572.35        542.69        56.99 o                         
  -8 -11   1       1960.41       1970.61        70.57 o                         
  -7 -11   1       4129.65       4064.88        79.16 o                         
  -6 -11   1       3386.60       3344.56        86.16 o                         
  -5 -11   1       3522.93       3370.64        70.20 o                         
  -4 -11   1       1963.99       1893.64        43.64 o                         
  -3 -11   1         64.66         97.94        16.91 o                         
  -2 -11   1       2767.89       2821.71        51.56 o                         
  -1 -11   1        548.11        505.02        24.32 o                         
   0 -11   1        627.08        673.55        26.77 o                         
   1 -11   1         96.60         95.75        13.03 o                         
   2 -11   1        108.45        130.47        12.67 o                         
   3 -11   1         85.75        105.68        12.44 o                         
   4 -11   1       5058.77       5059.73        81.86 o                         
   5 -11   1      25139.66      24914.16       339.55 o                         
   6 -11   1      27140.36      27327.87       393.91 o                         
   7 -11   1       9621.77       9523.58       150.02 o                         
   8 -11   1       4475.64       4335.75        73.79 o                         
   9 -11   1        595.55        582.91        24.59 o                         
  10 -11   1       2255.84       2165.58        43.92 o                         
  11 -11   1        420.09        457.49        22.54 o                         
  12 -11   1        405.30        482.56        33.91 o                         
  13 -11   1        269.35        261.12        31.88 o                         
  14 -11   1        355.16        320.93        43.38 o                         
  15 -11   1         90.62         50.93        38.37 o                         
  16 -11   1       2789.51       2942.27       156.94 o                         
  -9 -10   1       2776.03       2675.22        72.58 o                         
  -8 -10   1       2006.20       1923.46        60.52 o                         
  -7 -10   1       1711.44       1716.39        61.38 o                         
  -6 -10   1       3743.87       3596.31        66.93 o                         
  -5 -10   1       3003.90       2942.45        51.68 o                         
  -4 -10   1       3295.14       3333.31        57.22 o                         
  -3 -10   1       1745.43       1769.37        37.96 o                         
  -2 -10   1       3480.82       3522.91        54.85 o                         
  -1 -10   1         31.82         51.80        10.95 o                         
   0 -10   1        644.34        644.18        26.28 o                         
   1 -10   1        968.53       1013.65        25.20 o                         
   2 -10   1        725.90        742.05        23.26 o                         
   3 -10   1       4238.49       4235.46        65.35 o                         
   4 -10   1       6650.56       6789.86       102.72 o                         
   5 -10   1      15764.77      15764.03       233.09 o                         
   6 -10   1      20651.21      20663.20       269.66 o                         
   7 -10   1      12607.69      12435.03       188.30 o                         
   8 -10   1       2423.49       2374.22        47.12 o                         
   9 -10   1       1136.09       1131.22        29.07 o                         
  10 -10   1         90.10        155.11        13.96 o                         
  11 -10   1        951.44       1009.94        44.94 o                         
  12 -10   1       3682.89       3769.24        78.23 o                         
  13 -10   1       4227.99       4246.31       102.67 o                         
  14 -10   1        501.66        591.84        41.45 o                         
  15 -10   1         93.66         70.81        42.59 o                         
  16 -10   1       4047.59       4013.70       139.78 o                         
 -10  -9   1       1679.15       1554.55        64.91 o                         
  -9  -9   1        419.08        370.97        42.62 o                         
  -8  -9   1         70.52         81.64        24.50 o                         
  -7  -9   1        101.16        115.86        22.99 o                         
  -6  -9   1        577.84        588.12        23.70 o                         
  -5  -9   1       3571.83       3571.67        55.45 o                         
  -4  -9   1       6807.57       6713.37        95.47 o                         
  -3  -9   1      18841.01      18256.29       224.08 o                         
  -2  -9   1       2314.65       2360.60        40.52 o                         
  -1  -9   1        866.26        863.01        22.46 o                         
   0  -9   1       6364.04       6431.05        89.90 o                         
   1  -9   1        531.30        536.68        17.39 o                         
   2  -9   1        347.22        373.81        15.43 o                         
   3  -9   1        986.67       1065.67        25.61 o                         
   4  -9   1         60.75         89.93         9.53 o                         
   5  -9   1       2096.92       1917.65        39.74 o                         
   6  -9   1       6650.57       6515.06       111.86 o                         
   7  -9   1       4531.23       4465.06        66.35 o                         
   8  -9   1       1168.45       1194.41        26.57 o                         
   9  -9   1       6667.68       6753.01        84.84 o                         
  10  -9   1       4760.81       4807.66        68.38 o                         
  11  -9   1       2804.53       2929.33        59.67 o                         
  12  -9   1       6383.24       6309.91       127.35 o                         
  13  -9   1       6159.34       6337.72       113.92 o                         
  14  -9   1       1482.90       1435.26        60.01 o                         
  15  -9   1        480.61        492.62        47.83 o                         
  16  -9   1       1096.86       1018.77        69.23 o                         
 -11  -8   1        395.62        325.77        39.16 o                         
 -10  -8   1         68.76         64.82        32.23 o                         
  -9  -8   1       1951.86       1994.80        56.59 o                         
  -8  -8   1       1208.18       1247.96        40.03 o                         
  -7  -8   1         46.85         84.38        15.37 o                         
  -6  -8   1        114.79        140.53        14.54 o                         
  -5  -8   1       3491.40       3384.12        52.47 o                         
  -4  -8   1      18020.13      17388.90       199.78 o                         
  -3  -8   1      24273.29      23267.53       290.06 o                         
  -2  -8   1       6005.06       5836.36        74.45 o                         
  -1  -8   1       4152.07       4092.55        54.74 o                         
   0  -8   1       3714.28       3685.06        50.44 o                         
   1  -8   1        886.06        864.71        18.94 o                         
   2  -8   1       2181.10       2254.27        36.77 o                         
   3  -8   1      10715.69      10434.10       132.73 o                         
   4  -8   1      11744.56      11734.41       154.64 o                         
   5  -8   1         31.28         88.12        10.40 o                         
   6  -8   1       2539.00       2555.69        61.53 o                         
   7  -8   1       1333.08       1320.69        25.76 o                         
   8  -8   1       7555.59       7787.00        91.07 o                         
   9  -8   1       7786.86       7949.10       100.33 o                         
  10  -8   1       4620.96       4668.46        78.34 o                         
  11  -8   1       2680.46       2774.48        56.98 o                         
  12  -8   1       4663.78       4735.68        92.19 o                         
  13  -8   1       7016.81       7138.02       135.13 o                         
  14  -8   1       1608.45       1559.94        69.69 o                         
  15  -8   1        540.37        491.48        58.95 o                         
  16  -8   1        345.75        309.78        52.64 o                         
 -12  -7   1         39.07         28.43        38.38 o                         
 -11  -7   1        210.87        182.89        35.58 o                         
 -10  -7   1       1607.73       1680.41        55.13 o                         
  -9  -7   1       7128.97       7216.48       113.26 o                         
  -8  -7   1       8192.08       8246.07       130.75 o                         
  -7  -7   1       1150.70       1116.23        28.67 o                         
  -6  -7   1        740.48        809.04        24.56 o                         
  -5  -7   1       7794.17       7785.23        93.49 o                         
  -4  -7   1      10893.54      10634.37       127.47 o                         
  -3  -7   1      17093.31      16364.40       193.57 o                         
  -2  -7   1       1716.69       1645.18        30.33 o                         
  -1  -7   1        311.48        377.86        13.49 o                         
   0  -7   1        523.26        547.78        12.08 o                         
   1  -7   1       9458.47       9692.87       106.42 o                         
   2  -7   1      13578.74      12769.61       153.53 o                         
   3  -7   1      40036.03      40372.00       427.69 o                         
   4  -7   1      18650.24      18226.35       223.45 o                         
   5  -7   1       2362.96       2381.84        30.06 o                         
   6  -7   1        402.22        452.46        13.19 o                         
   7  -7   1       4463.34       4540.66        63.83 o                         
   8  -7   1       6632.41       6564.53        75.73 o                         
   9  -7   1         45.30         93.00        12.38 o                         
  10  -7   1       2585.60       2591.03        51.16 o                         
  11  -7   1        392.33        393.28        23.63 o                         
  12  -7   1       3299.76       3262.83        72.09 o                         
  13  -7   1       3925.10       3903.14        74.97 o                         
  14  -7   1       6222.82       6191.92       126.08 o                         
  15  -7   1       5093.20       5069.92       115.18 o                         
  16  -7   1       1721.42       1542.79        88.93 o                         
 -12  -6   1        597.07        601.89        44.98 o                         
 -11  -6   1       2631.92       2609.57        77.16 o                         
 -10  -6   1       4509.38       4648.06        78.45 o                         
  -9  -6   1      14500.35      14641.74       213.62 o                         
  -8  -6   1      13173.84      13280.24       143.32 o                         
  -7  -6   1       3441.26       3453.23        50.62 o                         
  -6  -6   1        467.47        503.11        19.41 o                         
  -5  -6   1       1035.93       1054.13        24.01 o                         
  -4  -6   1       4618.30       4498.53        59.01 o                         
  -3  -6   1       5017.61       5027.74        64.84 o                         
  -2  -6   1        778.47        819.29        17.44 o                         
  -1  -6   1       4934.83       4466.51        52.54 o                         
   0  -6   1         71.32        121.32         6.41 o                         
   1  -6   1      29323.37      30579.94       313.14 o                         
   2  -6   1      23555.69      23070.52       247.03 o                         
   3  -6   1      39291.89      38457.04       460.89 o                         
   4  -6   1      39239.41      39672.50       421.05 o                         
   5  -6   1      12201.37      12850.38       118.12 o                         
   6  -6   1       2024.30       2078.14        26.73 o                         
   7  -6   1       2077.66       2106.69        29.05 o                         
   8  -6   1       1440.49       1546.48        27.65 o                         
   9  -6   1          4.28         20.25         9.16 o                         
  10  -6   1        376.59        396.48        19.06 o                         
  11  -6   1       2051.61       2069.32        41.51 o                         
  12  -6   1         33.11         60.97        15.90 o                         
  13  -6   1       6158.93       6234.95        90.05 o                         
  14  -6   1      10553.06      10601.12       175.49 o                         
  15  -6   1       6652.31       6799.72       130.17 o                         
  16  -6   1       2408.42       2175.06        82.10 o                         
 -13  -5   1         21.50         39.97        37.97 o                         
 -12  -5   1       1666.70       1747.10        52.42 o                         
 -11  -5   1       1691.70       1783.41        50.02 o                         
 -10  -5   1       6035.91       6268.45       105.62 o                         
  -9  -5   1      15134.07      15681.38       196.62 o                         
  -8  -5   1       9653.86       9866.05       114.35 o                         
  -7  -5   1        746.24        866.99        24.74 o                         
  -6  -5   1        618.26        625.65        21.71 o                         
  -5  -5   1        299.08        325.18        13.78 o                         
  -4  -5   1         56.69         72.61         7.57 o                         
  -3  -5   1        215.16        195.31         9.29 o                         
  -2  -5   1      16168.28      15664.00       167.05 o                         
  -1  -5   1      14382.79      14575.87       160.07 o                         
   0  -5   1        220.89        206.02         6.91 o                         
   1  -5   1      46159.76      48782.06       511.73 o                         
   2  -5   1      46625.34      48442.53       528.03 o                         
   3  -5   1      29245.10      29538.48       325.94 o                         
   4  -5   1      14714.56      14879.93       133.18 o                         
   5  -5   1        872.19        846.24        12.42 o                         
   6  -5   1        142.16        196.46         7.23 o                         
   7  -5   1        517.33        587.24        14.51 o                         
   8  -5   1       5924.70       6050.99        69.58 o                         
   9  -5   1       6633.00       6867.25        79.40 o                         
  10  -5   1      11550.73      11658.28       130.97 o                         
  11  -5   1       5356.94       5413.48        71.81 o                         
  12  -5   1         95.30        107.74        15.49 o                         
  13  -5   1       6844.43       6712.56        95.12 o                         
  14  -5   1       7354.98       7494.97       135.55 o                         
  15  -5   1       4373.35       4201.66       130.33 o                         
  16  -5   1       1907.45       1914.18        90.65 o                         
 -14  -4   1          7.32        -23.54        45.41 o                         
 -13  -4   1         21.62         47.92        33.23 o                         
 -12  -4   1         66.68         70.45        26.48 o                         
 -11  -4   1        345.52        338.91        28.28 o                         
 -10  -4   1       2951.65       2917.17        66.61 o                         
  -9  -4   1       1060.43       1163.18        40.50 o                         
  -8  -4   1       2563.14       2452.94        50.80 o                         
  -7  -4   1       5343.19       5229.75        68.72 o                         
  -6  -4   1       8292.66       8404.54        98.56 o                         
  -5  -4   1       6964.31       6772.03        77.95 o                         
  -4  -4   1      21286.84      21716.88       216.80 o                         
  -3  -4   1      21115.80      21185.09       209.80 o                         
  -2  -4   1      18390.54      17840.06       176.25 o                         
  -1  -4   1        191.99        148.59         7.46 o                         
   0  -4   1       3229.44       3293.58        34.74 o                         
   1  -4   1      19299.66      19315.82       221.72 o                         
   2  -4   1      18183.26      18713.36       225.53 o                         
   3  -4   1         96.42        187.76         6.32 o                         
   4  -4   1       1825.56       1790.10        20.58 o                         
   5  -4   1         93.32        134.60         5.78 o                         
   6  -4   1       1562.25       1822.00        20.88 o                         
   7  -4   1       4066.59       3762.21        43.71 o                         
   8  -4   1      17493.38      18195.10       180.91 o                         
   9  -4   1      18339.63      18165.37       186.44 o                         
  10  -4   1      20656.11      20429.01       209.70 o                         
  11  -4   1       5252.60       5279.60        70.47 o                         
  12  -4   1         17.03         25.30        15.65 o                         
  13  -4   1       4111.10       3982.93        69.34 o                         
  14  -4   1       2700.78       2604.91        67.94 o                         
  15  -4   1        979.49        992.56        55.56 o                         
  16  -4   1         44.83         39.69        41.47 o                         
 -14  -3   1        133.73        125.48        43.59 o                         
 -13  -3   1        388.44        343.80        35.11 o                         
 -12  -3   1        514.92        555.90        31.04 o                         
 -11  -3   1       1295.89       1248.92        42.80 o                         
 -10  -3   1        376.24        400.11        25.54 o                         
  -9  -3   1        282.04        345.33        23.24 o                         
  -8  -3   1       7406.79       7567.49        94.90 o                         
  -7  -3   1       6858.88       6951.15        79.97 o                         
  -6  -3   1      11140.51      11309.02       111.60 o                         
  -5  -3   1      22039.65      22282.88       200.15 o                         
  -4  -3   1      16533.91      15590.16       149.24 o                         
  -3  -3   1      16337.22      15909.48       163.69 o                         
  -2  -3   1       1229.76       1252.45        19.22 o                         
  -1  -3   1      23036.12      23490.26       241.08 o                         
   0  -3   1       5190.85       4564.94        46.84 o                         
   1  -3   1      16589.79      17789.93       188.61 o                         
   2  -3   1          5.88         51.50         3.22 o                         
   3  -3   1       8333.92       8906.38        76.88 o                         
   4  -3   1       2458.26       2950.30        26.77 o                         
   5  -3   1         59.75        100.62         6.69 o                         
   6  -3   1         69.54        129.45         8.71 o                         
   7  -3   1      11916.69      12707.83       118.68 o                         
   8  -3   1      34965.64      34792.33       332.37 o                         
   9  -3   1      26654.37      26666.06       260.00 o                         
  10  -3   1       9184.00       9347.45       109.72 o                         
  11  -3   1       3364.16       3430.24        53.69 o                         
  12  -3   1        895.73        950.41        34.29 o                         
  13  -3   1        308.19        302.73        26.89 o                         
  14  -3   1        222.88        244.35        28.72 o                         
  15  -3   1        793.57        820.23        47.67 o                         
  16  -3   1       1847.30       1971.51        74.22 o                         
 -15  -2   1         46.23          3.40        50.25 o                         
 -14  -2   1        567.48        587.34        43.95 o                         
 -13  -2   1       1597.04       1650.36        80.71 o                         
 -12  -2   1       5125.95       5041.02        81.66 o                         
 -11  -2   1       9456.52       9654.09       127.17 o                         
 -10  -2   1       3905.69       3953.02        63.81 o                         
  -9  -2   1        755.90        793.76        28.94 o                         
  -8  -2   1       1656.72       1601.59        29.95 o                         
  -7  -2   1       2339.03       2321.01        38.34 o                         
  -6  -2   1       6873.92       6656.41        69.50 o                         
  -5  -2   1       8465.31       7882.10        73.14 o                         
  -4  -2   1       3785.54       4076.52        50.70 o                         
  -3  -2   1       2597.90       2967.10        35.29 o                         
  -2  -2   1       2033.40       1709.38        22.96 o                         
  -1  -2   1      38400.99      40443.85       677.89 o                         
   1  -2   1      13581.90      15187.98       128.49 o                         
   2  -2   1      22717.72      22918.23       177.94 o                         
   3  -2   1       7695.19       8309.14        68.88 o                         
   4  -2   1       1394.11       1258.01        13.88 o                         
   5  -2   1       1258.57       1573.72        16.31 o                         
   6  -2   1        741.07        826.64        12.17 o                         
   7  -2   1       4055.69       3830.15        38.17 o                         
   8  -2   1      15492.96      15799.06       142.40 o                         
   9  -2   1       2919.98       2953.86        40.00 o                         
  10  -2   1       3504.48       3333.21        48.68 o                         
  11  -2   1       3527.36       3380.89        52.00 o                         
  12  -2   1       1223.87       1242.09        35.74 o                         
  13  -2   1        303.86        344.79        28.79 o                         
  14  -2   1       1186.76       1240.45        48.41 o                         
  15  -2   1       4290.66       4103.39       104.12 o                         
 -15  -1   1         81.05        123.53        50.09 o                         
 -14  -1   1       1164.79       1087.22        46.66 o                         
 -13  -1   1       7173.97       7352.12       112.24 o                         
 -12  -1   1      15966.36      15941.60       214.79 o                         
 -11  -1   1      17860.67      17867.20       236.05 o                         
 -10  -1   1       7554.86       7749.35        89.44 o                         
  -9  -1   1        109.05        142.31        12.82 o                         
  -8  -1   1       1192.67       1226.36        25.47 o                         
  -7  -1   1       7470.45       7449.73        79.74 o                         
  -6  -1   1          7.84         38.14         8.26 o                         
  -5  -1   1          4.76         64.78         6.75 o                         
  -4  -1   1      17091.35      18108.71       156.85 o                         
  -3  -1   1       6151.86       5875.82        66.53 o                         
   2  -1   1      30995.71      34535.55       247.71 o                         
   3  -1   1       3315.39       3294.67        28.64 o                         
   4  -1   1         60.50        130.21         7.88 o                         
   5  -1   1        122.94        237.24         8.91 o                         
   6  -1   1       3588.13       3854.79        36.85 o                         
   7  -1   1        713.93        646.90        14.54 o                         
   8  -1   1         31.92         43.92         8.85 o                         
   9  -1   1         37.96         79.18         9.69 o                         
  10  -1   1       2360.29       2482.80        36.92 o                         
  11  -1   1       2018.76       2028.87        38.61 o                         
  12  -1   1       4407.87       4330.11        66.92 o                         
  13  -1   1       3895.66       3951.92        82.91 o                         
  14  -1   1       2143.14       2029.98        63.92 o                         
  15  -1   1       3245.67       3089.45        82.59 o                         
 -16   0   1        928.09        574.34       180.31 o                         
 -15   0   1         11.88        -24.03        38.16 o                         
 -14   0   1       2619.05       2762.26        82.25 o                         
 -13   0   1      11793.55      11744.68       162.32 o                         
 -12   0   1      16575.78      16703.09       223.85 o                         
 -11   0   1      13448.35      13646.37       155.18 o                         
 -10   0   1       2537.76       2417.97        40.51 o                         
  -9   0   1        800.11        777.99        19.80 o                         
  -8   0   1       4088.70       4170.66        48.87 o                         
  -7   0   1         58.45         93.97         5.83 o                         
  -6   0   1       9045.77       8790.66        75.22 o                         
  -5   0   1      16856.12      16537.58       132.81 o                         
  -4   0   1       6447.30       5929.86        50.30 o                         
  -3   0   1      11006.18      12267.63        99.03 o                         
  -2   0   1       8868.77       7268.35        53.62 o                         
   1   0   1       9240.55      10322.11        86.26 o                         
   2   0   1      12382.79      11829.91        95.99 o                         
   3   0   1       9762.10      10845.69        88.16 o                         
   4   0   1       5261.01       5963.44        51.27 o                         
   5   0   1       1401.92       1455.48        18.18 o                         
   6   0   1       7979.19       7530.13        70.26 o                         
   7   0   1      10334.46      10031.56       103.74 o                         
   8   0   1       2386.30       2313.21        38.21 o                         
   9   0   1        186.24        201.73        15.24 o                         
  10   0   1        157.63        177.97        18.80 o                         
  11   0   1       4095.62       4000.93        58.96 o                         
  12   0   1       8482.51       8385.38       114.31 o                         
  13   0   1       1939.51       1906.26        53.48 o                         
  14   0   1        563.27        543.93        39.33 o                         
  15   0   1        935.91        880.78        56.08 o                         
 -16   1   1       1257.41       1174.31        61.25 o                         
 -15   1   1        205.95        216.75        38.24 o                         
 -14   1   1       2041.34       2154.65        54.28 o                         
 -13   1   1       5058.23       4960.88        72.63 o                         
 -12   1   1       4864.98       4610.90        64.91 o                         
 -11   1   1       7510.98       7519.66        89.27 o                         
 -10   1   1        757.37        870.90        22.52 o                         
  -9   1   1        117.84        155.62        10.21 o                         
  -8   1   1        342.33        354.65        12.09 o                         
  -7   1   1      12250.51      12615.94        99.03 o                         
  -6   1   1      40339.93      39922.85       289.62 o                         
  -5   1   1      27898.02      27450.73       196.46 o                         
  -4   1   1      13024.95      13978.29       104.65 o                         
  -3   1   1       5491.76       5155.79        37.98 o                         
  -2   1   1       6204.62       7422.16        56.29 o                         
   0   1   1      22446.11      19005.74       186.77 o                         
   1   1   1        931.83        903.77        11.47 o                         
   2   1   1       1763.97       2226.50        23.01 o                         
   3   1   1       2385.06       2426.43        26.50 o                         
   4   1   1        763.13        741.99        12.46 o                         
   5   1   1       6680.64       6091.13        57.89 o                         
   6   1   1      45006.38      44085.90       386.62 o                         
   7   1   1      33499.88      33152.77       303.75 o                         
   8   1   1       1863.56       1922.36        36.77 o                         
   9   1   1        267.53        268.34        20.00 o                         
  10   1   1        113.73        120.83        18.34 o                         
  11   1   1       2545.02       2566.79        54.24 o                         
  12   1   1       1445.44       1538.51        49.59 o                         
  13   1   1        287.67        285.76        33.22 o                         
  14   1   1        137.00         75.93        39.37 o                         
 -16   2   1       1557.85       1634.66        92.35 o                         
 -15   2   1        735.05        760.06        49.82 o                         
 -14   2   1         13.88         27.06        24.28 o                         
 -13   2   1          6.72         12.42        18.02 o                         
 -12   2   1        152.86        163.44        15.56 o                         
 -11   2   1       2800.65       2797.51        42.18 o                         
 -10   2   1        219.55        212.72        11.43 o                         
  -9   2   1        173.52        231.35        10.49 o                         
  -8   2   1       4665.36       4530.67        45.28 o                         
  -7   2   1      35059.02      34737.83       262.32 o                         
  -6   2   1      31317.09      31428.98       250.86 o                         
  -5   2   1      68260.11      72463.52       527.02 o                         
  -4   2   1      19360.94      19911.33       140.21 o                         
  -3   2   1       6563.74       6801.47        57.27 o                         
  -2   2   1         19.60         91.22         5.06 o                         
  -1   2   1       1600.54       1925.99        24.98 o                         
   0   2   1       7829.49       7097.62        66.48 o                         
   1   2   1       1501.43       1300.46        16.77 o                         
   2   2   1      18447.48      18099.74       156.03 o                         
   3   2   1        271.05        258.49        12.09 o                         
   4   2   1       6045.99       6318.13        71.35 o                         
   5   2   1      24637.16      23740.21       230.71 o                         
   6   2   1      51649.02      50167.34       450.38 o                         
   7   2   1      29383.23      29540.44       289.19 o                         
   8   2   1       4379.98       4431.87        66.78 o                         
   9   2   1        102.69        111.59        18.04 o                         
  10   2   1        114.46        107.65        22.18 o                         
  11   2   1         22.97          5.81        23.18 o                         
  12   2   1        306.38        289.79        28.50 o                         
  13   2   1       2381.43       2456.46        59.46 o                         
  14   2   1       1450.95       1298.63        58.51 o                         
 -16   3   1       1798.51       1816.84        70.92 o                         
 -15   3   1       4591.97       4565.05       135.78 o                         
 -14   3   1       3962.79       3880.15        75.91 o                         
 -13   3   1        802.86        817.01        29.15 o                         
 -12   3   1         29.53         45.39        14.42 o                         
 -11   3   1         14.28         45.68        10.93 o                         
 -10   3   1       1021.31       1080.09        22.80 o                         
  -9   3   1        235.66        251.93        10.96 o                         
  -8   3   1       6720.13       6930.32        66.72 o                         
  -7   3   1       8637.61       8982.61        76.23 o                         
  -6   3   1      20592.63      20598.93       149.23 o                         
  -5   3   1      20883.83      21517.92       159.90 o                         
  -4   3   1       9069.27       9557.21        83.55 o                         
  -3   3   1      11116.55      11405.84       128.26 o                         
  -2   3   1       6301.65       6216.69        98.67 o                         
  -1   3   1        321.71        309.92         7.00 o                         
   0   3   1       1180.46       1185.48        15.18 o                         
   1   3   1       1818.39       1595.69        22.26 o                         
   2   3   1      29796.69      30590.90       272.96 o                         
   3   3   1        251.88        275.49         9.24 o                         
   4   3   1       1499.81       1491.79        22.22 o                         
   5   3   1      19387.49      19368.30       177.91 o                         
   6   3   1      14039.58      13944.20       144.31 o                         
   7   3   1      17065.94      17244.11       181.96 o                         
   8   3   1        782.45        833.38        26.69 o                         
   9   3   1        133.22        128.52        18.14 o                         
  10   3   1        277.16        303.24        25.37 o                         
  11   3   1       2559.39       2566.20        57.75 o                         
  12   3   1       3104.87       3260.09        67.29 o                         
  13   3   1       4647.60       4750.64        87.60 o                         
 -17   4   1        107.77         70.12        45.40 o                         
 -16   4   1       4816.94       4958.94       123.28 o                         
 -15   4   1      10764.97      10803.82       179.25 o                         
 -14   4   1       7172.76       7308.59       130.31 o                         
 -13   4   1       3572.35       3674.34        77.79 o                         
 -12   4   1       1441.48       1382.01        31.53 o                         
 -11   4   1        350.23        399.47        15.24 o                         
 -10   4   1        281.44        319.39        12.91 o                         
  -9   4   1        167.36        207.08        10.52 o                         
  -8   4   1       2568.23       2611.78        30.68 o                         
  -7   4   1         67.95        125.69         6.52 o                         
  -6   4   1       1620.34       1627.61        17.53 o                         
  -5   4   1       6489.24       6633.35        59.46 o                         
  -4   4   1      21156.62      22153.00       245.48 o                         
  -3   4   1      14978.90      15263.48       186.37 o                         
  -2   4   1      19993.92      20491.14       308.12 o                         
  -1   4   1       4788.11       5150.97        57.05 o                         
   0   4   1       3788.44       4228.44        45.98 o                         
   1   4   1      16583.88      16925.69       161.90 o                         
   2   4   1      17128.95      16873.18       159.13 o                         
   3   4   1         57.86         79.39         5.79 o                         
   4   4   1        875.63        946.91        18.12 o                         
   5   4   1        292.72        414.67        16.58 o                         
   6   4   1       5996.28       5870.36        72.23 o                         
   7   4   1       1408.94       1478.27        31.38 o                         
   8   4   1         48.20         59.60        15.91 o                         
   9   4   1         94.34        105.80        18.60 o                         
  10   4   1       4848.85       4890.37        96.48 o                         
  11   4   1       3990.04       4149.39        75.19 o                         
  12   4   1       3836.00       3715.02        80.88 o                         
  13   4   1       5642.99       5978.74       120.06 o                         
 -17   5   1        711.67        622.62        57.68 o                         
 -16   5   1       7785.17       7768.62       163.68 o                         
 -15   5   1       9032.55       9082.90       180.39 o                         
 -14   5   1       8770.19       8837.85       138.29 o                         
 -13   5   1       6436.76       6244.73       109.63 o                         
 -12   5   1        472.30        532.24        22.91 o                         
 -11   5   1         66.59         90.06        13.31 o                         
 -10   5   1        144.46        191.08        12.36 o                         
  -9   5   1      13805.84      14332.70       156.38 o                         
  -8   5   1      10297.48      10221.59        98.86 o                         
  -7   5   1       4808.07       4753.50        51.19 o                         
  -6   5   1        218.35        261.27         8.25 o                         
  -5   5   1       3375.63       3343.02        39.13 o                         
  -4   5   1      29374.62      29836.15       397.26 o                         
  -3   5   1      29724.25      31224.14       520.13 o                         
  -2   5   1      16233.80      16537.21       171.48 o                         
  -1   5   1       2836.96       2707.32        33.81 o                         
   0   5   1       5716.94       5591.59        61.73 o                         
   1   5   1       9036.28       8766.14        91.37 o                         
   2   5   1       1942.13       1776.24        25.35 o                         
   3   5   1       9484.22       9221.78        98.54 o                         
   4   5   1       8176.81       7856.28        85.96 o                         
   5   5   1        632.10        685.09        19.46 o                         
   6   5   1        418.30        438.51        18.96 o                         
   7   5   1         50.44         88.93        14.11 o                         
   8   5   1          6.21         10.56        15.66 o                         
   9   5   1        702.44        623.89        28.29 o                         
  10   5   1       2747.03       2782.48        61.92 o                         
  11   5   1       1793.91       1766.52        50.33 o                         
  12   5   1       2671.25       2528.21        69.81 o                         
 -17   6   1        627.54        609.17        61.96 o                         
 -16   6   1       3849.89       3588.86        96.59 o                         
 -15   6   1       5072.10       5020.66       118.82 o                         
 -14   6   1       3263.54       3211.44        72.46 o                         
 -13   6   1        276.86        306.55        20.54 o                         
 -12   6   1         69.07         77.22        14.79 o                         
 -11   6   1        185.28        196.51        16.08 o                         
 -10   6   1       6511.55       6646.08        87.70 o                         
  -9   6   1      24953.00      25254.29       242.75 o                         
  -8   6   1      31500.30      31803.00       310.61 o                         
  -7   6   1      19432.26      19475.68       182.49 o                         
  -6   6   1        205.59        212.01         8.71 o                         
  -5   6   1       4167.23       4111.82        68.78 o                         
  -4   6   1       8867.01       9094.57       130.79 o                         
  -3   6   1       5921.22       6134.46        94.54 o                         
  -2   6   1       2047.44       2030.31        30.28 o                         
  -1   6   1       1244.98       1400.67        22.58 o                         
   0   6   1        303.87        311.32         9.69 o                         
   1   6   1       2735.17       2788.03        38.83 o                         
   2   6   1      14396.49      13960.23       158.21 o                         
   3   6   1      27198.54      25917.42       283.29 o                         
   4   6   1      10002.99       9713.32       108.35 o                         
   5   6   1      14927.68      14377.20       145.13 o                         
   6   6   1        530.89        586.96        21.39 o                         
   7   6   1         20.86         24.93        14.64 o                         
   8   6   1        222.23        242.56        20.34 o                         
   9   6   1        156.88        141.70        23.68 o                         
  10   6   1         19.13         23.26        27.54 o                         
  11   6   1        637.96        620.89        40.63 o                         
 -17   7   1         70.70         35.44        51.65 o                         
 -16   7   1        650.55        568.80        53.36 o                         
 -15   7   1       1675.95       1810.23        83.07 o                         
 -14   7   1         86.80         51.99        27.32 o                         
 -13   7   1       1724.69       1700.94        42.29 o                         
 -12   7   1         47.07         67.04        16.62 o                         
 -11   7   1       3275.13       3424.15        62.45 o                         
 -10   7   1      12662.08      12901.94       159.14 o                         
  -9   7   1      31910.12      32223.89       359.91 o                         
  -8   7   1      41852.46      42350.63       435.53 o                         
  -7   7   1      17857.23      18128.71       214.76 o                         
  -6   7   1        474.21        570.68        13.80 o                         
  -5   7   1       4617.13       4720.80        68.68 o                         
  -4   7   1        305.92        315.55        17.24 o                         
  -3   7   1         97.12        149.53         9.41 o                         
  -2   7   1       3893.39       4094.52        49.56 o                         
  -1   7   1       6064.73       5866.77        71.53 o                         
   0   7   1       1554.85       1462.71        24.06 o                         
   1   7   1       6018.44       5872.41        76.17 o                         
   2   7   1      23927.73      23113.45       254.32 o                         
   3   7   1      14818.57      14008.68       176.54 o                         
   4   7   1      30588.37      29933.99       309.86 o                         
   5   7   1       5321.33       5194.66        69.09 o                         
   6   7   1        118.73         99.39        16.28 o                         
   7   7   1        569.52        573.81        26.91 o                         
   8   7   1        164.06        143.62        25.81 o                         
   9   7   1       2144.13       2179.67        60.30 o                         
  10   7   1       1169.58       1097.41        50.84 o                         
  11   7   1        436.11        429.12        40.36 o                         
 -17   8   1       1187.58       1204.78        84.39 o                         
 -16   8   1         35.47         34.13        55.17 o                         
 -15   8   1        454.10        460.72        48.53 o                         
 -14   8   1       3530.26       3560.47       111.62 o                         
 -13   8   1       1242.60       1282.27        48.46 o                         
 -12   8   1         55.97         97.05        19.41 o                         
 -11   8   1        835.43        818.18        22.67 o                         
 -10   8   1       6856.08       7152.48        95.17 o                         
  -9   8   1      15978.78      16310.37       215.38 o                         
  -8   8   1      19467.93      19434.64       241.33 o                         
  -7   8   1       1209.88       1231.05        29.15 o                         
  -6   8   1        873.83        865.43        28.57 o                         
  -5   8   1        223.61        236.26        17.09 o                         
  -4   8   1        390.42        427.20        24.81 o                         
  -3   8   1       4643.52       4632.30        71.26 o                         
  -2   8   1      20692.33      20753.68       255.48 o                         
  -1   8   1      19335.79      19174.38       228.38 o                         
   0   8   1       4111.82       4017.44        54.92 o                         
   1   8   1       3233.61       3173.35        48.03 o                         
   2   8   1      15891.30      15501.10       184.92 o                         
   3   8   1      13541.62      13104.38       170.06 o                         
   4   8   1       5802.50       5641.10        80.40 o                         
   5   8   1       1175.13       1168.62        31.41 o                         
   6   8   1        165.49        117.94        18.64 o                         
   7   8   1        250.62        192.50        24.58 o                         
   8   8   1       1640.08       1726.97        63.14 o                         
   9   8   1       4701.25       4913.19       169.49 o                         
  10   8   1       3953.26       3914.32        89.92 o                         
 -17   9   1       3575.06       3558.43       141.85 o                         
 -16   9   1       2847.48       2920.14       111.02 o                         
 -15   9   1       2002.06       2052.69        89.79 o                         
 -14   9   1       1904.54       1961.76        77.25 o                         
 -13   9   1       3016.04       2867.09        76.06 o                         
 -12   9   1       1523.78       1470.86        33.42 o                         
 -11   9   1        735.17        746.52        25.02 o                         
 -10   9   1        938.59        945.02        27.83 o                         
  -9   9   1       2927.76       2905.58        50.74 o                         
  -8   9   1       2123.10       2196.83        43.15 o                         
  -7   9   1       3359.58       3307.19        64.44 o                         
  -6   9   1       2063.27       2108.34        54.51 o                         
  -5   9   1       2799.66       2967.08        75.08 o                         
  -4   9   1       7930.41       7916.05       114.84 o                         
  -3   9   1      22501.60      22080.95       299.72 o                         
  -2   9   1      30999.06      30644.27       372.94 o                         
  -1   9   1      11479.84      11543.37       133.30 o                         
   0   9   1       2330.00       2195.00        36.41 o                         
   1   9   1         41.43         64.07        10.67 o                         
   2   9   1       8252.04       7939.17       105.15 o                         
   3   9   1       3252.85       3174.06        59.77 o                         
   4   9   1        188.78        189.07        18.70 o                         
   5   9   1        669.64        637.78        27.46 o                         
   6   9   1         30.46         35.32        20.39 o                         
   7   9   1        113.53         90.56        26.01 o                         
   8   9   1       2970.47       3030.77        72.78 o                         
   9   9   1       7344.13       7565.32       175.95 o                         
 -17  10   1       4870.01       4770.11       332.37 o                         
 -16  10   1       4250.85       4262.66       128.99 o                         
 -15  10   1       1221.82       1288.81        63.42 o                         
 -14  10   1        758.42        721.02        43.04 o                         
 -13  10   1       1621.87       1595.35        60.66 o                         
 -12  10   1        780.11        814.79        28.87 o                         
 -11  10   1        358.12        404.30        21.39 o                         
 -10  10   1       2542.06       2522.44        46.55 o                         
  -9  10   1        503.77        550.56        20.51 o                         
  -8  10   1         29.23         44.61        12.35 o                         
  -7  10   1       4220.32       4074.98        80.99 o                         
  -6  10   1         58.71         96.87        18.27 o                         
  -5  10   1       3806.19       3822.21        73.18 o                         
  -4  10   1      10261.00      10066.36       144.73 o                         
  -3  10   1      15519.12      15358.73       214.70 o                         
  -2  10   1      10038.03       9916.51       131.75 o                         
  -1  10   1       6258.06       6228.50        86.53 o                         
   0  10   1       2021.21       2029.59        40.80 o                         
   1  10   1         56.60         73.58        12.05 o                         
   2  10   1         86.98        147.20        17.38 o                         
   3  10   1         20.49         20.14        18.66 o                         
   4  10   1       1796.86       1722.93        42.56 o                         
   5  10   1        108.07         95.73        21.65 o                         
   6  10   1        112.56        106.03        25.19 o                         
   7  10   1         22.40         23.55        28.87 o                         
   8  10   1       3539.12       3659.00        82.26 o                         
 -16  11   1        468.53        555.52        56.00 o                         
 -15  11   1         76.15         79.63        34.98 o                         
 -14  11   1        578.94        724.64        41.68 o                         
 -13  11   1       2808.93       2895.43        52.48 o                         
 -12  11   1       4838.73       4819.38        78.74 o                         
 -11  11   1       8366.52       8438.76       154.04 o                         
 -10  11   1      12852.65      12855.52       214.90 o                         
  -9  11   1       2560.79       2607.39        68.40 o                         
  -8  11   1        116.95        142.28        15.92 o                         
  -7  11   1       1395.71       1392.90        36.58 o                         
  -6  11   1        535.63        523.07        22.65 o                         
  -5  11   1       1228.04       1323.35        43.21 o                         
  -4  11   1       1048.65       1055.87        29.84 o                         
  -3  11   1       1214.43       1214.57        32.71 o                         
  -2  11   1       2903.30       3055.72        61.63 o                         
  -1  11   1       6076.45       5959.52        92.48 o                         
   0  11   1       3173.82       3144.86        56.18 o                         
   1  11   1       2194.09       2148.11        46.08 o                         
   2  11   1       3115.31       3093.35        62.70 o                         
   3  11   1       5370.50       5314.25       108.38 o                         
   4  11   1       1769.33       1672.58        48.22 o                         
   5  11   1        754.36        741.33        34.91 o                         
   6  11   1        528.95        546.03        39.90 o                         
   7  11   1         34.01         68.52        37.22 o                         
 -16  12   1        348.50        330.68        60.26 o                         
 -15  12   1        715.67        811.43        49.89 o                         
 -14  12   1       1292.72       1216.91        51.97 o                         
 -13  12   1       6175.55       6047.23       102.97 o                         
 -12  12   1      11013.35      11026.27       189.01 o                         
 -11  12   1      15197.61      15160.01       301.35 o                         
 -10  12   1       7058.40       7019.63       131.02 o                         
  -9  12   1       2700.74       2736.79        60.05 o                         
  -8  12   1         47.60        112.84        15.40 o                         
  -7  12   1         59.28         49.20        13.85 o                         
  -6  12   1         45.67         62.59        14.79 o                         
  -5  12   1       1309.92       1268.03        45.89 o                         
  -4  12   1       3570.14       3487.62        71.24 o                         
  -3  12   1          5.04         37.95        14.12 o                         
  -2  12   1        684.60        722.46        26.37 o                         
  -1  12   1       3009.93       2925.15        59.48 o                         
   0  12   1       8892.22       8703.89       117.63 o                         
   1  12   1       6082.32       6208.64       115.32 o                         
   2  12   1       7083.07       7022.91       124.17 o                         
   3  12   1       1461.30       1440.12        47.23 o                         
   4  12   1       1215.11       1131.73        45.09 o                         
   5  12   1       1021.83        948.68        47.60 o                         
   6  12   1        801.98        693.37        47.43 o                         
 -15  13   1       1748.83       1805.53        76.98 o                         
 -14  13   1         10.79         -7.25        32.87 o                         
 -13  13   1       6881.18       6936.42       161.90 o                         
 -12  13   1      10058.25      10195.98       171.26 o                         
 -11  13   1       5050.03       5175.37        99.89 o                         
 -10  13   1       4077.67       4095.49        90.34 o                         
  -9  13   1        931.88       1041.62        41.89 o                         
  -8  13   1        614.37        632.56        31.79 o                         
  -7  13   1        307.87        311.49        22.39 o                         
  -6  13   1       3246.78       3204.38        67.79 o                         
  -5  13   1      12414.67      12467.89       246.68 o                         
  -4  13   1       3898.14       3921.74        86.73 o                         
  -3  13   1       1715.49       1743.89        49.18 o                         
  -2  13   1         69.67         81.94        17.64 o                         
  -1  13   1       4022.54       3988.87        77.19 o                         
   0  13   1       6874.56       6769.53       125.72 o                         
   1  13   1       3765.83       3579.55        88.13 o                         
   2  13   1        339.45        282.49        32.93 o                         
   3  13   1        198.71        222.64        30.18 o                         
   4  13   1        845.20        852.14        62.46 o                         
   5  13   1        369.65        320.34        44.52 o                         
 -15  14   1       3332.02       3288.01       178.90 o                         
 -14  14   1         17.90         48.59        46.35 o                         
 -13  14   1       3295.29       3399.09        92.62 o                         
 -12  14   1       1028.53       1150.83        54.51 o                         
 -11  14   1        966.30        919.16        46.80 o                         
 -10  14   1       1015.90        982.97        40.69 o                         
  -9  14   1        240.61        220.47        22.87 o                         
  -8  14   1         98.87         97.57        19.74 o                         
  -7  14   1       1739.66       1849.74        51.14 o                         
  -6  14   1       9875.34      10167.74       179.87 o                         
  -5  14   1      12837.28      12825.02       236.61 o                         
  -4  14   1       7028.15       6812.40       125.31 o                         
  -3  14   1       3591.27       3455.72        75.80 o                         
  -2  14   1         17.23         10.16        20.59 o                         
  -1  14   1       1269.70       1202.11        42.75 o                         
   0  14   1       1922.92       2025.00        67.03 o                         
   1  14   1         36.56         45.74        29.08 o                         
   2  14   1        481.55        536.49        58.08 o                         
   3  14   1         65.69         -6.44        33.25 o                         
 -14  15   1        170.87        172.74        80.26 o                         
 -13  15   1         13.18         59.47        52.25 o                         
 -12  15   1         59.86         23.40        39.61 o                         
 -11  15   1        272.43        243.15        28.31 o                         
 -10  15   1        105.16        109.45        23.47 o                         
  -9  15   1         14.49         61.65        22.59 o                         
  -8  15   1        389.55        388.46        29.69 o                         
  -7  15   1       2240.99       2238.71        60.63 o                         
  -6  15   1      10317.52      10404.93       205.57 o                         
  -5  15   1      10861.30      11103.32       211.44 o                         
  -4  15   1       5906.70       5673.79       104.89 o                         
  -3  15   1        625.45        605.72        34.99 o                         
  -2  15   1         49.43         19.87        26.74 o                         
  -1  15   1         54.87         62.13        31.04 o                         
   0  15   1        206.59        220.51        44.05 o                         
   1  15   1       1119.22       1107.77        56.82 o                         
   2  15   1       1533.37       1469.62       112.41 o                         
 -13  16   1       1391.13       1427.39        74.67 o                         
 -12  16   1        665.69        597.04        54.99 o                         
 -11  16   1       1759.08       1738.62        57.95 o                         
 -10  16   1       1101.95       1084.26        48.01 o                         
  -9  16   1          7.85         42.28        24.93 o                         
  -8  16   1        151.66        131.47        26.85 o                         
  -7  16   1        688.54        690.01        40.71 o                         
  -6  16   1       3462.54       3586.77        84.16 o                         
  -5  16   1       3760.24       3718.99        92.22 o                         
  -4  16   1       1944.24       1918.05        59.26 o                         
  -3  16   1        108.16         81.63        32.51 o                         
  -2  16   1        395.97        375.01        44.17 o                         
  -1  16   1        841.28        734.80        56.01 o                         
   0  16   1       1430.01       1553.05       109.36 o                         
 -11  17   1       2619.30       2466.15        97.74 o                         
 -10  17   1        874.51        853.26        53.98 o                         
  -9  17   1         67.22         20.65        39.12 o                         
  -8  17   1        549.00        551.71        58.37 o                         
  -7  17   1        364.92        293.74        40.16 o                         
  -6  17   1        132.17        106.63        36.96 o                         
  -5  17   1        592.91        656.99        50.40 o                         
  -4  17   1         76.99         94.72        27.26 o                         
  -3  17   1        657.14        632.91        46.21 o                         
   3 -18   2       3951.37       3822.60       148.29 o                         
   4 -18   2        616.38        554.49        43.45 o                         
   5 -18   2         64.34         55.07        28.69 o                         
   6 -18   2         81.54        111.14        52.33 o                         
   7 -18   2        973.07        955.95        55.64 o                         
   8 -18   2       2310.33       2456.52       137.92 o                         
   9 -18   2       6888.81       6558.30       143.17 o                         
   0 -17   2         91.39        123.78        49.35 o                         
   1 -17   2        454.94        469.23        50.66 o                         
   2 -17   2       3813.32       3781.16       103.29 o                         
   3 -17   2        721.14        720.24        51.47 o                         
   4 -17   2        209.81        195.61        42.31 o                         
   5 -17   2         43.53         93.75        29.30 o                         
   6 -17   2        939.12       1056.25        50.61 o                         
   7 -17   2       1691.94       1692.45        71.61 o                         
   8 -17   2       6622.21       6284.51       126.30 o                         
   9 -17   2      10763.07      10804.58       217.03 o                         
  10 -17   2       4760.41       4787.43       115.17 o                         
  11 -17   2        126.30        141.21        45.84 o                         
  -2 -16   2       2403.05       2334.30        91.42 o                         
  -1 -16   2        830.08        846.75        62.96 o                         
   0 -16   2        855.75        673.96        85.08 o                         
   1 -16   2         27.36         -5.30        28.33 o                         
   2 -16   2          5.43         21.92        26.17 o                         
   3 -16   2        193.52        173.07        29.06 o                         
   4 -16   2        177.45        180.84        27.07 o                         
   5 -16   2         14.97         19.29        22.07 o                         
   6 -16   2        380.48        432.00        29.68 o                         
   7 -16   2       4027.56       3993.79       102.70 o                         
   8 -16   2       8098.51       8044.35       144.74 o                         
   9 -16   2       6952.45       6914.20       129.90 o                         
  10 -16   2       3394.52       3335.19        82.32 o                         
  11 -16   2        297.70        259.23        48.51 o                         
  12 -16   2        316.63        255.38        56.48 o                         
  13 -16   2        119.38         36.67        66.69 o                         
  -4 -15   2        212.08        128.87        73.66 o                         
  -3 -15   2       1762.44       1847.89       104.74 o                         
  -2 -15   2       2623.83       2505.92       133.35 o                         
  -1 -15   2       2288.45       2282.60        78.14 o                         
   0 -15   2       2346.19       2349.61        72.76 o                         
   1 -15   2       3938.81       3976.08        94.20 o                         
   2 -15   2       1779.53       1793.61        61.97 o                         
   3 -15   2        149.14        182.43        28.19 o                         
   4 -15   2        637.35        583.28        35.14 o                         
   5 -15   2        559.18        564.71        33.22 o                         
   6 -15   2        914.61        937.11        38.48 o                         
   7 -15   2       2066.27       2098.20        52.90 o                         
   8 -15   2       1418.39       1476.93        61.07 o                         
   9 -15   2       2856.44       2780.06        69.41 o                         
  10 -15   2       3697.82       3761.88        85.17 o                         
  11 -15   2        393.44        396.54        27.76 o                         
  12 -15   2        325.39        295.11        41.42 o                         
  13 -15   2        951.89       1016.51        63.68 o                         
  14 -15   2       4033.38       4015.43       161.41 o                         
  -5 -14   2       2074.82       2028.91       126.32 o                         
  -4 -14   2        163.60        150.32        41.39 o                         
  -3 -14   2       1183.49       1251.14        67.27 o                         
  -2 -14   2       4299.63       4406.88       132.35 o                         
  -1 -14   2       4000.34       3800.69        86.52 o                         
   0 -14   2       8953.89       8939.73       155.64 o                         
   1 -14   2       7201.45       6903.32       126.11 o                         
   2 -14   2       1765.25       1750.56        55.04 o                         
   3 -14   2        288.12        329.39        21.88 o                         
   4 -14   2       1508.45       1464.63        40.07 o                         
   5 -14   2       1967.94       1963.23        50.02 o                         
   6 -14   2        709.36        734.59        31.22 o                         
   7 -14   2        357.72        411.94        24.36 o                         
   8 -14   2         53.10         92.27        15.41 o                         
   9 -14   2        640.97        670.67        29.28 o                         
  10 -14   2       1714.29       1725.00        44.48 o                         
  11 -14   2        527.44        550.05        31.09 o                         
  12 -14   2        956.01       1011.79        58.73 o                         
  13 -14   2       3978.46       4162.93       156.81 o                         
  14 -14   2       3630.91       3712.08       118.47 o                         
  -7 -13   2       1647.02       1685.18        78.40 o                         
  -6 -13   2       3357.78       3389.22        90.80 o                         
  -5 -13   2       4748.40       4758.92       109.10 o                         
  -4 -13   2        670.66        635.66        43.44 o                         
  -3 -13   2        983.58        978.27        50.11 o                         
  -2 -13   2       4118.00       4089.01        79.29 o                         
  -1 -13   2       9873.43       9787.92       147.31 o                         
   0 -13   2       5121.23       5062.45        92.88 o                         
   1 -13   2       3143.44       2975.96        80.02 o                         
   2 -13   2        246.36        296.16        20.78 o                         
   3 -13   2        331.32        346.39        20.92 o                         
   4 -13   2       2660.08       2725.94        54.91 o                         
   5 -13   2       9164.45       9377.80       162.85 o                         
   6 -13   2      11794.18      11698.85       183.38 o                         
   7 -13   2       4204.48       4209.46        80.20 o                         
   8 -13   2       1860.64       1881.42        52.76 o                         
   9 -13   2        613.07        610.40        27.35 o                         
  10 -13   2       1838.10       1805.64        48.55 o                         
  11 -13   2       1271.07       1288.22        62.61 o                         
  12 -13   2        937.28        961.96        52.49 o                         
  13 -13   2       1460.45       1457.58        62.38 o                         
  14 -13   2       1311.05       1330.44        66.12 o                         
  15 -13   2       1533.20       1469.15        92.86 o                         
  -8 -12   2       1284.86       1244.12        77.71 o                         
  -7 -12   2       4607.71       4485.16       112.85 o                         
  -6 -12   2       6288.81       6399.07       123.92 o                         
  -5 -12   2       6692.62       6726.58       147.05 o                         
  -4 -12   2       2489.55       2383.94        77.40 o                         
  -3 -12   2         38.29         18.13        17.31 o                         
  -2 -12   2       6972.24       6843.44       105.15 o                         
  -1 -12   2       3154.80       3109.70        64.60 o                         
   0 -12   2         60.44         74.66        15.97 o                         
   1 -12   2        145.40        169.41        19.00 o                         
   2 -12   2        311.66        317.74        17.18 o                         
   3 -12   2         91.84        144.51        14.85 o                         
   4 -12   2       4913.51       4858.87        81.34 o                         
   5 -12   2      17882.71      17755.11       249.90 o                         
   6 -12   2      19039.02      18882.31       281.11 o                         
   7 -12   2       7453.94       7254.38       122.03 o                         
   8 -12   2       2144.46       2122.87        53.65 o                         
   9 -12   2        112.10        105.70        19.46 o                         
  10 -12   2       1030.77       1069.05        46.02 o                         
  11 -12   2       1480.06       1489.52        49.29 o                         
  12 -12   2        393.41        429.68        37.66 o                         
  13 -12   2        730.14        758.89        46.72 o                         
  14 -12   2         23.95         29.30        99.99 o                         
  15 -12   2        253.22        262.50        49.35 o                         
  -9 -11   2        464.11        411.17        45.19 o                         
  -8 -11   2       3006.95       3019.65        74.94 o                         
  -7 -11   2       5642.97       5763.01       102.95 o                         
  -6 -11   2       6778.98       6769.30       104.02 o                         
  -5 -11   2       8621.49       8471.32       128.31 o                         
  -4 -11   2       5052.96       5016.69        80.49 o                         
  -3 -11   2        137.23        137.22        17.24 o                         
  -2 -11   2       1232.73       1152.33        33.79 o                         
  -1 -11   2       1846.54       1782.38        37.55 o                         
   0 -11   2       2687.49       2626.05        51.01 o                         
   1 -11   2       1831.45       1882.51        46.07 o                         
   2 -11   2       3637.78       3524.59        62.08 o                         
   3 -11   2        440.73        465.23        19.60 o                         
   4 -11   2      12456.11      12341.38       177.25 o                         
   5 -11   2      29336.60      29172.65       395.98 o                         
   6 -11   2      15584.14      15428.40       232.66 o                         
   7 -11   2       8351.22       8316.35       144.17 o                         
   8 -11   2       4540.66       4538.47        88.86 o                         
   9 -11   2        114.01        113.97        14.09 o                         
  10 -11   2         61.23         55.70        17.18 o                         
  11 -11   2       1932.40       1985.60        58.91 o                         
  12 -11   2       5318.81       5460.22       112.39 o                         
  13 -11   2       3776.46       3869.25        89.11 o                         
  14 -11   2        743.34        825.29        55.29 o                         
  15 -11   2          5.93          2.19        46.94 o                         
  16 -11   2       2245.96       2331.81       253.31 o                         
 -10 -10   2         70.62         56.17        41.21 o                         
  -9 -10   2        183.13        156.81        34.37 o                         
  -8 -10   2       1750.45       1842.21        56.31 o                         
  -7 -10   2       1973.41       1948.30        47.19 o                         
  -6 -10   2       5529.99       5480.59        81.70 o                         
  -5 -10   2       5316.21       5349.85        85.14 o                         
  -4 -10   2       1195.70       1189.99        35.96 o                         
  -3 -10   2       1442.34       1349.91        36.91 o                         
  -2 -10   2       1101.47       1040.52        26.40 o                         
  -1 -10   2       5179.79       4948.54        72.44 o                         
   0 -10   2       8230.86       8255.21       112.84 o                         
   1 -10   2       7538.44       7731.41       105.39 o                         
   2 -10   2       2229.65       2125.41        39.80 o                         
   3 -10   2        167.16        197.74        13.89 o                         
   4 -10   2       6430.36       6347.48        92.12 o                         
   5 -10   2      18802.85      18726.40       258.39 o                         
   6 -10   2       2746.81       2820.28        55.59 o                         
   7 -10   2      12414.18      12012.01       198.12 o                         
   8 -10   2        328.33        378.28        18.39 o                         
   9 -10   2         80.58        105.68        13.30 o                         
  10 -10   2        855.43        956.73        35.16 o                         
  11 -10   2       7421.89       7459.86       124.43 o                         
  12 -10   2      12084.02      12390.48       196.96 o                         
  13 -10   2       6742.55       6825.35       127.74 o                         
  14 -10   2       1386.85       1296.73        65.77 o                         
  15 -10   2         11.97          2.98        44.64 o                         
  16 -10   2       2038.61       2118.20        92.48 o                         
 -11  -9   2         43.80         73.84        47.95 o                         
 -10  -9   2        100.22         86.52        34.22 o                         
  -9  -9   2        119.40        113.28        28.37 o                         
  -8  -9   2        358.41        345.74        32.08 o                         
  -7  -9   2          4.16         16.11        15.97 o                         
  -6  -9   2        536.89        568.55        25.68 o                         
  -5  -9   2       1922.77       1916.62        41.28 o                         
  -4  -9   2       5351.94       5113.35        73.84 o                         
  -3  -9   2       2792.64       2795.77        48.00 o                         
  -2  -9   2       3183.73       3209.17        51.14 o                         
  -1  -9   2       7015.59       6739.88        95.14 o                         
   0  -9   2      19790.95      19885.92       248.83 o                         
   1  -9   2       8522.05       8433.91       117.70 o                         
   2  -9   2       3593.15       3525.14        53.77 o                         
   3  -9   2       3043.01       3089.65        50.18 o                         
   4  -9   2         82.61        113.01        10.30 o                         
   5  -9   2        853.78        851.51        29.44 o                         
   6  -9   2       1043.83       1181.52        47.07 o                         
   7  -9   2         64.14         89.93        10.77 o                         
   8  -9   2         60.75         68.40        10.61 o                         
   9  -9   2       1912.65       1831.08        40.61 o                         
  10  -9   2        453.86        514.74        26.55 o                         
  11  -9   2      11187.80      11626.47       217.04 o                         
  12  -9   2      17447.10      17984.44       247.16 o                         
  13  -9   2      10521.19      10211.68       171.85 o                         
  14  -9   2       1147.27       1182.59        57.31 o                         
  15  -9   2         70.07         54.36        38.15 o                         
  16  -9   2        147.27        144.66        44.41 o                         
 -11  -8   2        253.02        259.41        38.00 o                         
 -10  -8   2       4226.82       4198.32       115.79 o                         
  -9  -8   2       5944.68       6261.49       109.26 o                         
  -8  -8   2       2508.19       2429.26        46.54 o                         
  -7  -8   2       2647.67       2699.22        54.95 o                         
  -6  -8   2       1243.21       1213.89        30.24 o                         
  -5  -8   2       5211.33       4985.95        70.77 o                         
  -4  -8   2      14674.08      14339.28       166.77 o                         
  -3  -8   2       3077.57       3082.52        53.20 o                         
  -2  -8   2       2879.65       2884.49        44.85 o                         
  -1  -8   2       5050.19       5000.33        77.32 o                         
   0  -8   2       5047.63       4707.88        65.25 o                         
   1  -8   2       7440.30       7684.81       101.86 o                         
   2  -8   2      16882.11      16934.78       201.40 o                         
   3  -8   2      13615.29      13576.60       189.13 o                         
   4  -8   2      15116.87      15784.60       247.04 o                         
   5  -8   2        249.70        339.11        18.99 o                         
   6  -8   2        376.09        389.00        16.51 o                         
   7  -8   2       2478.43       2444.28        40.12 o                         
   8  -8   2        312.35        333.82        13.21 o                         
   9  -8   2       2610.06       2624.81        50.30 o                         
  10  -8   2        922.79       1072.34        31.38 o                         
  11  -8   2       4643.28       4567.00        76.78 o                         
  12  -8   2       8978.07       9055.04       139.77 o                         
  13  -8   2       6435.34       6538.34       123.03 o                         
  14  -8   2        579.08        602.01        41.40 o                         
  15  -8   2        870.09        948.21        52.74 o                         
  16  -8   2       1001.99       1080.78        60.28 o                         
 -12  -7   2         65.23         49.40        35.34 o                         
 -11  -7   2       1409.25       1475.80        52.13 o                         
 -10  -7   2       9350.69       9899.02       161.43 o                         
  -9  -7   2      11115.58      11327.64       146.97 o                         
  -8  -7   2      10047.46      10039.19       129.96 o                         
  -7  -7   2       5030.93       5141.43        68.28 o                         
  -6  -7   2         25.12         38.35        11.55 o                         
  -5  -7   2       4234.06       4210.63        61.05 o                         
  -4  -7   2       6980.66       6883.76        88.22 o                         
  -3  -7   2         88.08        146.79        13.23 o                         
  -2  -7   2        480.64        550.26        15.83 o                         
  -1  -7   2        400.45        416.17        13.21 o                         
   0  -7   2        486.72        487.97        13.74 o                         
   1  -7   2       8503.44       8569.50        98.00 o                         
   2  -7   2      23356.88      23147.75       241.42 o                         
   3  -7   2      46379.26      46945.95       537.57 o                         
   4  -7   2      10388.28      10028.51       115.56 o                         
   5  -7   2       7734.40       7627.12        98.92 o                         
   6  -7   2       1128.75       1170.35        24.32 o                         
   7  -7   2        752.23        789.77        16.44 o                         
   8  -7   2         51.63         62.72        10.54 o                         
   9  -7   2        825.71        850.86        24.71 o                         
  10  -7   2        930.02        901.29        31.55 o                         
  11  -7   2         28.43         48.88        16.60 o                         
  12  -7   2       3227.73       3353.47        71.26 o                         
  13  -7   2       1947.81       1948.56        55.63 o                         
  14  -7   2       2249.71       2303.90        73.22 o                         
  15  -7   2       2572.00       2555.60        89.06 o                         
  16  -7   2       2515.39       2371.43        96.99 o                         
 -13  -6   2        579.72        589.80        46.49 o                         
 -12  -6   2         55.43         44.70        29.87 o                         
 -11  -6   2       1988.56       2167.90        56.62 o                         
 -10  -6   2       7727.29       7887.33       112.07 o                         
  -9  -6   2      15315.58      15769.16       192.76 o                         
  -8  -6   2      13506.30      13718.42       150.84 o                         
  -7  -6   2       6168.79       6301.71        77.98 o                         
  -6  -6   2        113.66        113.54        11.65 o                         
  -5  -6   2        499.72        561.90        19.90 o                         
  -4  -6   2        191.60        218.29        13.31 o                         
  -3  -6   2       6223.20       6187.26        74.32 o                         
  -2  -6   2      22219.74      21276.38       224.80 o                         
  -1  -6   2       9707.22       9474.00       112.75 o                         
   0  -6   2       1619.74       1762.61        26.08 o                         
   1  -6   2      15629.41      15352.22       161.37 o                         
   2  -6   2      28439.72      27718.82       276.83 o                         
   3  -6   2      32865.17      33781.20       482.61 o                         
   4  -6   2      47598.64      49293.14       473.75 o                         
   5  -6   2        686.20        611.09        11.52 o                         
   6  -6   2        124.02        174.79         7.54 o                         
   7  -6   2       2333.21       2392.25        37.00 o                         
   8  -6   2       4822.26       4826.38        65.57 o                         
   9  -6   2       3643.19       3821.96        56.45 o                         
  10  -6   2       4452.36       4526.94        65.69 o                         
  11  -6   2       5338.92       5409.94        82.76 o                         
  12  -6   2        234.57        251.56        23.38 o                         
  13  -6   2       2113.39       2071.73        56.02 o                         
  14  -6   2       3362.63       3414.37        85.69 o                         
  15  -6   2       1138.73       1052.26        56.70 o                         
  16  -6   2       1690.20       1456.84        81.57 o                         
 -13  -5   2        478.41        438.69        41.18 o                         
 -12  -5   2         29.90         39.91        27.22 o                         
 -11  -5   2        677.47        741.35        39.85 o                         
 -10  -5   2      10565.96      10594.95       146.64 o                         
  -9  -5   2      11106.65      11332.71       148.14 o                         
  -8  -5   2       5357.31       5134.74        73.01 o                         
  -7  -5   2        634.78        691.01        24.74 o                         
  -6  -5   2        260.06        299.67        15.98 o                         
  -5  -5   2       1468.67       1514.67        32.39 o                         
  -4  -5   2       6947.13       6806.66        82.07 o                         
  -3  -5   2      21752.32      20512.03       210.58 o                         
  -2  -5   2      44715.02      43541.53       432.68 o                         
  -1  -5   2      20986.56      20532.62       230.38 o                         
   0  -5   2       6564.90       6852.87        76.11 o                         
   1  -5   2      17419.42      17256.95       179.89 o                         
   2  -5   2       9279.05       8875.00        99.83 o                         
   3  -5   2      47753.80      49298.35       424.54 o                         
   4  -5   2       2734.61       2693.03        30.24 o                         
   5  -5   2       3550.93       3533.20        35.45 o                         
   6  -5   2        793.72        864.44        16.60 o                         
   7  -5   2       2557.56       2571.88        34.88 o                         
   8  -5   2      11767.09      12074.86       124.62 o                         
   9  -5   2      14398.57      14609.86       153.42 o                         
  10  -5   2      29190.66      29483.98       296.56 o                         
  11  -5   2       7413.05       7383.95        95.62 o                         
  12  -5   2         21.92         51.57        17.26 o                         
  13  -5   2       1766.05       1750.99        54.75 o                         
  14  -5   2       1134.51       1114.20        47.10 o                         
  15  -5   2         89.39        101.37        34.08 o                         
  16  -5   2        389.19        233.30        57.83 o                         
 -14  -4   2       1293.63       1356.95        64.28 o                         
 -13  -4   2       1016.53        976.14        46.74 o                         
 -12  -4   2       1248.44       1182.01        46.60 o                         
 -11  -4   2        106.17        126.46        25.64 o                         
 -10  -4   2       2897.51       2990.74        58.27 o                         
  -9  -4   2        256.21        271.35        22.42 o                         
  -8  -4   2         54.07         79.93        13.66 o                         
  -7  -4   2        491.72        561.89        19.65 o                         
  -6  -4   2       1023.85        969.00        23.59 o                         
  -5  -4   2       5305.55       5348.62        65.72 o                         
  -4  -4   2      19703.25      18578.88       192.96 o                         
  -3  -4   2      59814.30      58599.50       642.00 o                         
  -2  -4   2      50930.84      51466.04       542.90 o                         
  -1  -4   2      19653.01      19907.85       214.20 o                         
   0  -4   2        104.83        176.87         8.17 o                         
   1  -4   2        652.82        905.69        15.68 o                         
   2  -4   2      24380.76      25297.34       215.13 o                         
   3  -4   2        645.27        745.64        10.91 o                         
   4  -4   2       1314.08       1256.03        14.65 o                         
   5  -4   2      10452.22      10803.94        92.05 o                         
   6  -4   2        768.21        762.29        12.52 o                         
   7  -4   2       7284.27       7344.14        81.69 o                         
   8  -4   2      19832.68      19238.20       201.57 o                         
   9  -4   2      28998.60      28932.69       299.02 o                         
  10  -4   2      32978.84      33089.14       331.57 o                         
  11  -4   2       2859.42       2811.37        46.79 o                         
  12  -4   2         63.34         57.99        16.75 o                         
  13  -4   2        974.23       1024.87        42.72 o                         
  14  -4   2         55.75         74.44        28.04 o                         
  15  -4   2        231.56        277.63        40.87 o                         
 -15  -3   2        552.40        579.86        60.81 o                         
 -14  -3   2       1481.39       1461.86        59.80 o                         
 -13  -3   2       3755.35       3940.60        74.02 o                         
 -12  -3   2       2741.86       2877.64        58.79 o                         
 -11  -3   2       1093.90       1129.27        39.89 o                         
 -10  -3   2        543.51        596.33        30.79 o                         
  -9  -3   2        676.61        782.66        26.80 o                         
  -8  -3   2        103.35        138.99        14.17 o                         
  -7  -3   2         49.52         63.63         9.42 o                         
  -6  -3   2        488.67        596.73        16.45 o                         
  -5  -3   2       9906.20       9836.49        99.16 o                         
  -4  -3   2      17304.05      16883.99       169.68 o                         
  -3  -3   2      30099.98      30389.53       314.00 o                         
  -2  -3   2      29731.40      28669.79       305.60 o                         
  -1  -3   2      25396.43      26008.75       312.59 o                         
   0  -3   2       9059.71       9752.50       120.38 o                         
   1  -3   2       1169.24       1452.11        20.69 o                         
   2  -3   2       1676.56       1719.24        16.90 o                         
   3  -3   2        119.01        174.42         4.83 o                         
   4  -3   2      10147.39      10373.14        84.12 o                         
   5  -3   2      12787.87      12716.72       100.83 o                         
   6  -3   2        357.20        477.53        10.29 o                         
   7  -3   2       8579.40       8460.77        82.77 o                         
   8  -3   2      22788.36      23059.71       239.81 o                         
   9  -3   2      13550.30      13462.86       145.13 o                         
  10  -3   2       7558.42       7745.66        92.69 o                         
  11  -3   2       2069.33       2049.88        44.37 o                         
  12  -3   2        313.94        338.02        22.33 o                         
  13  -3   2         96.54        106.81        25.65 o                         
  14  -3   2        860.98        956.87        44.01 o                         
  15  -3   2       3163.16       3122.60        85.33 o                         
 -15  -2   2        253.07        170.20        49.40 o                         
 -14  -2   2       1435.97       1456.29        58.56 o                         
 -13  -2   2       2289.55       2379.90        60.16 o                         
 -12  -2   2      11885.89      11940.59       150.38 o                         
 -11  -2   2       9222.10       9365.60       117.40 o                         
 -10  -2   2       4774.66       4695.38        80.58 o                         
  -9  -2   2        274.29        323.29        20.46 o                         
  -8  -2   2       2485.20       2470.49        38.36 o                         
  -7  -2   2         14.79         53.95         8.00 o                         
  -6  -2   2        486.29        557.40        13.99 o                         
  -5  -2   2        471.25        537.44        12.93 o                         
  -4  -2   2        913.72       1040.70        18.56 o                         
  -3  -2   2        772.45        821.86        14.58 o                         
  -2  -2   2       2048.31       2116.02        30.62 o                         
  -1  -2   2      35200.50      35952.12       446.70 o                         
   0  -2   2       7461.05       7130.29        57.28 o                         
   2  -2   2       2153.57       2101.31        18.54 o                         
   3  -2   2      11560.52      11187.15        82.84 o                         
   4  -2   2      16216.55      17001.32       124.55 o                         
   5  -2   2      10603.62      10644.31        82.89 o                         
   6  -2   2       3300.96       3126.98        30.89 o                         
   7  -2   2       3089.53       3249.53        38.94 o                         
   8  -2   2       6153.09       6226.12        68.76 o                         
   9  -2   2        600.91        712.73        25.13 o                         
  10  -2   2        690.28        671.71        19.39 o                         
  11  -2   2       3550.87       3464.17        54.02 o                         
  12  -2   2        269.91        271.51        20.20 o                         
  13  -2   2        214.51        201.52        30.23 o                         
  14  -2   2       5513.06       5489.40        98.67 o                         
  15  -2   2       5544.17       5568.61       112.31 o                         
 -15  -1   2         13.06         -3.99        39.64 o                         
 -14  -1   2       1446.24       1443.20        52.80 o                         
 -13  -1   2       6996.65       6929.64       104.58 o                         
 -12  -1   2      18613.85      18871.51       222.61 o                         
 -11  -1   2      17224.61      17220.75       180.93 o                         
 -10  -1   2       3541.94       3491.13        49.49 o                         
  -9  -1   2        692.48        670.34        21.65 o                         
  -8  -1   2       2048.75       2137.33        31.60 o                         
  -7  -1   2        490.16        499.05        15.23 o                         
  -6  -1   2       1977.04       1902.67        25.20 o                         
  -5  -1   2      21491.79      21929.75       194.02 o                         
  -4  -1   2      12933.72      12539.89       115.72 o                         
  -3  -1   2       3799.12       3794.72        37.17 o                         
  -2  -1   2      10595.54       9873.50        92.14 o                         
  -1  -1   2       6282.38       6505.24        47.67 o                         
   0  -1   2       9700.54      10814.90        70.21 o                         
   1  -1   2      42487.19      45472.76       408.42 o                         
   2  -1   2      17876.09      18703.61       139.04 o                         
   3  -1   2      24507.31      26888.62       192.70 o                         
   4  -1   2      18745.89      18961.70       146.23 o                         
   5  -1   2      14876.32      14830.61       117.52 o                         
   6  -1   2       6624.54       7015.27        66.35 o                         
   7  -1   2        103.58        144.25         9.96 o                         
   8  -1   2        899.39        869.99        26.67 o                         
   9  -1   2        140.80        167.74        14.50 o                         
  10  -1   2         73.98         73.37        14.88 o                         
  11  -1   2        615.47        676.97        31.52 o                         
  12  -1   2         66.59         69.30        18.66 o                         
  13  -1   2        739.93        707.75        34.52 o                         
  14  -1   2       3338.44       3371.29        92.41 o                         
  15  -1   2       5294.50       5179.00       112.61 o                         
 -16   0   2       2310.09       2069.24        92.22 o                         
 -15   0   2        120.63        124.67        37.61 o                         
 -14   0   2       1694.39       1628.23        57.61 o                         
 -13   0   2       6843.56       6890.84        99.97 o                         
 -12   0   2      10675.38      10574.58       135.15 o                         
 -11   0   2       4691.68       4779.02        66.08 o                         
 -10   0   2        379.06        409.50        17.03 o                         
  -9   0   2         83.36        118.25        10.44 o                         
  -8   0   2       1944.02       2075.32        25.79 o                         
  -7   0   2       3484.07       3488.34        33.22 o                         
  -6   0   2      12711.71      11795.57        93.42 o                         
  -5   0   2      30654.55      30021.33       221.84 o                         
  -4   0   2      22581.30      22747.93       177.84 o                         
  -3   0   2       1114.37        938.80         9.61 o                         
  -2   0   2         75.90        210.00         3.13 o                         
  -1   0   2      19514.28      19118.10       135.37 o                         
   0   0   2      20229.06      19859.81       130.76 o                         
   1   0   2      10240.42      10957.08        75.16 o                         
   2   0   2       2991.21       3456.78        28.55 o                         
   3   0   2       3781.70       3989.42        37.49 o                         
   4   0   2       8372.54       8427.37        72.39 o                         
   5   0   2      12241.64      12058.40        97.81 o                         
   6   0   2      15682.81      15034.33       143.73 o                         
   7   0   2       8071.82       7940.93        87.58 o                         
   8   0   2       5613.46       5571.87        69.27 o                         
   9   0   2        637.19        640.59        24.10 o                         
  10   0   2        585.40        604.69        29.31 o                         
  11   0   2        340.12        341.33        23.10 o                         
  12   0   2        354.14        386.05        25.65 o                         
  13   0   2         25.06         14.55        25.60 o                         
  14   0   2        660.03        652.29        42.64 o                         
 -16   1   2       4550.83       4376.64       114.32 o                         
 -15   1   2        797.40        793.14        45.92 o                         
 -14   1   2        413.00        496.03        32.10 o                         
 -13   1   2       2227.04       2168.07        46.75 o                         
 -12   1   2       1030.98       1132.73        31.04 o                         
 -11   1   2        279.18        316.47        15.24 o                         
 -10   1   2       1066.80       1180.58        23.28 o                         
  -9   1   2       1983.85       1933.86        28.01 o                         
  -8   1   2       2169.10       2051.71        24.99 o                         
  -7   1   2      44950.51      44651.24       335.42 o                         
  -6   1   2      48220.76      47052.80       358.17 o                         
  -5   1   2      34605.54      34568.39       253.61 o                         
  -4   1   2      17576.54      17790.65       131.81 o                         
  -3   1   2      13064.47      14143.38       103.14 o                         
  -2   1   2       6250.98       6160.07        46.88 o                         
  -1   1   2       7392.71       7648.19        55.80 o                         
   0   1   2        743.33        960.11         9.91 o                         
   1   1   2      43208.66      45396.15       350.06 o                         
   2   1   2       2675.79       2794.94        24.96 o                         
   3   1   2       4278.09       4312.34        39.28 o                         
   4   1   2        236.18        248.25         8.27 o                         
   5   1   2      30241.44      29986.65       272.83 o                         
   6   1   2      40286.87      39631.36       368.47 o                         
   7   1   2      11756.13      11375.72       121.87 o                         
   8   1   2       3867.39       3815.58        58.85 o                         
   9   1   2       2632.17       2680.66        48.95 o                         
  10   1   2        233.22        247.64        21.74 o                         
  11   1   2         41.08         85.40        19.35 o                         
  12   1   2        937.87        995.47        35.93 o                         
  13   1   2       1348.40       1297.62        56.19 o                         
  14   1   2        356.24        328.66        40.03 o                         
 -16   2   2       4020.70       4022.86        98.35 o                         
 -15   2   2        624.67        586.24        41.74 o                         
 -14   2   2         58.58         68.05        26.22 o                         
 -13   2   2       1415.43       1379.92        35.83 o                         
 -12   2   2         19.89         63.21        13.41 o                         
 -11   2   2       1891.95       1912.05        32.82 o                         
 -10   2   2       2119.22       2016.85        30.64 o                         
  -9   2   2        850.89        771.14        17.40 o                         
  -8   2   2      11635.25      11632.79       100.88 o                         
  -7   2   2      22229.55      22034.31       175.75 o                         
  -6   2   2      20837.07      20247.94       152.10 o                         
  -5   2   2      49869.66      51457.25       375.29 o                         
  -4   2   2      11728.82      12089.44        94.16 o                         
  -3   2   2        416.70        540.34         7.81 o                         
  -2   2   2       3527.76       3864.99        38.42 o                         
  -1   2   2      10404.10      10968.04       101.45 o                         
   0   2   2      12581.75      12911.61       122.62 o                         
   1   2   2      16524.44      16087.83       136.09 o                         
   2   2   2       8645.50       7986.74        68.63 o                         
   3   2   2       4396.55       4351.13        42.99 o                         
   4   2   2       2311.76       2198.83        26.73 o                         
   5   2   2      28363.57      27869.45       249.40 o                         
   6   2   2      23512.58      23378.76       230.55 o                         
   7   2   2       6698.99       6849.80        81.15 o                         
   8   2   2       2363.77       2296.58        42.49 o                         
   9   2   2       1139.50       1152.46        34.24 o                         
  10   2   2        335.22        337.46        23.67 o                         
  11   2   2       1215.97       1259.61        38.15 o                         
  12   2   2       4857.87       4828.24        77.96 o                         
  13   2   2       5190.67       5142.45        88.71 o                         
 -17   3   2       2063.75       2035.81        92.76 o                         
 -16   3   2       2986.95       2943.10        81.19 o                         
 -15   3   2       1847.11       1839.40        61.46 o                         
 -14   3   2       3599.46       3606.54        95.54 o                         
 -13   3   2       4146.02       4226.71        69.95 o                         
 -12   3   2       2375.72       2304.70        40.27 o                         
 -11   3   2       3986.57       3925.18        56.34 o                         
 -10   3   2       3008.96       3098.69        39.67 o                         
  -9   3   2       1448.12       1435.06        22.12 o                         
  -8   3   2        522.41        598.19        12.01 o                         
  -7   3   2       1636.27       1458.11        16.70 o                         
  -6   3   2      11896.75      11998.08        93.79 o                         
  -5   3   2      11887.67      12077.24        98.91 o                         
  -4   3   2       9918.81      10121.64        90.58 o                         
  -3   3   2       4765.32       5135.11        57.07 o                         
  -2   3   2        647.34        783.20        13.10 o                         
  -1   3   2       3585.48       3925.83        41.73 o                         
   0   3   2      30726.36      30986.46       288.84 o                         
   1   3   2      14452.73      13656.82       132.88 o                         
   2   3   2      34177.02      33975.86       290.21 o                         
   3   3   2         64.44         80.19         7.40 o                         
   4   3   2       2062.46       1994.08        27.57 o                         
   5   3   2       4869.58       4692.64        55.89 o                         
   6   3   2       2523.16       2578.24        37.06 o                         
   7   3   2        261.69        330.67        16.96 o                         
   8   3   2        152.20        160.70        16.36 o                         
   9   3   2         80.79         60.24        15.94 o                         
  10   3   2        846.69        880.47        31.92 o                         
  11   3   2       4225.59       4140.18        67.67 o                         
  12   3   2       8038.05       8217.12       112.09 o                         
  13   3   2       5902.74       6080.11       113.20 o                         
 -17   4   2        164.19        144.97        60.49 o                         
 -16   4   2       4992.11       4798.43       111.87 o                         
 -15   4   2       5451.75       5476.08       116.25 o                         
 -14   4   2       2842.74       2866.32        58.23 o                         
 -13   4   2       4920.69       5004.57        74.71 o                         
 -12   4   2       5628.62       5692.96        80.31 o                         
 -11   4   2       3431.61       3529.35        50.00 o                         
 -10   4   2       3406.28       3530.11        45.82 o                         
  -9   4   2       6069.65       6179.20        61.90 o                         
  -8   4   2       2439.86       2486.41        26.69 o                         
  -7   4   2       1553.38       1783.73        18.26 o                         
  -6   4   2        814.39        994.60        13.28 o                         
  -5   4   2        145.56        242.50         6.66 o                         
  -4   4   2       2640.68       2871.50        38.02 o                         
  -3   4   2        705.48        734.90        18.46 o                         
  -2   4   2       9514.95       9535.06       101.35 o                         
  -1   4   2      28597.23      29150.15       280.19 o                         
   0   4   2      24545.62      23779.28       224.21 o                         
   1   4   2      23616.38      22792.88       224.01 o                         
   2   4   2       9992.31       9742.42        92.82 o                         
   3   4   2        730.02        741.44        16.42 o                         
   4   4   2       1855.65       1796.12        30.38 o                         
   5   4   2        102.59        137.89        10.67 o                         
   6   4   2        502.87        564.55        19.95 o                         
   7   4   2       1675.31       1698.56        36.17 o                         
   8   4   2       1166.16       1354.42        32.41 o                         
   9   4   2        136.88        166.90        18.82 o                         
  10   4   2       1924.29       1931.40        48.62 o                         
  11   4   2       4135.46       4347.47        81.11 o                         
  12   4   2       5174.87       5117.81       105.71 o                         
 -17   5   2        547.00        486.59        51.54 o                         
 -16   5   2       4371.93       4421.73       104.77 o                         
 -15   5   2       1874.47       1902.77        66.06 o                         
 -14   5   2       2475.95       2516.57        64.64 o                         
 -13   5   2       2417.10       2370.27        51.21 o                         
 -12   5   2        700.21        693.91        25.71 o                         
 -11   5   2        202.38        245.62        13.19 o                         
 -10   5   2       8088.94       8192.86        89.31 o                         
  -9   5   2      26252.84      26324.82       251.38 o                         
  -8   5   2      15415.87      15293.78       141.94 o                         
  -7   5   2       9797.87      10114.48        98.53 o                         
  -6   5   2       2776.06       2862.78        32.47 o                         
  -5   5   2         23.01         62.56         7.38 o                         
  -4   5   2       6557.03       6959.93        91.69 o                         
  -3   5   2        470.81        414.69        12.52 o                         
  -2   5   2        608.94        617.63        12.26 o                         
  -1   5   2       7326.45       7349.17        78.81 o                         
   0   5   2      13225.12      13111.27       131.90 o                         
   1   5   2       6726.49       6333.95        72.38 o                         
   2   5   2       2383.32       2098.59        32.56 o                         
   3   5   2      13965.13      13636.72       143.15 o                         
   4   5   2       4767.47       4700.65        59.26 o                         
   5   5   2       1151.75       1085.50        24.10 o                         
   6   5   2       2030.84       2033.13        33.16 o                         
   7   5   2       4540.28       4531.61        59.93 o                         
   8   5   2       3380.06       3264.51        51.76 o                         
   9   5   2        102.34        152.42        21.07 o                         
  10   5   2        500.10        472.50        29.40 o                         
  11   5   2        332.23        321.07        33.18 o                         
  12   5   2       3589.35       3630.50        99.25 o                         
 -17   6   2       1119.11       1100.36        65.32 o                         
 -16   6   2       1166.70       1119.67        61.56 o                         
 -15   6   2        742.06        765.20        48.60 o                         
 -14   6   2        152.85        181.26        27.26 o                         
 -13   6   2        552.68        588.94        35.56 o                         
 -12   6   2       1013.11       1017.29        28.23 o                         
 -11   6   2        273.84        379.41        18.04 o                         
 -10   6   2      14697.12      14798.40       151.78 o                         
  -9   6   2      41191.11      41360.56       389.53 o                         
  -8   6   2      25319.86      25861.03       234.69 o                         
  -7   6   2      10174.39      10029.82       110.50 o                         
  -6   6   2       5038.04       5137.79        65.23 o                         
  -5   6   2         66.10         79.26         9.33 o                         
  -4   6   2         45.94         61.25         7.90 o                         
  -3   6   2         88.95        133.78         7.44 o                         
  -2   6   2       3315.33       3449.57        44.12 o                         
  -1   6   2        262.25        399.88        10.76 o                         
   0   6   2       2081.06       2204.75        30.88 o                         
   1   6   2        458.87        449.37        15.35 o                         
   2   6   2       8049.54       7601.16        97.34 o                         
   3   6   2      15359.18      15013.68       157.19 o                         
   4   6   2       5296.67       5294.23        65.46 o                         
   5   6   2       9777.98       9728.81       108.57 o                         
   6   6   2       4058.55       3809.98        58.50 o                         
   7   6   2       3293.20       3198.45        56.31 o                         
   8   6   2       2395.31       2401.82        53.17 o                         
   9   6   2        846.90        831.11        38.88 o                         
  10   6   2        207.77        218.35        31.32 o                         
  11   6   2         29.37        -14.13        39.95 o                         
 -17   7   2         73.66         69.73        49.38 o                         
 -16   7   2         75.11        113.83        42.90 o                         
 -15   7   2        290.78        222.35        37.72 o                         
 -14   7   2       6702.78       6596.84       130.23 o                         
 -13   7   2       5991.63       6001.72        99.91 o                         
 -12   7   2       1250.95       1317.75        47.23 o                         
 -11   7   2        578.01        567.33        18.87 o                         
 -10   7   2       9699.91       9743.76       110.76 o                         
  -9   7   2      28141.22      28903.97       324.05 o                         
  -8   7   2      33284.07      34287.71       381.00 o                         
  -7   7   2       7365.79       7464.06        99.19 o                         
  -6   7   2        209.70        280.85        16.07 o                         
  -5   7   2         96.78        134.29        10.70 o                         
  -4   7   2        717.33        803.11        24.71 o                         
  -3   7   2       4336.18       4217.24        58.87 o                         
  -2   7   2      20488.79      20036.99       235.51 o                         
  -1   7   2      18535.03      17793.22       188.99 o                         
   0   7   2       2437.29       2394.85        34.51 o                         
   1   7   2        980.18        933.89        22.67 o                         
   2   7   2       5977.20       5796.82        79.14 o                         
   3   7   2      12988.89      12843.28       147.13 o                         
   4   7   2      10327.56      10219.80       115.86 o                         
   5   7   2       3002.32       2998.68        47.75 o                         
   6   7   2         92.71         86.92        17.75 o                         
   7   7   2        598.22        626.66        28.90 o                         
   8   7   2       2268.04       2301.58        55.41 o                         
   9   7   2       2329.87       2354.20        65.03 o                         
  10   7   2       1054.91        990.14        45.37 o                         
 -17   8   2        228.21        230.49        52.14 o                         
 -16   8   2        341.40        286.16        47.41 o                         
 -15   8   2       5655.52       5618.55       133.37 o                         
 -14   8   2      12901.72      12969.24       248.36 o                         
 -13   8   2       5520.10       5462.61        96.39 o                         
 -12   8   2        356.99        392.16        18.78 o                         
 -11   8   2        269.00        276.98        15.07 o                         
 -10   8   2       3614.39       3762.23        59.02 o                         
  -9   8   2      12725.88      13030.22       184.08 o                         
  -8   8   2       8502.29       8504.69       130.38 o                         
  -7   8   2        504.60        602.89        34.98 o                         
  -6   8   2        350.64        388.85        25.71 o                         
  -5   8   2        722.11        731.51        23.52 o                         
  -4   8   2       5688.33       5711.81        82.69 o                         
  -3   8   2      15899.06      15908.40       208.55 o                         
  -2   8   2      47015.27      46229.57       554.06 o                         
  -1   8   2      22961.48      21871.03       239.13 o                         
   0   8   2       1949.17       1943.93        31.25 o                         
   1   8   2       1591.28       1584.96        33.26 o                         
   2   8   2       1217.60       1142.17        30.34 o                         
   3   8   2       1446.01       1416.79        30.15 o                         
   4   8   2        615.29        603.99        22.92 o                         
   5   8   2        227.62        247.19        20.33 o                         
   6   8   2        334.30        398.68        25.90 o                         
   7   8   2        329.69        359.75        27.22 o                         
   8   8   2       3663.28       3631.50        98.96 o                         
   9   8   2       3443.76       3443.63        76.35 o                         
 -17   9   2       1352.17       1214.93        96.29 o                         
 -16   9   2       1835.65       1916.53       110.92 o                         
 -15   9   2       6249.08       6200.63       141.85 o                         
 -14   9   2       8687.58       8717.14       165.21 o                         
 -13   9   2       5630.08       5704.39        98.07 o                         
 -12   9   2       1931.78       1976.02        39.17 o                         
 -11   9   2        855.14        874.06        27.12 o                         
 -10   9   2        451.38        483.14        20.80 o                         
  -9   9   2       1319.16       1253.31        34.35 o                         
  -8   9   2        257.50        294.43        23.20 o                         
  -7   9   2       1427.28       1463.87        55.04 o                         
  -6   9   2         88.39        122.48        19.68 o                         
  -5   9   2        825.78        828.92        31.64 o                         
  -4   9   2       7920.68       7681.59       102.07 o                         
  -3   9   2      33845.68      33676.04       407.82 o                         
  -2   9   2      26242.15      25653.35       301.64 o                         
  -1   9   2      16998.94      16855.28       188.85 o                         
   0   9   2       2531.81       2526.88        41.66 o                         
   1   9   2        376.14        323.97        18.55 o                         
   2   9   2        114.55        135.77        15.15 o                         
   3   9   2         38.15         49.18        14.13 o                         
   4   9   2       1628.30       1620.08        39.03 o                         
   5   9   2       3310.42       3199.82        63.16 o                         
   6   9   2        416.50        413.63        34.03 o                         
   7   9   2        350.89        347.23        30.08 o                         
   8   9   2       3015.45       2787.36        72.48 o                         
   9   9   2       5069.65       5101.47       267.49 o                         
 -17  10   2       1332.09       1178.09       105.00 o                         
 -16  10   2        942.62        949.22        77.26 o                         
 -15  10   2       1342.16       1317.64        73.33 o                         
 -14  10   2       3882.70       3950.28        94.93 o                         
 -13  10   2       6451.31       6391.49        95.20 o                         
 -12  10   2       1422.67       1380.36        34.75 o                         
 -11  10   2       2087.00       2142.71        48.46 o                         
 -10  10   2       2843.01       2959.90        71.02 o                         
  -9  10   2        137.59        173.65        17.55 o                         
  -8  10   2       1013.74       1034.57        40.39 o                         
  -7  10   2       5483.11       5474.79       113.36 o                         
  -6  10   2       2655.10       2687.38        67.34 o                         
  -5  10   2         24.12         48.37        11.25 o                         
  -4  10   2       8251.08       8058.02       118.82 o                         
  -3  10   2      11430.11      11492.52       158.22 o                         
  -2  10   2       8958.84       8987.75       116.30 o                         
  -1  10   2       3839.41       3778.60        54.27 o                         
   0  10   2        654.96        654.61        25.18 o                         
   1  10   2        272.13        299.91        19.85 o                         
   2  10   2        563.22        535.17        28.44 o                         
   3  10   2       2826.21       2716.83        49.40 o                         
   4  10   2       6016.71       5815.41        84.99 o                         
   5  10   2       3642.04       3514.56        68.39 o                         
   6  10   2       1731.40       1705.39        53.38 o                         
   7  10   2         17.85         26.41        32.52 o                         
   8  10   2       2448.14       2245.14        85.99 o                         
 -16  11   2         59.07         69.31        42.94 o                         
 -15  11   2        147.60        109.08        32.05 o                         
 -14  11   2       2532.02       2598.02        70.29 o                         
 -13  11   2       3184.62       3120.58        56.21 o                         
 -12  11   2       4055.06       4071.42        74.62 o                         
 -11  11   2       8889.27       8981.29       242.54 o                         
 -10  11   2       8478.06       8349.94       139.24 o                         
  -9  11   2       1999.91       2009.53        47.13 o                         
  -8  11   2       2126.43       2155.98        62.11 o                         
  -7  11   2       6174.34       6165.64       127.03 o                         
  -6  11   2       4835.33       4837.13        93.68 o                         
  -5  11   2         37.40         78.24        14.36 o                         
  -4  11   2        204.72        255.64        18.36 o                         
  -3  11   2        126.91        169.47        15.65 o                         
  -2  11   2       1888.23       1896.03        40.94 o                         
  -1  11   2       2845.79       2639.24        46.40 o                         
   0  11   2        331.60        412.33        26.16 o                         
   1  11   2        716.12        764.22        32.51 o                         
   2  11   2       4039.98       3929.30        74.16 o                         
   3  11   2       6541.40       6342.15       110.23 o                         
   4  11   2       4633.65       4504.47        95.68 o                         
   5  11   2       4060.27       4094.90        77.96 o                         
   6  11   2       2968.66       2899.28        85.42 o                         
 -16  12   2       4922.51       4920.70       144.30 o                         
 -15  12   2        471.24        479.25        53.74 o                         
 -14  12   2       1214.76       1229.47        49.73 o                         
 -13  12   2       2327.25       2267.99        58.37 o                         
 -12  12   2       6961.23       6993.05       133.37 o                         
 -11  12   2       8228.53       8411.13       143.23 o                         
 -10  12   2       3220.07       3398.05        71.01 o                         
  -9  12   2       2065.71       2125.58        65.66 o                         
  -8  12   2        576.46        650.42        43.03 o                         
  -7  12   2       4322.45       4291.73        99.47 o                         
  -6  12   2       1601.95       1605.81        41.86 o                         
  -5  12   2       3615.33       3519.61        74.72 o                         
  -4  12   2       4654.65       4652.34        83.60 o                         
  -3  12   2       1180.14       1205.02        39.48 o                         
  -2  12   2        354.49        376.49        21.53 o                         
  -1  12   2        756.40        717.53        27.36 o                         
   0  12   2        435.85        450.07        29.72 o                         
   1  12   2       1196.33       1157.15        45.01 o                         
   2  12   2       2926.81       2926.47        62.12 o                         
   3  12   2       2180.06       2091.87        53.19 o                         
   4  12   2       2740.61       2791.41        84.21 o                         
   5  12   2       3171.25       3110.41        82.69 o                         
 -15  13   2       2144.17       2080.17       152.54 o                         
 -14  13   2          5.30        -36.48        36.48 o                         
 -13  13   2       1519.03       1509.72        50.07 o                         
 -12  13   2       2763.18       2766.95        68.18 o                         
 -11  13   2        946.86        930.83        39.02 o                         
 -10  13   2        249.15        266.84        28.85 o                         
  -9  13   2         97.78         94.75        27.62 o                         
  -8  13   2         70.68         89.58        25.43 o                         
  -7  13   2       2641.67       2695.87        59.75 o                         
  -6  13   2       7461.82       7429.30       127.42 o                         
  -5  13   2      12865.98      13059.55       261.88 o                         
  -4  13   2       5665.30       5759.58       104.39 o                         
  -3  13   2       3055.45       2985.48        60.11 o                         
  -2  13   2         72.55         82.99        18.93 o                         
  -1  13   2        349.98        349.73        29.29 o                         
   0  13   2        181.76        188.68        25.87 o                         
   1  13   2         81.91        125.64        27.78 o                         
   2  13   2          7.82         16.58        26.09 o                         
   3  13   2         62.15         87.75        33.90 o                         
   4  13   2        727.79        649.67        41.63 o                         
 -15  14   2       1897.38       2042.53       119.62 o                         
 -14  14   2         56.42         28.61        40.13 o                         
 -13  14   2        247.44        268.55        33.08 o                         
 -12  14   2        295.17        297.00        30.72 o                         
 -11  14   2        108.85        127.81        28.72 o                         
 -10  14   2        255.46        258.96        39.63 o                         
  -9  14   2       1256.85       1246.70        60.69 o                         
  -8  14   2        119.11        135.86        20.76 o                         
  -7  14   2       7476.56       7440.78       130.75 o                         
  -6  14   2      12157.67      12120.56       194.76 o                         
  -5  14   2      10020.58       9927.03       175.81 o                         
  -4  14   2       3549.63       3577.57        67.29 o                         
  -3  14   2       4777.92       4563.97        85.08 o                         
  -2  14   2        103.85         79.59        21.03 o                         
  -1  14   2        330.57        345.95        36.26 o                         
   0  14   2        694.98        697.50        43.43 o                         
   1  14   2       3070.23       3065.84       108.54 o                         
   2  14   2       1462.25       1443.78        52.64 o                         
   3  14   2         82.19         93.34        69.36 o                         
 -14  15   2        114.60         52.83        55.79 o                         
 -13  15   2        186.91        125.65        46.78 o                         
 -12  15   2       2088.45       2134.66        73.30 o                         
 -11  15   2       2552.70       2518.46       103.82 o                         
 -10  15   2       2755.59       2913.76       100.23 o                         
  -9  15   2       2092.59       2143.05        76.93 o                         
  -8  15   2         38.03         20.10        21.23 o                         
  -7  15   2       2878.31       2882.87        73.97 o                         
  -6  15   2       8752.26       8679.76       150.77 o                         
  -5  15   2       3978.49       3904.84        90.79 o                         
  -4  15   2       2154.39       2090.77        53.83 o                         
  -3  15   2        367.49        353.62        31.18 o                         
  -2  15   2        100.54         51.13        27.51 o                         
  -1  15   2        185.76        193.02        35.34 o                         
   0  15   2       2516.93       2620.62       115.81 o                         
   1  15   2       4211.87       4265.06       129.02 o                         
 -12  16   2       3651.86       3603.45       122.58 o                         
 -11  16   2       4659.68       4692.36       126.88 o                         
 -10  16   2       3767.30       3765.03       109.85 o                         
  -9  16   2       2076.97       2097.54        82.83 o                         
  -8  16   2        256.53        261.87        30.55 o                         
  -7  16   2        680.61        705.85        39.51 o                         
  -6  16   2       1247.39       1304.47        53.80 o                         
  -5  16   2        291.60        316.66        34.53 o                         
  -4  16   2        187.30        212.91        30.52 o                         
  -3  16   2         99.16         73.82        31.83 o                         
  -2  16   2         62.52         72.62        34.50 o                         
  -1  16   2        814.07        778.66       167.74 o                         
 -10  17   2        964.05        866.94        77.33 o                         
  -9  17   2       1235.60       1170.90        71.06 o                         
  -8  17   2       1661.65       1587.80        62.97 o                         
  -7  17   2        451.58        442.37        47.96 o                         
  -6  17   2         49.03         81.24        36.15 o                         
  -5  17   2        462.46        509.79        53.90 o                         
  -4  17   2        388.35        370.18        36.61 o                         
   2 -18   3       1937.48       1854.63       216.82 o                         
   3 -18   3        692.17        740.79        56.04 o                         
   4 -18   3         18.00         38.22        35.12 o                         
   5 -18   3        330.80        289.66        38.70 o                         
   6 -18   3        297.44        288.69        32.77 o                         
   7 -18   3       2617.62       2652.80       110.21 o                         
   8 -18   3       5353.89       5347.76       134.68 o                         
   9 -18   3       7107.36       7462.41       191.82 o                         
  -1 -17   3        741.26        730.97       139.91 o                         
   0 -17   3         55.35         51.44        39.81 o                         
   1 -17   3        180.85        165.21        38.12 o                         
   2 -17   3        319.20        359.78        38.42 o                         
   3 -17   3       1990.57       2042.06        93.97 o                         
   4 -17   3       1791.01       1723.05        67.44 o                         
   5 -17   3        122.04        138.54        28.21 o                         
   6 -17   3        455.14        478.38        35.40 o                         
   7 -17   3       1827.77       1887.18        56.59 o                         
   8 -17   3       8839.33       8947.15       182.13 o                         
   9 -17   3       9279.04       9232.91       231.93 o                         
  10 -17   3       3428.37       3355.74       122.15 o                         
  11 -17   3        190.64        168.97        52.67 o                         
  -3 -16   3       2394.58       2271.23       151.29 o                         
  -2 -16   3       1541.19       1435.93        80.06 o                         
  -1 -16   3        727.09        681.40        58.03 o                         
   0 -16   3       1025.52        988.61        54.85 o                         
   1 -16   3        177.42        163.67        31.46 o                         
   2 -16   3       2497.92       2476.80        78.14 o                         
   3 -16   3       5229.26       5228.59       113.78 o                         
   4 -16   3       2623.60       2676.70        73.59 o                         
   5 -16   3        668.62        571.96        39.84 o                         
   6 -16   3        343.01        376.84        30.39 o                         
   7 -16   3       2276.80       2244.08        62.14 o                         
   8 -16   3       9034.60       8874.11       151.61 o                         
   9 -16   3       4326.14       4175.82        84.31 o                         
  10 -16   3        536.61        550.50        45.48 o                         
  11 -16   3         73.92         97.33        27.61 o                         
  12 -16   3        357.57        375.63        36.86 o                         
  -4 -15   3         83.03         56.77        42.71 o                         
  -3 -15   3        460.85        374.43        49.59 o                         
  -2 -15   3        933.62        918.98        53.94 o                         
  -1 -15   3       1147.05       1106.35        56.74 o                         
   0 -15   3       1130.19       1201.63        65.71 o                         
   1 -15   3       4219.28       4041.60        93.60 o                         
   2 -15   3       4378.30       4351.24        98.90 o                         
   3 -15   3       4614.87       4409.99       106.05 o                         
   4 -15   3       6035.89       5931.67       119.39 o                         
   5 -15   3       1888.88       1897.23        57.23 o                         
   6 -15   3         24.22         47.19        21.51 o                         
   7 -15   3        223.77        242.98        23.40 o                         
   8 -15   3       1025.16       1017.58        39.80 o                         
   9 -15   3        764.54        809.82        35.17 o                         
  10 -15   3         26.34         10.05        19.27 o                         
  11 -15   3        408.32        456.65        33.87 o                         
  12 -15   3         57.52         44.77        43.38 o                         
  13 -15   3       1835.71       2019.83        94.55 o                         
  -6 -14   3       2686.42       2639.88        92.26 o                         
  -5 -14   3       3339.25       3269.77       114.23 o                         
  -4 -14   3        260.91        259.86        42.82 o                         
  -3 -14   3        258.34        238.98        35.39 o                         
  -2 -14   3        188.28        213.65        35.31 o                         
  -1 -14   3       1127.85       1155.67        54.24 o                         
   0 -14   3       5556.97       5473.35       121.25 o                         
   1 -14   3       4403.55       4272.78        95.34 o                         
   2 -14   3       1393.79       1347.46        48.94 o                         
   3 -14   3       6362.86       6174.27       121.06 o                         
   4 -14   3       7985.26       7686.14       121.75 o                         
   5 -14   3       2392.97       2454.12        59.04 o                         
   6 -14   3       1095.29       1087.18        54.19 o                         
   7 -14   3       1903.88       1963.01        54.81 o                         
   8 -14   3        981.86        984.38        38.28 o                         
   9 -14   3         16.00         34.58        17.29 o                         
  10 -14   3        744.55        710.82        32.49 o                         
  11 -14   3        707.20        661.50        36.31 o                         
  12 -14   3        156.48        130.33        34.83 o                         
  13 -14   3       4583.54       5020.59       159.38 o                         
  14 -14   3       3917.61       3853.90       132.14 o                         
  -7 -13   3       3011.63       2966.55        95.89 o                         
  -6 -13   3       9604.99       9467.77       172.23 o                         
  -5 -13   3       6192.32       6065.78       160.89 o                         
  -4 -13   3       1327.44       1340.24        59.60 o                         
  -3 -13   3        128.60        138.83        25.16 o                         
  -2 -13   3        424.94        446.56        30.17 o                         
  -1 -13   3       2212.48       2214.55        60.04 o                         
   0 -13   3        759.71        768.30        37.34 o                         
   1 -13   3        204.57        247.97        24.50 o                         
   2 -13   3         65.07         79.97        18.41 o                         
   3 -13   3        879.42        962.60        32.17 o                         
   4 -13   3       5365.07       5399.30        90.54 o                         
   5 -13   3       6966.59       6773.16       110.28 o                         
   6 -13   3       6465.38       6340.31       111.24 o                         
   7 -13   3      10192.41      10068.12       178.47 o                         
   8 -13   3       2191.12       2033.16        56.70 o                         
   9 -13   3        254.19        235.31        21.20 o                         
  10 -13   3       1071.09       1039.23        36.82 o                         
  11 -13   3        315.24        310.54        30.41 o                         
  12 -13   3         67.72         73.42        27.66 o                         
  13 -13   3        718.25        721.16        50.56 o                         
  14 -13   3        404.53        326.78        48.35 o                         
  15 -13   3       1106.48        954.71       173.42 o                         
  -8 -12   3       1581.66       1506.31        59.71 o                         
  -7 -12   3       8124.19       8200.24       163.95 o                         
  -6 -12   3      11463.58      11406.20       248.90 o                         
  -5 -12   3       6999.23       6940.91       129.96 o                         
  -4 -12   3       1131.67       1222.61        41.23 o                         
  -3 -12   3         43.03         57.08        19.66 o                         
  -2 -12   3        512.17        512.69        28.06 o                         
  -1 -12   3        383.92        433.57        27.82 o                         
   0 -12   3       3588.06       3430.24        79.00 o                         
   1 -12   3       6139.88       6000.43       107.49 o                         
   2 -12   3       1768.28       1874.97        48.52 o                         
   3 -12   3        831.50        841.38        26.13 o                         
   4 -12   3       4244.17       4469.31        76.85 o                         
   5 -12   3       9814.06       9720.17       146.50 o                         
   6 -12   3      10877.41      10464.19       167.40 o                         
   7 -12   3       7359.08       7276.22       124.17 o                         
   8 -12   3       2951.16       2959.17        68.79 o                         
   9 -12   3        989.10        959.75        36.93 o                         
  10 -12   3        310.37        295.71        23.05 o                         
  11 -12   3       1892.12       1858.41        60.95 o                         
  12 -12   3       4261.12       4216.75        97.93 o                         
  13 -12   3        667.97        683.25        48.84 o                         
  14 -12   3        251.80        231.92        43.40 o                         
  15 -12   3        252.19        265.48        49.21 o                         
  -9 -11   3         87.51         87.74        40.26 o                         
  -8 -11   3       4322.70       4186.69        88.21 o                         
  -7 -11   3       5114.43       5096.45        86.95 o                         
  -6 -11   3       8545.62       8581.76       130.64 o                         
  -5 -11   3       6607.04       6539.57       115.50 o                         
  -4 -11   3        366.53        377.77        24.19 o                         
  -3 -11   3        662.19        724.34        30.42 o                         
  -2 -11   3       1160.34       1116.71        33.12 o                         
  -1 -11   3       9175.18       9231.70       152.51 o                         
   0 -11   3       8770.40       8796.30       135.89 o                         
   1 -11   3      16132.56      16135.78       245.14 o                         
   2 -11   3       6114.66       6083.25        91.38 o                         
   3 -11   3         63.95         92.78        11.85 o                         
   4 -11   3       6248.36       6163.56        92.22 o                         
   5 -11   3      18167.92      18101.43       253.63 o                         
   6 -11   3       4001.25       3941.58        81.69 o                         
   7 -11   3       2154.17       2162.76        54.09 o                         
   8 -11   3       1524.25       1526.80        39.74 o                         
   9 -11   3        235.72        269.38        16.50 o                         
  10 -11   3       1126.61       1228.57        39.42 o                         
  11 -11   3      10692.83      10732.24       175.30 o                         
  12 -11   3      10058.82      10261.44       171.75 o                         
  13 -11   3       4870.55       5013.26       112.50 o                         
  14 -11   3       1558.50       1614.41        76.95 o                         
  15 -11   3        149.28        140.60        44.72 o                         
 -10 -10   3        896.44        942.02        50.78 o                         
  -9 -10   3         16.03          1.52        28.59 o                         
  -8 -10   3        997.38        950.19        36.21 o                         
  -7 -10   3       2001.59       1961.84        55.28 o                         
  -6 -10   3       4180.40       3991.63        68.36 o                         
  -5 -10   3        124.78        149.31        16.70 o                         
  -4 -10   3       1080.91       1039.20        31.32 o                         
  -3 -10   3        162.32        157.47        16.28 o                         
  -2 -10   3       9281.45       9080.51       121.00 o                         
  -1 -10   3      12007.92      11796.39       163.41 o                         
   0 -10   3      18483.64      18440.45       245.84 o                         
   1 -10   3      26299.82      26557.11       363.67 o                         
   2 -10   3       8312.96       8394.00       118.10 o                         
   3 -10   3        276.22        278.90        15.97 o                         
   4 -10   3       7388.22       7605.23       115.59 o                         
   5 -10   3       1305.28       1355.53        44.97 o                         
   6 -10   3       1039.88       1023.99        34.07 o                         
   7 -10   3         21.60         47.26        13.35 o                         
   8 -10   3       2396.47       2366.54        44.77 o                         
   9 -10   3        543.35        606.22        21.52 o                         
  10 -10   3       5285.81       5245.79        87.33 o                         
  11 -10   3      17111.19      17381.74       232.93 o                         
  12 -10   3      12140.50      12731.40       195.11 o                         
  13 -10   3       5348.15       5303.76       116.36 o                         
  14 -10   3       1836.23       1968.26       104.54 o                         
  15 -10   3         32.59         75.97        41.04 o                         
 -11  -9   3       2509.21       2690.03        90.84 o                         
 -10  -9   3       1060.10       1050.93        44.68 o                         
  -9  -9   3        904.06        910.06        36.63 o                         
  -8  -9   3       1818.44       1846.30        45.25 o                         
  -7  -9   3        352.29        404.22        23.08 o                         
  -6  -9   3         61.12        142.71        17.26 o                         
  -5  -9   3       1478.28       1435.30        33.52 o                         
  -4  -9   3         39.14         68.57        13.99 o                         
  -3  -9   3        452.74        473.50        21.60 o                         
  -2  -9   3       5316.51       5260.79        75.88 o                         
  -1  -9   3      10734.07      10666.10       155.76 o                         
   0  -9   3      22549.88      22429.53       292.80 o                         
   1  -9   3      14943.85      14836.30       198.01 o                         
   2  -9   3       5556.40       5446.98        84.55 o                         
   3  -9   3        324.53        373.68        17.51 o                         
   4  -9   3         59.84         87.21        12.81 o                         
   5  -9   3        850.29        781.38        30.05 o                         
   6  -9   3       7269.26       7494.86       122.66 o                         
   7  -9   3       9266.93       9449.26       128.81 o                         
   8  -9   3       3814.57       3887.66        58.22 o                         
   9  -9   3        108.39        120.36        16.35 o                         
  10  -9   3       1501.71       1568.95        44.67 o                         
  11  -9   3      18664.43      19229.97       268.53 o                         
  12  -9   3      11508.64      11605.97       168.48 o                         
  13  -9   3       3817.39       3989.64        97.23 o                         
  14  -9   3        802.93        826.30        52.21 o                         
  15  -9   3         74.63         14.55        49.24 o                         
 -12  -8   3        197.68        258.40        42.52 o                         
 -11  -8   3       2447.10       2576.31        74.00 o                         
 -10  -8   3       5250.65       5503.77       109.81 o                         
  -9  -8   3       2995.44       3025.98        58.12 o                         
  -8  -8   3       6983.26       7199.53       102.09 o                         
  -7  -8   3       4850.05       4956.85        70.47 o                         
  -6  -8   3       1279.38       1272.76        33.32 o                         
  -5  -8   3         58.27         76.08        11.83 o                         
  -4  -8   3         32.77         62.36        12.04 o                         
  -3  -8   3          0.96         23.64         8.61 o                         
  -2  -8   3       1684.36       1678.44        35.94 o                         
  -1  -8   3       2948.85       2976.14        53.38 o                         
   0  -8   3      13592.07      14262.61       201.00 o                         
   1  -8   3       4568.88       4563.13        60.45 o                         
   2  -8   3       8955.43       9401.12       122.26 o                         
   3  -8   3       7970.47       7718.55       115.36 o                         
   4  -8   3       1370.35       1330.17        38.01 o                         
   5  -8   3       9702.37       9801.87       166.15 o                         
   6  -8   3      24034.99      23992.50       297.66 o                         
   7  -8   3      15322.50      15297.32       181.15 o                         
   8  -8   3        705.49        718.40        23.50 o                         
   9  -8   3          6.92         29.16        12.28 o                         
  10  -8   3       1323.81       1247.90        33.52 o                         
  11  -8   3       6180.88       6224.47        93.27 o                         
  12  -8   3       3975.61       4140.79        78.59 o                         
  13  -8   3        415.74        412.65        34.26 o                         
  14  -8   3         57.05         40.04        31.14 o                         
  15  -8   3        177.01        193.03        53.26 o                         
 -13  -7   3       1361.81       1146.09        93.09 o                         
 -12  -7   3        290.17        326.16        43.21 o                         
 -11  -7   3       3623.06       3816.76        97.85 o                         
 -10  -7   3       7032.61       7258.66       106.04 o                         
  -9  -7   3       6376.82       6413.39        87.29 o                         
  -8  -7   3      11471.07      11536.20       135.32 o                         
  -7  -7   3       7521.61       7471.54        99.24 o                         
  -6  -7   3        742.86        756.13        25.65 o                         
  -5  -7   3         91.46        143.17        12.95 o                         
  -4  -7   3       4793.16       4717.50        69.68 o                         
  -3  -7   3        885.13        770.15        20.85 o                         
  -2  -7   3       2017.17       1972.53        34.70 o                         
  -1  -7   3        421.33        517.13        14.75 o                         
   0  -7   3         78.84        123.44         8.60 o                         
   1  -7   3       2637.13       2450.80        36.25 o                         
   2  -7   3      21070.04      21308.01       210.51 o                         
   3  -7   3       2813.39       2523.59        31.61 o                         
   4  -7   3       2321.08       2221.51        32.62 o                         
   5  -7   3      10190.67       9994.83       112.21 o                         
   6  -7   3      19429.27      19795.89       237.98 o                         
   7  -7   3       5923.48       5920.58        77.49 o                         
   8  -7   3       1030.82       1039.11        25.56 o                         
   9  -7   3       5927.68       5947.86        81.50 o                         
  10  -7   3        816.90        863.82        28.20 o                         
  11  -7   3         50.21         91.74        15.28 o                         
  12  -7   3        296.54        287.75        25.79 o                         
  13  -7   3       1003.71        997.43        45.43 o                         
  14  -7   3         11.93         35.39        29.40 o                         
  15  -7   3        499.16        485.44        50.81 o                         
 -13  -6   3       3090.35       3247.92       104.22 o                         
 -12  -6   3        144.11        160.81        32.16 o                         
 -11  -6   3       2454.16       2609.06        57.94 o                         
 -10  -6   3       7052.29       7232.88       138.05 o                         
  -9  -6   3       9048.20       9175.62       120.79 o                         
  -8  -6   3       5705.26       5750.83        82.83 o                         
  -7  -6   3       1097.18       1193.51        31.60 o                         
  -6  -6   3         99.13        128.34        13.36 o                         
  -5  -6   3        965.53        879.26        25.32 o                         
  -4  -6   3      13602.76      13081.51       164.23 o                         
  -3  -6   3      30682.43      31101.32       305.34 o                         
  -2  -6   3      19219.94      18366.12       196.13 o                         
  -1  -6   3       9913.75       9463.97       109.25 o                         
   0  -6   3        467.97        474.57        14.85 o                         
   1  -6   3       8328.67       8643.21        93.63 o                         
   2  -6   3       3423.92       3263.43        44.82 o                         
   3  -6   3       6851.76       7193.94        70.50 o                         
   4  -6   3       1143.24       1213.04        18.63 o                         
   5  -6   3       6221.34       6488.84        68.57 o                         
   6  -6   3       3031.56       3070.47        40.04 o                         
   7  -6   3       6877.35       7224.83        87.78 o                         
   8  -6   3       8327.89       8383.61        95.56 o                         
   9  -6   3      12143.92      12069.45       132.35 o                         
  10  -6   3       4248.85       4271.07        62.74 o                         
  11  -6   3       3564.31       3580.01        64.63 o                         
  12  -6   3        346.06        304.68        28.74 o                         
  13  -6   3        301.50        355.42        33.03 o                         
  14  -6   3         33.16         55.61        34.46 o                         
  15  -6   3         18.70         30.68        34.95 o                         
 -14  -5   3       5860.31       6070.94       180.43 o                         
 -13  -5   3       3715.48       3823.75        89.42 o                         
 -12  -5   3        310.83        300.55        32.40 o                         
 -11  -5   3       1723.13       1690.40        49.51 o                         
 -10  -5   3       3612.37       3726.24        68.82 o                         
  -9  -5   3       2980.49       2997.59        58.61 o                         
  -8  -5   3         74.09         85.64        14.92 o                         
  -7  -5   3        549.79        593.53        21.84 o                         
  -6  -5   3        296.08        370.66        18.54 o                         
  -5  -5   3       1651.74       1703.12        34.60 o                         
  -4  -5   3      19453.79      19266.95       207.50 o                         
  -3  -5   3      49010.19      46757.09       497.58 o                         
  -2  -5   3      62272.39      61472.50       649.11 o                         
  -1  -5   3      21552.33      20989.57       246.37 o                         
   0  -5   3        738.12        742.09        16.79 o                         
   1  -5   3       3334.84       3052.36        39.36 o                         
   2  -5   3      14924.70      15882.98       135.85 o                         
   3  -5   3       3562.46       3927.21        40.38 o                         
   4  -5   3       4699.32       5163.14        46.13 o                         
   5  -5   3       3308.78       3186.95        31.79 o                         
   6  -5   3       1074.99       1253.96        21.08 o                         
   7  -5   3       5395.43       5261.71        66.08 o                         
   8  -5   3      10893.30      11074.75       129.27 o                         
   9  -5   3      11370.50      11760.00       147.83 o                         
  10  -5   3      15526.23      15490.40       184.92 o                         
  11  -5   3       4954.52       4865.00        79.94 o                         
  12  -5   3        100.45        126.32        20.31 o                         
  13  -5   3       1137.69       1083.64        42.36 o                         
  14  -5   3       1359.85       1262.46        55.05 o                         
  15  -5   3        149.33         86.41        40.82 o                         
 -14  -4   3       3776.51       3909.72        98.58 o                         
 -13  -4   3       3301.04       3357.34        74.02 o                         
 -12  -4   3       1263.01       1227.57        43.48 o                         
 -11  -4   3        617.76        626.73        32.88 o                         
 -10  -4   3        674.70        778.55        31.71 o                         
  -9  -4   3       1365.68       1564.23        36.85 o                         
  -8  -4   3       7025.22       7235.76        94.30 o                         
  -7  -4   3       2418.47       2520.02        40.37 o                         
  -6  -4   3       1294.70       1306.02        28.52 o                         
  -5  -4   3       2609.67       2646.38        37.46 o                         
  -4  -4   3      29656.50      28432.96       298.12 o                         
  -3  -4   3      95580.45      95796.17      1004.36 o                         
  -2  -4   3      47863.11      48769.90       569.01 o                         
  -1  -4   3      16732.96      17360.24       198.21 o                         
   0  -4   3       4448.42       4652.56        55.81 o                         
   1  -4   3      12701.55      13815.12       126.47 o                         
   2  -4   3       1232.22       1188.61        14.24 o                         
   3  -4   3      16895.42      18062.64       141.64 o                         
   4  -4   3      35535.05      35271.39       271.96 o                         
   5  -4   3       9325.86       8918.13        75.27 o                         
   6  -4   3        935.16       1144.92        19.76 o                         
   7  -4   3       2994.09       3117.93        38.59 o                         
   8  -4   3      12474.28      12864.98       133.67 o                         
   9  -4   3      19438.98      19379.14       215.40 o                         
  10  -4   3      15716.47      15892.10       176.51 o                         
  11  -4   3        615.13        662.59        25.95 o                         
  12  -4   3        605.26        582.67        27.61 o                         
  13  -4   3        377.47        399.83        30.53 o                         
  14  -4   3       2364.02       2438.69        67.13 o                         
  15  -4   3       1383.24       1314.39        66.80 o                         
 -15  -3   3       1031.30        988.39        70.33 o                         
 -14  -3   3       2014.02       2016.84        80.62 o                         
 -13  -3   3       4004.27       4040.23        81.27 o                         
 -12  -3   3       2043.59       2023.36        46.30 o                         
 -11  -3   3        474.19        515.12        26.05 o                         
 -10  -3   3       5511.71       5580.84        82.09 o                         
  -9  -3   3       9836.19      10072.80       120.74 o                         
  -8  -3   3       2969.85       2878.54        46.48 o                         
  -7  -3   3       2629.86       2572.37        37.95 o                         
  -6  -3   3        652.74        711.59        20.35 o                         
  -5  -3   3         16.45         46.82         6.71 o                         
  -4  -3   3      31458.63      31772.81       329.24 o                         
  -3  -3   3      11807.27      11652.40       126.50 o                         
  -2  -3   3       9141.43       9042.49       110.83 o                         
  -1  -3   3       9711.90      10208.35       103.84 o                         
   0  -3   3        525.05        457.76         7.27 o                         
   1  -3   3        912.18        770.79         8.77 o                         
   2  -3   3       2704.54       2714.44        23.32 o                         
   3  -3   3      49096.54      50170.52       355.97 o                         
   4  -3   3      41186.04      42021.65       305.24 o                         
   5  -3   3      20539.47      20860.53       161.99 o                         
   6  -3   3         55.45         65.15         7.00 o                         
   7  -3   3       3655.02       3678.35        45.81 o                         
   8  -3   3       7108.84       7278.97        80.61 o                         
   9  -3   3      12615.89      12534.69       133.26 o                         
  10  -3   3        105.50        136.19        13.74 o                         
  11  -3   3         30.47         59.59        18.60 o                         
  12  -3   3        244.44        250.16        24.24 o                         
  13  -3   3        126.32        124.80        27.40 o                         
  14  -3   3       2966.65       2851.91        75.89 o                         
  15  -3   3       4221.99       4209.19       102.22 o                         
 -15  -2   3          9.67         23.57        42.01 o                         
 -14  -2   3       1197.21       1208.83        49.63 o                         
 -13  -2   3       2783.37       2826.32        60.33 o                         
 -12  -2   3       6639.10       6801.34        98.14 o                         
 -11  -2   3       6319.12       6326.84        81.76 o                         
 -10  -2   3       3541.89       3543.38        51.18 o                         
  -9  -2   3       4817.59       4941.95        60.61 o                         
  -8  -2   3       9809.82       9600.49       102.53 o                         
  -7  -2   3      10554.39      10420.95        95.51 o                         
  -6  -2   3       6752.22       6898.06        74.16 o                         
  -5  -2   3       2593.25       2716.78        32.92 o                         
  -4  -2   3        471.27        545.89        10.83 o                         
  -3  -2   3        401.77        436.27        10.09 o                         
  -2  -2   3        101.83        144.97         5.16 o                         
  -1  -2   3        197.13        249.76         5.18 o                         
   0  -2   3        490.64        665.63         7.12 o                         
   1  -2   3       1593.95       1494.01        13.57 o                         
   2  -2   3      35765.49      37714.23       255.82 o                         
   3  -2   3      51185.25      53392.92       360.95 o                         
   4  -2   3      46877.42      47861.80       372.54 o                         
   5  -2   3      29792.25      30142.42       226.14 o                         
   6  -2   3       1003.86       1036.11        16.28 o                         
   7  -2   3       1150.63       1133.70        20.32 o                         
   8  -2   3        171.06        204.09        10.86 o                         
   9  -2   3         56.79         70.01        10.50 o                         
  10  -2   3        755.38        782.07        27.08 o                         
  11  -2   3       1722.75       1789.25        40.32 o                         
  12  -2   3       1265.11       1367.43        45.30 o                         
  13  -2   3       1241.97       1280.11        52.34 o                         
  14  -2   3       4797.98       4890.29        99.40 o                         
 -16  -1   3       1853.84       1902.54        83.90 o                         
 -15  -1   3        101.13         80.53        38.02 o                         
 -14  -1   3         40.69         69.34        27.66 o                         
 -13  -1   3       3125.62       3248.49        68.06 o                         
 -12  -1   3      10447.48      10345.09       156.78 o                         
 -11  -1   3       3389.45       3359.60        47.40 o                         
 -10  -1   3       1536.28       1563.40        30.61 o                         
  -9  -1   3       4741.95       4655.70        55.87 o                         
  -8  -1   3       9105.42       8705.93        85.32 o                         
  -7  -1   3       6914.98       6986.43        62.00 o                         
  -6  -1   3      17369.06      17082.17       140.93 o                         
  -5  -1   3      24065.05      23598.92       198.37 o                         
  -4  -1   3       1059.41       1254.04        16.28 o                         
  -3  -1   3        752.75        716.29         9.87 o                         
  -2  -1   3       2082.81       2067.02        18.41 o                         
  -1  -1   3          0.56         39.29         2.41 o                         
   0  -1   3       2714.77       3085.15        22.71 o                         
   1  -1   3       3588.08       3816.28        28.17 o                         
   2  -1   3      10338.41      10685.14        75.05 o                         
   3  -1   3      15417.71      15641.92       117.44 o                         
   4  -1   3      23157.07      23238.11       175.44 o                         
   5  -1   3      19327.65      19736.59       163.82 o                         
   6  -1   3       6290.43       6552.74        66.70 o                         
   7  -1   3       1366.96       1328.61        26.79 o                         
   8  -1   3       5887.37       5924.10        71.40 o                         
   9  -1   3        199.19        229.95        14.95 o                         
  10  -1   3       1134.52       1133.65        29.11 o                         
  11  -1   3       3554.91       3535.83        51.73 o                         
  12  -1   3       2011.45       1985.98        47.84 o                         
  13  -1   3       2102.01       2071.84        58.31 o                         
  14  -1   3       2945.16       2984.25        78.86 o                         
 -16   0   3       4056.70       3920.78       108.39 o                         
 -15   0   3        450.75        496.27        40.48 o                         
 -14   0   3         17.05         47.82        25.59 o                         
 -13   0   3       3787.02       3772.43        67.83 o                         
 -12   0   3       2612.35       2653.19        50.36 o                         
 -11   0   3        219.39        231.47        15.80 o                         
 -10   0   3       1287.17       1349.71        28.20 o                         
  -9   0   3         68.36         78.31         9.49 o                         
  -8   0   3       3781.92       3687.10        40.54 o                         
  -7   0   3       5074.65       4503.21        43.01 o                         
  -6   0   3      39476.85      39284.25       306.52 o                         
  -5   0   3      42892.84      43366.97       323.71 o                         
  -4   0   3      12806.46      12366.87        95.09 o                         
  -3   0   3        846.63       1045.24        11.17 o                         
  -2   0   3        231.07        242.46         3.94 o                         
  -1   0   3      28495.44      30471.54       191.96 o                         
   0   0   3       1702.20       1583.69        13.56 o                         
   1   0   3      14443.82      15264.12       105.98 o                         
   2   0   3      10710.31      11359.46        91.19 o                         
   3   0   3        692.92        750.34        11.36 o                         
   4   0   3      14286.11      14551.34       109.89 o                         
   5   0   3      11039.95      10945.40        94.16 o                         
   6   0   3       7389.75       7301.68        77.44 o                         
   7   0   3       8933.70       8641.37        91.29 o                         
   8   0   3       1887.87       1946.81        37.69 o                         
   9   0   3       4366.35       4330.88        63.08 o                         
  10   0   3       2670.13       2656.88        45.97 o                         
  11   0   3       3487.34       3513.99        56.45 o                         
  12   0   3        745.42        796.05        29.02 o                         
  13   0   3          4.36         11.74        31.08 o                         
  14   0   3         93.22         67.45        36.04 o                         
 -16   1   3       5037.42       5041.34       125.58 o                         
 -15   1   3        362.02        356.65        36.51 o                         
 -14   1   3         39.02         60.76        26.47 o                         
 -13   1   3         26.55         44.32        17.17 o                         
 -12   1   3        763.98        863.46        26.29 o                         
 -11   1   3       5587.30       5705.42        75.89 o                         
 -10   1   3      12315.55      12354.67       131.78 o                         
  -9   1   3       1963.32       1915.32        26.89 o                         
  -8   1   3       3131.52       3010.65        37.99 o                         
  -7   1   3      40481.43      40932.83       319.03 o                         
  -6   1   3      34181.71      33407.63       238.39 o                         
  -5   1   3      29756.96      29030.96       221.83 o                         
  -4   1   3      24994.62      26388.32       197.73 o                         
  -3   1   3      18132.43      20191.58       148.82 o                         
  -2   1   3       1034.01       1080.77        10.78 o                         
  -1   1   3       4227.71       4047.29        30.25 o                         
   0   1   3        855.58        821.07         9.19 o                         
   1   1   3      35701.60      36094.83       248.87 o                         
   2   1   3      17558.16      16989.41       124.77 o                         
   3   1   3       3943.34       3888.09        37.89 o                         
   4   1   3       3678.08       3780.07        34.79 o                         
   5   1   3       7569.15       7309.74        70.05 o                         
   6   1   3      12246.46      11883.80       110.55 o                         
   7   1   3       3206.02       3264.10        42.46 o                         
   8   1   3       3892.94       3901.08        54.74 o                         
   9   1   3       2046.09       2057.05        40.51 o                         
  10   1   3       3464.37       3462.29        54.14 o                         
  11   1   3       2409.53       2420.62        49.56 o                         
  12   1   3       2832.27       2850.88        57.98 o                         
  13   1   3       2419.06       2329.46        67.56 o                         
 -17   2   3       5032.36       4961.33       134.90 o                         
 -16   2   3        955.15        794.99        51.97 o                         
 -15   2   3         74.64         32.81        28.18 o                         
 -14   2   3        857.62        813.62        36.02 o                         
 -13   2   3       3302.79       3377.61        60.21 o                         
 -12   2   3       4177.71       3943.45        60.91 o                         
 -11   2   3       9435.77       9424.76       115.97 o                         
 -10   2   3      20630.25      20465.12       213.09 o                         
  -9   2   3       1165.70       1255.16        19.55 o                         
  -8   2   3       4851.11       4992.57        49.33 o                         
  -7   2   3      19460.00      19319.98       148.45 o                         
  -6   2   3      20732.59      20285.52       151.96 o                         
  -5   2   3      18012.61      18793.96       142.57 o                         
  -4   2   3        478.11        498.46         7.35 o                         
  -3   2   3       8518.48       9087.17        76.52 o                         
  -2   2   3       1192.41       1195.12        13.40 o                         
  -1   2   3      21650.50      22030.79       172.20 o                         
   0   2   3      41325.02      41524.73       327.60 o                         
   1   2   3      36701.04      36594.63       274.63 o                         
   2   2   3      30692.35      30294.61       238.28 o                         
   3   2   3      13861.80      14090.59       116.60 o                         
   4   2   3       7100.60       7203.92        69.38 o                         
   5   2   3       9890.03       9822.94        92.86 o                         
   6   2   3       1461.51       1562.01        26.96 o                         
   7   2   3       1045.32       1059.51        24.23 o                         
   8   2   3        130.80        136.49        14.16 o                         
   9   2   3        280.27        338.31        21.38 o                         
  10   2   3        566.65        536.13        27.79 o                         
  11   2   3       3336.35       3440.87        58.77 o                         
  12   2   3       7002.21       7172.03       115.43 o                         
  13   2   3       4249.54       4188.32       107.31 o                         
 -17   3   3        540.85        537.27        66.40 o                         
 -16   3   3         84.79         66.40        35.93 o                         
 -15   3   3        224.16        239.27        33.70 o                         
 -14   3   3       2893.41       2867.73        55.35 o                         
 -13   3   3       6097.41       5870.67        84.14 o                         
 -12   3   3       9386.23       9485.25       106.75 o                         
 -11   3   3      14223.95      14427.74       156.33 o                         
 -10   3   3      19644.97      19042.33       187.68 o                         
  -9   3   3       1957.79       2050.49        26.62 o                         
  -8   3   3        462.03        396.50        10.16 o                         
  -7   3   3        637.52        654.74         9.98 o                         
  -6   3   3       1110.59       1289.62        14.49 o                         
  -5   3   3         29.64        102.20         4.62 o                         
  -4   3   3      15882.71      16605.72       142.69 o                         
  -3   3   3       2318.05       2256.57        23.96 o                         
  -2   3   3       9158.74       9380.55        91.64 o                         
  -1   3   3      33185.18      33282.34       287.37 o                         
   0   3   3      59360.27      59220.33       475.46 o                         
   1   3   3      42918.79      41698.45       338.68 o                         
   2   3   3      24341.29      23736.60       201.64 o                         
   3   3   3        134.08        156.18         9.91 o                         
   4   3   3       3348.08       3458.77        40.95 o                         
   5   3   3         92.71        100.29         8.96 o                         
   6   3   3         32.37         58.04         9.43 o                         
   7   3   3       3739.98       3831.19        53.60 o                         
   8   3   3       3423.73       3595.75        52.33 o                         
   9   3   3       1669.41       1747.86        38.91 o                         
  10   3   3         54.13         39.62        20.20 o                         
  11   3   3       6008.44       5985.72        83.72 o                         
  12   3   3       6739.43       6618.05       106.93 o                         
 -17   4   3         35.23         30.12        41.50 o                         
 -16   4   3        219.97        185.91        36.45 o                         
 -15   4   3        491.45        501.62        38.75 o                         
 -14   4   3       1404.80       1437.71        42.90 o                         
 -13   4   3       3328.04       3316.97        56.67 o                         
 -12   4   3       8361.92       8369.80       101.97 o                         
 -11   4   3       8193.69       8058.30        92.38 o                         
 -10   4   3      12397.66      12498.10       119.60 o                         
  -9   4   3       8237.76       8344.50        75.19 o                         
  -8   4   3        970.37        816.30        13.35 o                         
  -7   4   3       1889.63       1867.20        21.69 o                         
  -6   4   3       1586.02       1662.50        19.24 o                         
  -5   4   3      12374.19      12858.51       115.04 o                         
  -4   4   3       7504.50       7427.20        84.98 o                         
  -3   4   3       3435.00       3617.93        42.68 o                         
  -2   4   3       4964.15       4989.30        53.60 o                         
  -1   4   3      20051.61      19135.06       182.81 o                         
   0   4   3      23664.04      21981.66       204.21 o                         
   1   4   3      24534.38      24412.76       206.83 o                         
   2   4   3      11631.58      11452.85       111.06 o                         
   3   4   3        154.63        219.25        15.82 o                         
   4   4   3        865.47        920.01        21.06 o                         
   5   4   3        119.02        119.54         9.85 o                         
   6   4   3       8128.40       8016.23        84.93 o                         
   7   4   3       6957.62       7097.92        81.07 o                         
   8   4   3      11134.22      11036.70       124.23 o                         
   9   4   3       2139.06       2294.20        47.60 o                         
  10   4   3        258.63        269.25        25.08 o                         
  11   4   3       3886.20       3779.27        73.90 o                         
  12   4   3       4467.18       4401.47       104.11 o                         
 -17   5   3         96.91         61.19        42.46 o                         
 -16   5   3         30.21         52.58        35.36 o                         
 -15   5   3         58.19         58.35        32.67 o                         
 -14   5   3         30.50         66.40        20.15 o                         
 -13   5   3         83.77         84.65        19.49 o                         
 -12   5   3        145.69        168.77        15.69 o                         
 -11   5   3       1280.31       1428.59        29.09 o                         
 -10   5   3      10572.65      10515.55       104.89 o                         
  -9   5   3      11294.39      11147.22        97.67 o                         
  -8   5   3       7125.47       7372.74        69.71 o                         
  -7   5   3       5673.53       5553.08        55.13 o                         
  -6   5   3      22616.02      23083.75       219.48 o                         
  -5   5   3       8679.69       8869.52       101.47 o                         
  -4   5   3       5259.36       5462.08        81.97 o                         
  -3   5   3       4901.68       4994.22        55.90 o                         
  -2   5   3        147.31        140.35         7.15 o                         
  -1   5   3       5209.36       5355.60        58.19 o                         
   0   5   3       5741.02       5627.93        64.71 o                         
   1   5   3       2190.53       2286.53        30.65 o                         
   2   5   3        665.17        684.38        18.04 o                         
   3   5   3       3951.56       3765.50        48.60 o                         
   4   5   3        712.03        783.37        22.15 o                         
   5   5   3       2004.11       2102.54        36.32 o                         
   6   5   3       8397.25       8251.91        94.71 o                         
   7   5   3      14463.76      14495.96       162.59 o                         
   8   5   3       6827.41       6876.45        93.46 o                         
   9   5   3        587.67        516.35        30.04 o                         
  10   5   3         26.15         27.48        27.35 o                         
  11   5   3        471.70        460.12        37.70 o                         
 -17   6   3        107.68         80.54        42.56 o                         
 -16   6   3        420.55        395.60        42.76 o                         
 -15   6   3       1273.64       1357.93        60.81 o                         
 -14   6   3       1645.00       1648.90        54.81 o                         
 -13   6   3       2887.63       2824.62        56.07 o                         
 -12   6   3       2543.55       2590.30        50.87 o                         
 -11   6   3         82.44        132.53        12.29 o                         
 -10   6   3      11516.14      11518.34       121.14 o                         
  -9   6   3      10451.02      10866.37       107.32 o                         
  -8   6   3       6244.01       6412.61        66.74 o                         
  -7   6   3      15075.98      15235.37       162.87 o                         
  -6   6   3      18823.08      19587.99       255.49 o                         
  -5   6   3       2214.89       2278.59        40.61 o                         
  -4   6   3       2498.94       2441.29        35.70 o                         
  -3   6   3      10173.98      10075.12       109.77 o                         
  -2   6   3       2594.09       2611.06        32.07 o                         
  -1   6   3       1322.02       1335.24        22.83 o                         
   0   6   3       2820.54       2734.33        41.55 o                         
   1   6   3        186.80        252.15        13.85 o                         
   2   6   3        931.72        932.72        21.79 o                         
   3   6   3       2433.33       2542.68        39.22 o                         
   4   6   3        166.51        207.28        14.35 o                         
   5   6   3       4008.03       4029.04        55.30 o                         
   6   6   3      10154.92      10171.25       122.62 o                         
   7   6   3       6680.62       6463.64        93.79 o                         
   8   6   3       2616.20       2594.30        54.73 o                         
   9   6   3       1579.04       1586.24        48.89 o                         
  10   6   3        359.48        342.66        36.95 o                         
 -17   7   3         62.29         87.83        44.11 o                         
 -16   7   3        970.79        960.00        60.48 o                         
 -15   7   3       5315.16       5270.98       120.28 o                         
 -14   7   3      10287.21      10115.79       164.86 o                         
 -13   7   3       8935.76       9004.21       129.07 o                         
 -12   7   3       4102.36       4194.98        57.46 o                         
 -11   7   3         55.12         62.61        10.75 o                         
 -10   7   3       5040.60       5211.67        64.99 o                         
  -9   7   3       7258.12       7370.24        86.19 o                         
  -8   7   3       5083.61       5219.47        73.07 o                         
  -7   7   3        509.03        521.74        20.79 o                         
  -6   7   3       1166.68       1241.09        29.69 o                         
  -5   7   3        146.73        169.50        12.02 o                         
  -4   7   3       6126.31       5997.38        74.24 o                         
  -3   7   3      17068.25      16745.32       167.43 o                         
  -2   7   3      21844.84      21571.95       235.93 o                         
  -1   7   3      11471.61      11511.09       136.29 o                         
   0   7   3       3095.19       2929.98        44.78 o                         
   1   7   3        808.89        791.59        23.46 o                         
   2   7   3         77.73         92.25        10.40 o                         
   3   7   3       1214.02       1147.81        26.55 o                         
   4   7   3         43.67         62.13        12.98 o                         
   5   7   3       1701.56       1604.89        37.42 o                         
   6   7   3        311.52        310.93        22.04 o                         
   7   7   3       1830.56       1909.53        51.65 o                         
   8   7   3       1826.73       1942.91        52.28 o                         
   9   7   3       1712.35       1592.51        55.27 o                         
  10   7   3        959.43        878.34        58.29 o                         
 -17   8   3         79.12         97.83        47.42 o                         
 -16   8   3       2535.26       2555.50        98.93 o                         
 -15   8   3      14809.04      14682.44       303.14 o                         
 -14   8   3      17051.41      17349.00       289.73 o                         
 -13   8   3       7683.66       7491.00       112.64 o                         
 -12   8   3       1942.31       1939.38        39.62 o                         
 -11   8   3        531.41        573.02        21.46 o                         
 -10   8   3       1315.00       1303.96        27.44 o                         
  -9   8   3       2355.98       2494.82        52.67 o                         
  -8   8   3       1053.50       1035.89        35.55 o                         
  -7   8   3       5332.73       5263.31       128.16 o                         
  -6   8   3       1061.38       1156.03        40.52 o                         
  -5   8   3        226.69        277.82        33.27 o                         
  -4   8   3       4049.54       4087.58        59.32 o                         
  -3   8   3      31810.75      31863.52       330.58 o                         
  -2   8   3      39413.54      38357.27       410.98 o                         
  -1   8   3       8880.27       8603.73       110.25 o                         
   0   8   3       1077.40       1080.07        26.35 o                         
   1   8   3       2095.12       2015.15        39.04 o                         
   2   8   3        486.21        475.61        19.28 o                         
   3   8   3        381.57        432.06        18.93 o                         
   4   8   3        156.71        144.41        20.65 o                         
   5   8   3       3379.15       3143.36        55.67 o                         
   6   8   3        307.20        305.51        24.26 o                         
   7   8   3        445.55        440.21        30.03 o                         
   8   8   3        659.71        694.49        41.13 o                         
   9   8   3       2209.69       1974.89        70.66 o                         
 -17   9   3         27.80         47.99        46.05 o                         
 -16   9   3       2307.28       2366.36       169.80 o                         
 -15   9   3      12645.95      12725.90       268.46 o                         
 -14   9   3       7474.77       7448.11       151.93 o                         
 -13   9   3       3975.83       3975.65        68.77 o                         
 -12   9   3       4474.21       4602.29        73.66 o                         
 -11   9   3        209.25        260.83        16.84 o                         
 -10   9   3       1463.09       1565.89        38.85 o                         
  -9   9   3       1821.25       1856.38        48.58 o                         
  -8   9   3       7978.93       7698.15       184.60 o                         
  -7   9   3      12751.86      12543.25       246.09 o                         
  -6   9   3       1149.95       1195.15        44.69 o                         
  -5   9   3        156.27        223.34        13.36 o                         
  -4   9   3       4399.38       4456.35        64.70 o                         
  -3   9   3      21438.16      21308.34       253.15 o                         
  -2   9   3      19632.74      19123.04       220.35 o                         
  -1   9   3       5989.85       5829.01        83.46 o                         
   0   9   3        292.38        343.50        19.44 o                         
   1   9   3        391.17        356.34        19.19 o                         
   2   9   3        785.71        739.76        25.53 o                         
   3   9   3       2646.74       2459.13        47.29 o                         
   4   9   3       5259.82       5138.35        71.17 o                         
   5   9   3       8276.48       8184.69       114.14 o                         
   6   9   3        463.63        462.69        30.81 o                         
   7   9   3         12.75         35.11        31.04 o                         
   8   9   3       1109.72       1047.88        49.02 o                         
 -17  10   3        138.94        146.90        91.12 o                         
 -16  10   3        138.39        118.40        45.14 o                         
 -15  10   3       2536.31       2732.83        99.58 o                         
 -14  10   3       3306.42       3107.54        69.87 o                         
 -13  10   3       3383.79       3522.79        62.15 o                         
 -12  10   3       1180.84       1120.62        34.14 o                         
 -11  10   3        262.12        256.94        22.95 o                         
 -10  10   3       1732.40       1726.67        52.58 o                         
  -9  10   3       4942.84       5075.81       119.53 o                         
  -8  10   3      12816.74      13330.07       263.36 o                         
  -7  10   3      12597.51      12534.51       227.28 o                         
  -6  10   3       6273.92       6398.95       128.59 o                         
  -5  10   3        407.19        423.37        21.20 o                         
  -4  10   3       2022.24       2048.08        39.13 o                         
  -3  10   3       4245.21       4280.99        60.75 o                         
  -2  10   3       1188.11       1190.88        28.14 o                         
  -1  10   3         50.72         82.53        16.65 o                         
   0  10   3        157.10        165.79        17.12 o                         
   1  10   3        535.26        591.52        29.52 o                         
   2  10   3        593.23        612.42        23.66 o                         
   3  10   3       6875.93       6642.91        87.09 o                         
   4  10   3       9534.93       9406.94       126.44 o                         
   5  10   3       5619.29       5497.00        85.50 o                         
   6  10   3       2063.55       2213.19        69.55 o                         
   7  10   3         30.83         -9.37        35.06 o                         
 -16  11   3        565.02        631.85        49.44 o                         
 -15  11   3          4.85         41.77        29.26 o                         
 -14  11   3        572.20        547.35        31.83 o                         
 -13  11   3         81.98        103.37        19.48 o                         
 -12  11   3       1030.78       1111.69        45.40 o                         
 -11  11   3       4155.33       4232.16       120.44 o                         
 -10  11   3       3844.33       3909.06        80.10 o                         
  -9  11   3       4938.61       4971.31       111.16 o                         
  -8  11   3      10276.24      10416.13       197.24 o                         
  -7  11   3       9549.56       9534.83       182.10 o                         
  -6  11   3       5448.46       5369.79        93.57 o                         
  -5  11   3        679.65        721.24        29.53 o                         
  -4  11   3       1178.87       1192.86        30.72 o                         
  -3  11   3         60.42         92.78        13.22 o                         
  -2  11   3         90.92        109.34        13.86 o                         
  -1  11   3        836.93        821.66        35.70 o                         
   0  11   3       1592.64       1434.81        46.46 o                         
   1  11   3        358.99        346.86        23.09 o                         
   2  11   3       3530.06       3511.23        58.97 o                         
   3  11   3       6960.91       7026.74       101.38 o                         
   4  11   3       6126.26       6117.12       100.40 o                         
   5  11   3       5523.94       5675.37        99.57 o                         
   6  11   3       1657.81       1532.70        59.57 o                         
 -16  12   3       3986.03       4067.36       123.09 o                         
 -15  12   3        514.18        549.54        44.40 o                         
 -14  12   3         19.36         28.46        32.26 o                         
 -13  12   3          4.03         32.52        24.11 o                         
 -12  12   3       1064.90       1007.65        48.85 o                         
 -11  12   3        866.88        848.79        49.58 o                         
 -10  12   3        908.77        970.66        49.73 o                         
  -9  12   3        404.57        475.43        36.05 o                         
  -8  12   3       4528.77       4579.37       106.53 o                         
  -7  12   3       4367.92       4412.89       102.14 o                         
  -6  12   3       2754.22       2818.20        60.31 o                         
  -5  12   3       2766.23       2880.82        67.13 o                         
  -4  12   3       6034.20       5754.90        87.17 o                         
  -3  12   3        857.63        818.68        33.37 o                         
  -2  12   3        156.43        174.97        16.59 o                         
  -1  12   3       2844.42       2811.69        61.29 o                         
   0  12   3       1661.50       1566.92        45.32 o                         
   1  12   3        118.95        119.29        20.74 o                         
   2  12   3       1309.61       1214.08        41.10 o                         
   3  12   3       1250.70       1310.30        47.61 o                         
   4  12   3       2539.70       2715.98        77.45 o                         
   5  12   3       1463.61       1456.21       114.27 o                         
 -15  13   3       1627.25       1543.42       117.55 o                         
 -14  13   3        450.75        494.60        41.65 o                         
 -13  13   3         41.55         45.02        24.13 o                         
 -12  13   3         18.07         44.06        21.09 o                         
 -11  13   3        788.47        797.57        34.48 o                         
 -10  13   3       1993.92       2078.52       114.93 o                         
  -9  13   3        531.95        582.10        48.59 o                         
  -8  13   3        384.03        402.08        35.59 o                         
  -7  13   3       2626.34       2620.63        68.00 o                         
  -6  13   3       5015.44       4967.24        95.59 o                         
  -5  13   3      10531.43      10504.66       171.89 o                         
  -4  13   3       4909.12       4827.18        81.13 o                         
  -3  13   3       1107.97       1052.22        35.61 o                         
  -2  13   3       1165.39       1148.89        43.45 o                         
  -1  13   3       2125.40       2033.82        54.48 o                         
   0  13   3       1419.54       1443.93        67.76 o                         
   1  13   3        370.76        382.67        28.44 o                         
   2  13   3        272.53        270.75        36.11 o                         
   3  13   3         48.53         33.11        31.01 o                         
 -15  14   3        484.92        473.15        64.93 o                         
 -14  14   3         93.73        186.64        42.37 o                         
 -13  14   3        146.55        154.34        27.55 o                         
 -12  14   3       1874.23       2001.67        66.84 o                         
 -11  14   3       3162.89       3295.08        97.95 o                         
 -10  14   3       6386.92       6174.50       178.62 o                         
  -9  14   3       5218.61       5385.04       140.64 o                         
  -8  14   3         50.68        105.95        31.07 o                         
  -7  14   3       5922.29       5907.79       109.20 o                         
  -6  14   3       4745.78       4718.98        93.51 o                         
  -5  14   3       4153.48       4076.77        80.29 o                         
  -4  14   3       2377.67       2433.42        53.51 o                         
  -3  14   3       1407.14       1390.40        43.30 o                         
  -2  14   3         64.10         73.75        23.31 o                         
  -1  14   3        477.94        477.11        31.96 o                         
   0  14   3       3352.55       3356.66        89.76 o                         
   1  14   3       3626.51       3698.43        86.27 o                         
   2  14   3       1471.27       1405.92       110.06 o                         
 -14  15   3         56.29         49.35        38.07 o                         
 -13  15   3        525.00        537.69        56.57 o                         
 -12  15   3       4094.48       3944.21       131.86 o                         
 -11  15   3       5875.11       6099.77       146.37 o                         
 -10  15   3      10655.02      10380.37       211.33 o                         
  -9  15   3       5224.17       5255.48       127.57 o                         
  -8  15   3         88.63         91.26        23.16 o                         
  -7  15   3        957.37       1006.75        43.90 o                         
  -6  15   3       1206.58       1268.94        50.54 o                         
  -5  15   3        400.73        414.13        31.33 o                         
  -4  15   3        345.13        297.92        26.85 o                         
  -3  15   3        135.40        119.44        28.18 o                         
  -2  15   3        221.40        214.79        31.97 o                         
  -1  15   3        772.83        734.09        50.38 o                         
   0  15   3       4697.13       4925.58       237.15 o                         
 -12  16   3       3361.24       3443.01       120.50 o                         
 -11  16   3       6826.50       6854.15       161.55 o                         
 -10  16   3       8263.81       8048.49       178.21 o                         
  -9  16   3       2598.07       2755.76        94.03 o                         
  -8  16   3         58.51         48.80        27.78 o                         
  -7  16   3         28.50         41.34        29.24 o                         
  -6  16   3         47.37         66.21        33.63 o                         
  -5  16   3        422.66        330.73        38.46 o                         
  -4  16   3        695.13        646.23        41.04 o                         
  -3  16   3       1873.99       1833.57        80.43 o                         
  -2  16   3        119.90         79.84        93.09 o                         
  -8  17   3        285.28        288.27        37.75 o                         
  -7  17   3        402.52        409.71        46.30 o                         
   1 -18   4         17.63        -36.45       109.34 o                         
   2 -18   4         36.41          0.31        40.93 o                         
   3 -18   4        131.74        123.34        39.83 o                         
   4 -18   4       1537.56       1550.19        74.90 o                         
   5 -18   4        825.36        789.22        52.14 o                         
   6 -18   4        279.38        187.94        36.82 o                         
   7 -18   4       2844.89       2826.81        78.02 o                         
   8 -18   4       5342.46       5419.61       118.21 o                         
   9 -18   4       4598.02       4749.18       129.75 o                         
  -1 -17   4         80.21        121.72        44.79 o                         
   0 -17   4         64.97         73.69        37.78 o                         
   1 -17   4        170.11        239.84        38.60 o                         
   2 -17   4       2826.95       2959.90       182.88 o                         
   3 -17   4       6778.59       6510.82       172.83 o                         
   4 -17   4       4227.39       4236.71       111.20 o                         
   5 -17   4       1127.04       1120.50        56.55 o                         
   6 -17   4         38.05         47.65        26.90 o                         
   7 -17   4       1685.21       1733.64        60.47 o                         
   8 -17   4       6548.23       6312.64       175.24 o                         
   9 -17   4       3874.20       3716.46        92.09 o                         
  10 -17   4        618.19        614.36        39.02 o                         
  11 -17   4         59.26         53.71        43.54 o                         
  -3 -16   4        742.93        740.11        64.27 o                         
  -2 -16   4         55.81         45.96        41.92 o                         
  -1 -16   4        257.05        343.44        60.56 o                         
   0 -16   4         70.65         75.67        31.65 o                         
   1 -16   4        892.69        879.55        51.19 o                         
   2 -16   4       7883.29       7905.93       166.74 o                         
   3 -16   4      12694.02      12762.82       226.26 o                         
   4 -16   4       5859.82       5807.01       123.69 o                         
   5 -16   4       2281.35       2372.37        70.09 o                         
   6 -16   4         53.34         39.33        24.19 o                         
   7 -16   4       2839.60       2797.37        69.60 o                         
   8 -16   4       4249.92       4452.12       108.06 o                         
   9 -16   4        183.65        130.72        26.98 o                         
  10 -16   4       1348.28       1231.39        55.55 o                         
  11 -16   4        127.01        160.30        35.22 o                         
  12 -16   4         99.97        122.07        38.56 o                         
  -5 -15   4         35.48         67.11        52.48 o                         
  -4 -15   4        538.09        513.14        64.69 o                         
  -3 -15   4        301.37        291.12        45.75 o                         
  -2 -15   4         32.09         24.76        31.04 o                         
  -1 -15   4         49.33         47.70        28.71 o                         
   0 -15   4        155.32        164.61        28.37 o                         
   1 -15   4       2866.84       2717.20        76.38 o                         
   2 -15   4      11070.56      10799.80       195.21 o                         
   3 -15   4       8425.64       8463.15       159.53 o                         
   4 -15   4       5670.25       5632.64       117.13 o                         
   5 -15   4       2380.13       2335.33        67.33 o                         
   6 -15   4        483.16        440.90        32.65 o                         
   7 -15   4        182.13        215.58        24.38 o                         
   8 -15   4         21.70         26.45        21.96 o                         
   9 -15   4       2977.96       3000.88        67.78 o                         
  10 -15   4       2841.76       2885.87        74.66 o                         
  11 -15   4       1347.31       1319.26        68.84 o                         
  12 -15   4         35.30         88.56        38.40 o                         
  13 -15   4       1865.18       1988.84       106.71 o                         
  -6 -14   4       2971.60       3036.23       106.14 o                         
  -5 -14   4       3930.05       3740.04       130.37 o                         
  -4 -14   4       1660.46       1647.16        64.67 o                         
  -3 -14   4       1044.05        959.66        55.04 o                         
  -2 -14   4        733.80        741.85        43.63 o                         
  -1 -14   4        196.18        171.25        30.35 o                         
   0 -14   4        594.52        564.27        34.24 o                         
   1 -14   4        418.72        443.06        30.87 o                         
   2 -14   4       4069.04       4202.46        95.95 o                         
   3 -14   4       6320.21       6646.74       129.68 o                         
   4 -14   4       5039.54       4821.41        92.48 o                         
   5 -14   4        948.68        959.27        36.72 o                         
   6 -14   4       2054.12       2000.83        61.76 o                         
   7 -14   4       1771.69       1816.12        49.90 o                         
   8 -14   4       4639.91       4385.35        89.68 o                         
   9 -14   4       2554.65       2404.19        58.13 o                         
  10 -14   4       6314.28       6426.95       140.19 o                         
  11 -14   4       2556.86       2576.18        90.71 o                         
  12 -14   4        187.32        200.75        42.18 o                         
  13 -14   4       2009.68       1889.36        83.88 o                         
  14 -14   4       2424.88       2453.87       221.73 o                         
  -7 -13   4       4801.78       4823.89       120.79 o                         
  -6 -13   4       9748.49       9971.66       233.99 o                         
  -5 -13   4       3886.53       3582.06        86.23 o                         
  -4 -13   4       1102.60       1091.13        49.53 o                         
  -3 -13   4       1708.57       1869.60        51.29 o                         
  -2 -13   4         92.26         77.68        21.69 o                         
  -1 -13   4         43.38         35.29        19.72 o                         
   0 -13   4        864.69        953.17        52.53 o                         
   1 -13   4       1048.57       1158.86        45.36 o                         
   2 -13   4          5.92         17.75        17.45 o                         
   3 -13   4        212.22        249.51        20.50 o                         
   4 -13   4        255.81        274.73        19.17 o                         
   5 -13   4       1679.75       1639.55        46.72 o                         
   6 -13   4       4478.71       4539.22        96.14 o                         
   7 -13   4       7122.74       7034.40       142.77 o                         
   8 -13   4       2177.23       2266.84        61.37 o                         
   9 -13   4       4917.28       4818.27       102.48 o                         
  10 -13   4       6671.98       6546.11       132.28 o                         
  11 -13   4       1435.09       1425.56        57.78 o                         
  12 -13   4         63.67         63.50        36.89 o                         
  13 -13   4         15.61        -58.59        58.59 o                         
  14 -13   4         57.72        102.88        45.48 o                         
  -9 -12   4        190.08         84.52        46.73 o                         
  -8 -12   4       1138.52        995.63        54.62 o                         
  -7 -12   4       9679.64       9749.84       192.50 o                         
  -6 -12   4       6714.85       6787.51       132.81 o                         
  -5 -12   4       2038.92       2059.11        83.78 o                         
  -4 -12   4       1228.75       1273.55        42.07 o                         
  -3 -12   4        566.28        566.66        28.83 o                         
  -2 -12   4        174.52        168.12        21.36 o                         
  -1 -12   4       4114.10       3966.85        80.96 o                         
   0 -12   4      14880.11      15006.43       234.56 o                         
   1 -12   4      14063.04      14355.79       224.02 o                         
   2 -12   4       3292.67       3330.97        85.23 o                         
   3 -12   4        165.33        193.13        17.16 o                         
   4 -12   4        532.40        577.25        23.86 o                         
   5 -12   4       2352.43       2333.07        50.46 o                         
   6 -12   4       7932.92       7983.06       135.77 o                         
   7 -12   4       2028.72       2031.19        55.11 o                         
   8 -12   4       2390.55       2329.27        61.97 o                         
   9 -12   4        850.59        968.38        37.62 o                         
  10 -12   4       3145.65       3135.52        67.10 o                         
  11 -12   4       6069.07       6134.75       125.66 o                         
  12 -12   4       3572.61       3692.24        98.48 o                         
  13 -12   4       2429.94       2513.01        89.57 o                         
  14 -12   4       1154.17       1191.04        67.72 o                         
 -10 -11   4       1678.34       1526.59        63.36 o                         
  -9 -11   4         18.24          3.85        36.63 o                         
  -8 -11   4       1914.40       1892.88        60.23 o                         
  -7 -11   4       4442.44       4416.30        79.27 o                         
  -6 -11   4       2743.29       2631.58        67.00 o                         
  -5 -11   4        175.84        183.18        22.61 o                         
  -4 -11   4         32.57         12.27        19.33 o                         
  -3 -11   4        121.02        143.67        18.07 o                         
  -2 -11   4       1095.51       1167.32        33.47 o                         
  -1 -11   4      11402.16      11277.24       193.47 o                         
   0 -11   4      26467.30      25944.14       382.87 o                         
   1 -11   4      16713.04      16703.47       239.21 o                         
   2 -11   4       5395.61       5529.62        91.10 o                         
   3 -11   4        552.59        557.08        20.88 o                         
   4 -11   4       2634.07       2663.68        55.84 o                         
   5 -11   4       2940.04       2797.07        56.48 o                         
   6 -11   4         15.86         43.68        14.90 o                         
   7 -11   4         28.83         34.80        14.15 o                         
   8 -11   4         17.85         19.46        12.33 o                         
   9 -11   4         38.10         53.16        14.11 o                         
  10 -11   4       2525.01       2512.96        59.78 o                         
  11 -11   4       9483.86       9892.45       156.60 o                         
  12 -11   4       8522.33       8528.67       160.29 o                         
  13 -11   4       5301.89       5313.57       128.48 o                         
  14 -11   4       2145.64       2119.34       194.74 o                         
  15 -11   4        837.68        868.20        66.11 o                         
 -10 -10   4       1525.98       1409.11        61.51 o                         
  -9 -10   4         91.10         99.55        28.22 o                         
  -8 -10   4         23.92         35.22        22.10 o                         
  -7 -10   4        249.98        308.21        24.08 o                         
  -6 -10   4          6.62         34.61        17.98 o                         
  -5 -10   4       3890.69       3796.77        62.59 o                         
  -4 -10   4       4734.25       4565.72        77.43 o                         
  -3 -10   4         19.72         28.64        13.58 o                         
  -2 -10   4       2858.22       2768.97        50.78 o                         
  -1 -10   4      10826.34      10910.67       174.92 o                         
   0 -10   4      23377.43      23269.67       322.86 o                         
   1 -10   4      29124.69      29103.83       396.70 o                         
   2 -10   4       5405.07       5066.65        78.24 o                         
   3 -10   4        129.75        200.63        14.19 o                         
   4 -10   4       1085.92       1017.47        29.30 o                         
   5 -10   4       3773.14       3830.04        78.65 o                         
   6 -10   4        606.76        607.55        28.20 o                         
   7 -10   4       9446.28       9378.06       136.94 o                         
   8 -10   4       9763.49       9771.88       128.80 o                         
   9 -10   4        204.52        217.94        16.51 o                         
  10 -10   4       5946.59       6154.22       134.22 o                         
  11 -10   4       8577.65       8765.49       133.48 o                         
  12 -10   4       5384.01       5298.61       114.69 o                         
  13 -10   4       4146.48       4117.27       110.31 o                         
  14 -10   4       1246.03       1186.92        73.36 o                         
  15 -10   4        206.95        140.30        48.18 o                         
 -11  -9   4       1912.80       1907.65        98.62 o                         
 -10  -9   4        895.22        913.83        38.74 o                         
  -9  -9   4       2341.09       2403.24        60.20 o                         
  -8  -9   4       1821.93       1767.89        46.38 o                         
  -7  -9   4       1498.29       1500.83        48.60 o                         
  -6  -9   4       4614.82       4549.01        72.25 o                         
  -5  -9   4      10966.20      10507.78       141.72 o                         
  -4  -9   4       3489.21       3416.79        63.72 o                         
  -3  -9   4        204.62        195.98        15.54 o                         
  -2  -9   4       2982.72       3124.26        56.07 o                         
  -1  -9   4      10826.47      10820.49       152.47 o                         
   0  -9   4      29612.44      29945.47       461.75 o                         
   1  -9   4       9565.15       9704.25       143.67 o                         
   2  -9   4         93.58        146.57        10.35 o                         
   3  -9   4        931.33        905.63        26.82 o                         
   4  -9   4       6303.85       6225.75       103.52 o                         
   5  -9   4      10489.31      10238.04       162.80 o                         
   6  -9   4      14268.16      14233.95       192.38 o                         
   7  -9   4      15054.40      14917.44       194.74 o                         
   8  -9   4      13573.98      13536.77       173.73 o                         
   9  -9   4        492.45        551.47        27.33 o                         
  10  -9   4       3368.01       3419.76        66.37 o                         
  11  -9   4       3579.57       3654.29        76.19 o                         
  12  -9   4       3428.30       3551.04        76.89 o                         
  13  -9   4       1345.78       1267.55        54.32 o                         
  14  -9   4         32.86         14.51        34.70 o                         
  15  -9   4         95.31         78.49        41.11 o                         
 -12  -8   4        270.88        280.14        40.61 o                         
 -11  -8   4        520.48        577.19        34.04 o                         
 -10  -8   4       1395.66       1363.69        44.87 o                         
  -9  -8   4       3225.72       3406.05        62.45 o                         
  -8  -8   4       6713.63       6694.50        96.22 o                         
  -7  -8   4       4187.47       4288.39        77.78 o                         
  -6  -8   4      10581.11      10632.64       138.78 o                         
  -5  -8   4       3685.06       3735.63        61.21 o                         
  -4  -8   4       6030.25       5804.93        79.52 o                         
  -3  -8   4        280.38        270.27        15.66 o                         
  -2  -8   4          8.55         52.25         9.09 o                         
  -1  -8   4       3040.37       3060.98        54.00 o                         
   0  -8   4       3886.89       4054.00        68.94 o                         
   1  -8   4         24.67         52.35        12.65 o                         
   2  -8   4        577.27        698.03        19.43 o                         
   3  -8   4        368.64        461.43        19.77 o                         
   4  -8   4       4781.34       4857.23        96.91 o                         
   5  -8   4      22773.37      23125.90       288.57 o                         
   6  -8   4      25350.44      25220.05       277.19 o                         
   7  -8   4      20273.00      20018.34       233.90 o                         
   8  -8   4       9185.23       9529.78       123.52 o                         
   9  -8   4        379.29        354.91        20.56 o                         
  10  -8   4       1168.50       1199.32        33.74 o                         
  11  -8   4       1536.92       1509.45        41.64 o                         
  12  -8   4         86.51         76.62        22.32 o                         
  13  -8   4        566.94        547.47        39.84 o                         
  14  -8   4        933.57       1000.03        51.91 o                         
  15  -8   4        173.91        178.94        42.97 o                         
 -13  -7   4       3588.98       3590.64        89.09 o                         
 -12  -7   4         63.73        100.99        30.79 o                         
 -11  -7   4       1980.01       1978.10        76.51 o                         
 -10  -7   4       1588.21       1688.44        45.25 o                         
  -9  -7   4       3387.31       3426.36        67.96 o                         
  -8  -7   4       4753.91       4880.08        78.24 o                         
  -7  -7   4       2846.47       2883.46        64.24 o                         
  -6  -7   4       2534.15       2536.11        55.61 o                         
  -5  -7   4       5648.91       5345.09        83.71 o                         
  -4  -7   4      14660.75      14259.73       170.51 o                         
  -3  -7   4       3778.22       3625.61        55.83 o                         
  -2  -7   4       3013.54       2958.02        46.97 o                         
  -1  -7   4       7986.66       7874.29       102.92 o                         
   0  -7   4       4361.98       4473.54        63.51 o                         
   1  -7   4         14.28         61.14         7.71 o                         
   2  -7   4         48.52         58.04         7.15 o                         
   3  -7   4         31.87         52.94         6.46 o                         
   4  -7   4      14809.24      15737.13       191.65 o                         
   5  -7   4      12704.83      12560.38       171.84 o                         
   6  -7   4      12735.50      12477.39       141.51 o                         
   7  -7   4       7430.31       7727.23        94.29 o                         
   8  -7   4       2490.11       2483.22        41.37 o                         
   9  -7   4       3070.90       3084.74        49.30 o                         
  10  -7   4        283.80        320.39        19.17 o                         
  11  -7   4        334.91        388.19        21.83 o                         
  12  -7   4       4652.08       4538.06        77.72 o                         
  13  -7   4       4970.34       5089.07        96.71 o                         
  14  -7   4       1433.42       1546.34        58.12 o                         
  15  -7   4         61.40         76.39        41.88 o                         
 -13  -6   4       5785.14       6176.62       117.66 o                         
 -12  -6   4         47.09         38.59        28.31 o                         
 -11  -6   4        941.95        958.56        38.26 o                         
 -10  -6   4       1064.95       1127.70        43.29 o                         
  -9  -6   4       1176.93       1283.80        38.94 o                         
  -8  -6   4        350.46        349.59        21.80 o                         
  -7  -6   4        752.07        838.59        28.48 o                         
  -6  -6   4        228.66        279.99        18.36 o                         
  -5  -6   4       6203.96       5898.81        90.97 o                         
  -4  -6   4      25439.38      25321.79       301.74 o                         
  -3  -6   4      13817.32      13487.61       159.73 o                         
  -2  -6   4      28802.25      28684.61       310.39 o                         
  -1  -6   4      25780.38      24710.51       281.39 o                         
   0  -6   4       7161.63       7266.39        92.94 o                         
   1  -6   4       4946.10       5217.11        58.34 o                         
   2  -6   4       2887.63       3364.09        36.83 o                         
   3  -6   4         86.60        125.86         7.98 o                         
   4  -6   4        300.03        289.32         8.43 o                         
   5  -6   4        824.37        871.22        16.91 o                         
   6  -6   4        278.87        328.15        14.87 o                         
   7  -6   4       2204.08       2185.51        36.43 o                         
   8  -6   4       7984.94       8263.34       101.58 o                         
   9  -6   4       5518.20       5644.55        82.77 o                         
  10  -6   4       1074.56       1083.97        30.65 o                         
  11  -6   4       5219.88       5357.93        80.37 o                         
  12  -6   4       6116.79       6094.03        93.46 o                         
  13  -6   4       3913.01       3780.88        76.60 o                         
  14  -6   4       1546.28       1498.36        57.90 o                         
  15  -6   4        331.66        291.94        42.77 o                         
 -14  -5   4       7809.13       7741.81       214.64 o                         
 -13  -5   4       3405.34       3581.42        82.85 o                         
 -12  -5   4        120.51        118.52        27.13 o                         
 -11  -5   4        495.16        546.07        29.25 o                         
 -10  -5   4         22.22         78.16        18.77 o                         
  -9  -5   4        576.69        659.58        30.48 o                         
  -8  -5   4       4895.85       4806.18        77.15 o                         
  -7  -5   4       3730.58       3933.45        63.13 o                         
  -6  -5   4       2980.96       3119.29        52.29 o                         
  -5  -5   4       6303.56       6555.64        84.17 o                         
  -4  -5   4      16798.97      16338.16       184.67 o                         
  -3  -5   4      33651.21      32215.96       346.65 o                         
  -2  -5   4      34595.89      34163.99       365.65 o                         
  -1  -5   4      16038.51      16381.91       181.08 o                         
   0  -5   4       3248.58       3427.78        38.59 o                         
   1  -5   4       1595.02       1784.33        21.72 o                         
   2  -5   4       4201.39       4351.62        39.57 o                         
   3  -5   4       1612.63       1307.13        15.96 o                         
   4  -5   4       9022.46       8776.97        74.39 o                         
   5  -5   4       6125.65       6323.68        61.54 o                         
   6  -5   4         43.67         70.01         7.68 o                         
   7  -5   4       2719.64       3051.62        44.04 o                         
   8  -5   4       2603.67       2582.14        41.15 o                         
   9  -5   4       2367.96       2286.85        41.24 o                         
  10  -5   4       5033.40       5182.76        79.17 o                         
  11  -5   4       3991.74       3891.87        68.65 o                         
  12  -5   4       2870.74       2721.42        70.90 o                         
  13  -5   4       3366.53       3316.35        74.83 o                         
  14  -5   4       1476.04       1389.55        61.28 o                         
  15  -5   4       1159.79        953.29        54.15 o                         
 -15  -4   4       5267.54       5401.73       186.01 o                         
 -14  -4   4       3164.83       3252.36       102.29 o                         
 -13  -4   4       1209.33       1164.84        49.54 o                         
 -12  -4   4        273.50        260.59        25.12 o                         
 -11  -4   4        130.12        148.76        24.42 o                         
 -10  -4   4        377.31        511.55        22.94 o                         
  -9  -4   4      13868.99      13662.76       187.66 o                         
  -8  -4   4      15746.25      15863.08       178.72 o                         
  -7  -4   4      13534.10      13585.57       159.75 o                         
  -6  -4   4       1985.13       1840.63        32.61 o                         
  -5  -4   4       1967.18       1852.12        31.27 o                         
  -4  -4   4      21297.26      19948.23       228.37 o                         
  -3  -4   4      23136.09      22919.25       296.42 o                         
  -2  -4   4      12134.45      12190.56       131.88 o                         
  -1  -4   4       6109.80       6163.62        63.85 o                         
   0  -4   4        159.30        170.61         6.03 o                         
   1  -4   4        214.78        272.78         6.06 o                         
   2  -4   4      12287.32      12517.37        89.44 o                         
   3  -4   4      45440.20      45938.25       344.68 o                         
   4  -4   4      26082.47      25259.97       194.32 o                         
   5  -4   4      14472.98      14400.78       122.45 o                         
   6  -4   4        457.61        529.19        18.02 o                         
   7  -4   4        425.41        435.73        16.88 o                         
   8  -4   4       3381.20       3489.97        50.83 o                         
   9  -4   4       5457.19       5618.41        73.88 o                         
  10  -4   4        766.38        805.04        36.71 o                         
  11  -4   4         43.62         79.96        18.75 o                         
  12  -4   4       1133.74       1067.91        43.11 o                         
  13  -4   4       1370.49       1227.27        50.33 o                         
  14  -4   4       2202.53       2060.14        70.96 o                         
  15  -4   4       3543.48       3726.38       160.39 o                         
 -15  -3   4        194.39        195.98        53.05 o                         
 -14  -3   4        559.54        504.40        39.70 o                         
 -13  -3   4        630.08        659.16        34.57 o                         
 -12  -3   4         57.25         64.41        19.27 o                         
 -11  -3   4        493.27        543.07        22.91 o                         
 -10  -3   4      12861.36      12993.64       150.10 o                         
  -9  -3   4      23632.69      23656.51       247.86 o                         
  -8  -3   4      14878.78      14715.10       160.05 o                         
  -7  -3   4      14590.72      14739.72       148.97 o                         
  -6  -3   4       4511.74       4320.12        48.36 o                         
  -5  -3   4       3559.61       3751.23        46.20 o                         
  -4  -3   4      17635.86      17035.94       166.29 o                         
  -3  -3   4        717.96        730.96        12.91 o                         
  -2  -3   4       4303.78       4000.54        40.22 o                         
  -1  -3   4       2676.47       2665.26        24.19 o                         
   0  -3   4       3373.49       3580.48        27.11 o                         
   1  -3   4        353.78        406.05         6.32 o                         
   2  -3   4      25145.99      26041.14       176.27 o                         
   3  -3   4      93788.91      97662.82       676.56 o                         
   4  -3   4      31951.97      30939.41       216.93 o                         
   5  -3   4       7762.85       8003.81        69.20 o                         
   6  -3   4       1176.44       1278.85        21.21 o                         
   7  -3   4         35.24         51.38         7.25 o                         
   8  -3   4       2556.68       2467.76        51.41 o                         
   9  -3   4        172.62        227.08        18.87 o                         
  10  -3   4       2180.46       2106.82        40.84 o                         
  11  -3   4       1717.07       1709.38        42.98 o                         
  12  -3   4          6.39         -8.08        23.98 o                         
  13  -3   4         59.20         72.26        30.29 o                         
  14  -3   4       2459.33       2363.16        76.32 o                         
 -16  -2   4        944.68        949.68        66.44 o                         
 -15  -2   4        299.81        245.16        41.83 o                         
 -14  -2   4          8.04         29.70        28.12 o                         
 -13  -2   4        399.23        371.09        28.24 o                         
 -12  -2   4        309.32        287.08        20.55 o                         
 -11  -2   4       3938.80       3784.10        56.73 o                         
 -10  -2   4       5871.67       6103.10        74.70 o                         
  -9  -2   4      12481.35      12485.94       138.99 o                         
  -8  -2   4      19528.84      19041.67       188.76 o                         
  -7  -2   4      19217.96      18942.96       164.76 o                         
  -6  -2   4       1310.84       1212.20        17.66 o                         
  -5  -2   4        254.77        355.80        11.33 o                         
  -4  -2   4       1773.59       1789.88        22.15 o                         
  -3  -2   4      13009.44      13708.34       131.09 o                         
  -2  -2   4      12466.53      12886.21        97.61 o                         
  -1  -2   4      24535.02      24363.28       163.73 o                         
   0  -2   4        608.97        557.79         6.86 o                         
   1  -2   4        364.78        383.61         6.01 o                         
   2  -2   4      19041.60      18944.38       131.90 o                         
   3  -2   4      58710.00      60286.42       391.25 o                         
   4  -2   4      25749.85      26269.10       191.83 o                         
   5  -2   4      13127.29      13582.30       122.02 o                         
   6  -2   4       1994.88       1950.69        29.02 o                         
   7  -2   4        162.45        207.47        14.43 o                         
   8  -2   4         81.57        118.81        14.29 o                         
   9  -2   4       8166.93       7783.40        97.71 o                         
  10  -2   4      10859.68      10818.42       150.60 o                         
  11  -2   4       4627.68       4631.07        65.36 o                         
  12  -2   4        482.45        546.25        28.97 o                         
  13  -2   4        456.51        378.02        37.09 o                         
  14  -2   4       2605.98       2611.70        77.86 o                         
 -16  -1   4       2604.14       2713.90        93.95 o                         
 -15  -1   4       1372.43       1312.69        58.27 o                         
 -14  -1   4        558.68        559.00        36.47 o                         
 -13  -1   4        488.64        536.20        27.99 o                         
 -12  -1   4       1058.76       1095.98        32.91 o                         
 -11  -1   4        123.78        136.92        13.99 o                         
 -10  -1   4        414.56        465.25        19.03 o                         
  -9  -1   4       4169.31       4091.15        50.38 o                         
  -8  -1   4       6348.39       6369.12        62.79 o                         
  -7  -1   4       5336.88       5110.03        47.06 o                         
  -6  -1   4      18614.90      18551.81       152.18 o                         
  -5  -1   4       4623.60       4391.45        40.59 o                         
  -4  -1   4       7907.04       7964.28        61.48 o                         
  -3  -1   4      24912.63      24766.79       179.87 o                         
  -2  -1   4      12072.54      12066.13        81.77 o                         
  -1  -1   4       4908.29       4977.17        34.99 o                         
   0  -1   4       1172.89       1170.80        11.06 o                         
   1  -1   4        222.00        253.81         6.65 o                         
   2  -1   4       6272.50       6430.65        48.21 o                         
   3  -1   4       7407.88       7274.04        57.41 o                         
   4  -1   4      10705.22      10477.69        81.86 o                         
   5  -1   4        234.45        218.96         9.33 o                         
   6  -1   4        113.65        181.10         9.91 o                         
   7  -1   4       4025.15       4067.89        49.32 o                         
   8  -1   4       3120.90       3159.62        45.41 o                         
   9  -1   4      11105.89      11178.84       120.31 o                         
  10  -1   4       9976.69      10158.86       122.27 o                         
  11  -1   4       6934.38       7089.39        92.53 o                         
  12  -1   4        489.29        537.96        29.83 o                         
  13  -1   4       1911.05       1871.95        69.34 o                         
  14  -1   4       1062.54       1008.90        60.54 o                         
 -16   0   4       4270.42       4148.21       110.70 o                         
 -15   0   4       1577.81       1604.40        59.19 o                         
 -14   0   4        232.51        237.36        29.37 o                         
 -13   0   4        251.03        249.92        24.16 o                         
 -12   0   4       2049.90       2023.21        42.14 o                         
 -11   0   4       6311.98       6401.86        84.02 o                         
 -10   0   4       3587.87       3534.94        50.16 o                         
  -9   0   4         45.60         58.61         8.65 o                         
  -8   0   4         24.87         46.68         6.27 o                         
  -7   0   4       1563.56       1452.01        19.00 o                         
  -6   0   4      36179.76      36017.33       292.89 o                         
  -5   0   4      22902.94      22354.54       172.85 o                         
  -4   0   4       3711.39       3790.99        32.40 o                         
  -3   0   4       2783.88       2941.45        24.47 o                         
  -2   0   4      15485.06      15231.06       105.34 o                         
  -1   0   4       2017.60       1845.47        16.31 o                         
   0   0   4       8849.00       8829.72        61.67 o                         
   1   0   4      10298.65      10150.62        71.20 o                         
   2   0   4      10048.65      10407.56        74.85 o                         
   3   0   4        119.72        149.87         6.23 o                         
   4   0   4         73.85        122.71         7.85 o                         
   5   0   4       1498.90       1439.19        23.82 o                         
   6   0   4       1063.30       1104.82        21.47 o                         
   7   0   4       2584.51       2667.11        36.30 o                         
   8   0   4       5403.45       5575.60        68.95 o                         
   9   0   4       8697.95       8431.07        97.36 o                         
  10   0   4       9610.36       9677.24       110.48 o                         
  11   0   4       4700.19       4607.23        68.26 o                         
  12   0   4        337.27        312.53        28.22 o                         
  13   0   4         30.95         -5.00        35.99 o                         
 -17   1   4       3326.85       3075.31       120.26 o                         
 -16   1   4       1584.13       1557.67       108.70 o                         
 -15   1   4        413.02        395.32        34.07 o                         
 -14   1   4         88.30         94.36        24.02 o                         
 -13   1   4       1024.53       1007.29        32.92 o                         
 -12   1   4      10912.46      10950.38       133.73 o                         
 -11   1   4      13980.26      13970.98       153.95 o                         
 -10   1   4      19080.91      18941.15       207.41 o                         
  -9   1   4       1341.83       1366.48        25.42 o                         
  -8   1   4        102.63        177.32         9.19 o                         
  -7   1   4       7255.73       6968.09        57.29 o                         
  -6   1   4      20130.46      19570.19       155.67 o                         
  -5   1   4      17120.98      17632.04       137.16 o                         
  -4   1   4       7266.55       7592.57        57.27 o                         
  -3   1   4       4993.77       4885.66        37.10 o                         
  -2   1   4      14759.29      15548.77       104.73 o                         
  -1   1   4       1255.44       1393.50        13.02 o                         
   0   1   4      28589.52      28308.50       190.96 o                         
   1   1   4      58531.92      60513.84       414.93 o                         
   2   1   4       8074.23       7496.16        60.82 o                         
   3   1   4       2703.29       2480.37        25.34 o                         
   4   1   4        868.89        892.56        15.99 o                         
   5   1   4         66.12        106.89         8.53 o                         
   6   1   4        351.05        418.19        14.56 o                         
   7   1   4        969.40        969.21        22.97 o                         
   8   1   4       1809.30       1791.89        35.09 o                         
   9   1   4       3255.67       3242.78        53.34 o                         
  10   1   4       3536.52       3602.25        59.92 o                         
  11   1   4       1994.19       2030.63        47.15 o                         
  12   1   4        752.12        763.23        45.57 o                         
  13   1   4       1915.69       1790.54        74.12 o                         
 -17   2   4        541.50        536.10        59.98 o                         
 -16   2   4        338.14        338.89        39.40 o                         
 -15   2   4         83.60        109.82        31.90 o                         
 -14   2   4        269.97        245.59        28.47 o                         
 -13   2   4       3252.96       3243.08        60.48 o                         
 -12   2   4      15030.38      15348.05       195.55 o                         
 -11   2   4      26094.93      26143.09       271.17 o                         
 -10   2   4      29219.71      28839.46       277.82 o                         
  -9   2   4       3309.81       3129.81        37.80 o                         
  -8   2   4       4607.33       4522.96        44.81 o                         
  -7   2   4      13255.96      13567.47       106.66 o                         
  -6   2   4       1376.71       1317.10        14.52 o                         
  -5   2   4       1736.64       1858.92        17.35 o                         
  -4   2   4      10886.22      10900.57        86.60 o                         
  -3   2   4      32937.84      34569.77       254.23 o                         
  -2   2   4       2175.78       2230.98        21.57 o                         
  -1   2   4      22859.63      22670.43       169.07 o                         
   0   2   4      45480.23      46011.93       357.13 o                         
   1   2   4      25350.94      23810.44       192.91 o                         
   2   2   4      21871.38      21799.67       168.87 o                         
   3   2   4       3847.43       4034.38        40.33 o                         
   4   2   4        743.04        763.02        18.04 o                         
   5   2   4         81.31        117.12         9.16 o                         
   6   2   4        433.35        517.28        16.30 o                         
   7   2   4       1037.40       1037.54        28.07 o                         
   8   2   4       1081.17       1114.17        31.11 o                         
   9   2   4        272.71        282.31        20.08 o                         
  10   2   4        169.83        155.76        21.34 o                         
  11   2   4       2211.55       2223.07        65.52 o                         
  12   2   4       2964.74       2983.63        77.44 o                         
 -17   3   4        919.13        927.15        68.98 o                         
 -16   3   4       3151.58       2988.95        86.83 o                         
 -15   3   4         54.20         73.08        27.91 o                         
 -14   3   4        551.18        588.00        27.70 o                         
 -13   3   4       4846.74       4857.49        84.16 o                         
 -12   3   4      14316.60      14623.42       171.88 o                         
 -11   3   4      27785.40      27395.30       296.33 o                         
 -10   3   4      10777.43      10770.48       114.57 o                         
  -9   3   4        850.90        855.63        14.52 o                         
  -8   3   4        158.21        189.29         7.43 o                         
  -7   3   4        573.43        626.18         9.91 o                         
  -6   3   4       3330.23       3523.82        33.04 o                         
  -5   3   4      12725.68      12743.72       109.84 o                         
  -4   3   4      63244.47      65031.21       520.87 o                         
  -3   3   4      14281.51      14481.60       123.60 o                         
  -2   3   4       4789.60       4839.18        43.50 o                         
  -1   3   4      30877.71      30547.04       239.20 o                         
   0   3   4      28444.19      28017.47       220.84 o                         
   1   3   4      31395.70      30497.43       257.04 o                         
   2   3   4      15680.08      15078.75       130.09 o                         
   3   3   4        119.28        164.89        10.24 o                         
   4   3   4         87.45        104.10         8.41 o                         
   5   3   4        531.61        520.88        16.21 o                         
   6   3   4       5395.68       5354.57        60.84 o                         
   7   3   4       6380.04       6384.29        72.99 o                         
   8   3   4       9515.18       9605.53       109.65 o                         
   9   3   4       2822.54       2930.16        52.46 o                         
  10   3   4         24.23         30.98        21.27 o                         
  11   3   4       2751.96       2751.60        64.36 o                         
  12   3   4       1332.96       1277.98        69.56 o                         
 -17   4   4       2273.90       2122.69        90.63 o                         
 -16   4   4        749.22        721.57        55.47 o                         
 -15   4   4        329.16        414.04        40.12 o                         
 -14   4   4          0.32         29.54        19.19 o                         
 -13   4   4       1885.31       1761.49        38.60 o                         
 -12   4   4       3650.06       3660.41        57.56 o                         
 -11   4   4      13015.66      12970.07       147.53 o                         
 -10   4   4       3254.29       3334.82        41.33 o                         
  -9   4   4       2268.56       2355.08        27.88 o                         
  -8   4   4        720.90        795.61        13.77 o                         
  -7   4   4       3484.68       3460.71        35.75 o                         
  -6   4   4      11196.31      11082.03        93.07 o                         
  -5   4   4      32377.14      32759.02       271.94 o                         
  -4   4   4      29568.55      29420.00       256.26 o                         
  -3   4   4      10896.78      10995.19       108.32 o                         
  -2   4   4       2177.99       2314.45        26.40 o                         
  -1   4   4       8356.26       8353.01        73.37 o                         
   0   4   4      22890.12      23184.11       197.46 o                         
   1   4   4       6044.23       5753.36        60.18 o                         
   2   4   4       2116.39       2127.86        30.63 o                         
   3   4   4       3628.89       3909.60        52.37 o                         
   4   4   4         85.85        110.31        10.03 o                         
   5   4   4       2773.28       2913.08        42.30 o                         
   6   4   4      11137.61      11110.23       117.76 o                         
   7   4   4      14141.30      13834.34       142.76 o                         
   8   4   4      13304.04      13447.89       154.24 o                         
   9   4   4       3478.88       3396.40        57.01 o                         
  10   4   4        456.47        448.35        31.21 o                         
  11   4   4       1257.65       1301.01        48.77 o                         
 -17   5   4       1244.70       1265.45        65.66 o                         
 -16   5   4        970.90        914.69        54.27 o                         
 -15   5   4       2530.71       2465.35        82.10 o                         
 -14   5   4        370.37        375.05        25.06 o                         
 -13   5   4        163.95        156.22        20.90 o                         
 -12   5   4         81.61        119.91        14.48 o                         
 -11   5   4          7.96         27.33         9.19 o                         
 -10   5   4        113.75        146.79         8.92 o                         
  -9   5   4        151.50        201.15         9.12 o                         
  -8   5   4       3047.59       3011.78        35.92 o                         
  -7   5   4      17355.33      17652.32       157.95 o                         
  -6   5   4      19009.06      18723.48       190.66 o                         
  -5   5   4      29455.30      29394.76       293.73 o                         
  -4   5   4      19399.14      19433.16       204.03 o                         
  -3   5   4      12191.13      12452.04       122.28 o                         
  -2   5   4         85.89        115.67         6.83 o                         
  -1   5   4       1832.98       1704.10        24.50 o                         
   0   5   4          5.95         37.46         5.75 o                         
   1   5   4        909.09        927.93        20.07 o                         
   2   5   4       1850.98       1832.71        29.23 o                         
   3   5   4       1530.94       1426.84        25.60 o                         
   4   5   4        274.34        302.35        14.47 o                         
   5   5   4       4186.10       4083.92        54.10 o                         
   6   5   4      15747.21      15902.52       165.95 o                         
   7   5   4      12496.07      12756.62       150.40 o                         
   8   5   4       5093.33       5148.32        79.02 o                         
   9   5   4        932.54        948.04        39.61 o                         
  10   5   4         61.65         25.03        33.25 o                         
 -17   6   4       1092.55        913.32        62.87 o                         
 -16   6   4       2121.34       2236.31        88.53 o                         
 -15   6   4       2582.39       2614.23        78.78 o                         
 -14   6   4       3401.84       3442.07        76.21 o                         
 -13   6   4       6229.74       6283.62        97.11 o                         
 -12   6   4       6396.46       6508.01        78.22 o                         
 -11   6   4         43.07         64.63         9.99 o                         
 -10   6   4        361.70        398.70        13.25 o                         
  -9   6   4         12.12         43.40         7.26 o                         
  -8   6   4       3046.02       3099.44        41.40 o                         
  -7   6   4       9897.85      10257.58       131.71 o                         
  -6   6   4       4407.87       4385.80        54.54 o                         
  -5   6   4       4983.08       5059.62        67.06 o                         
  -4   6   4      15479.50      15453.45       165.41 o                         
  -3   6   4      20532.93      20604.26       210.37 o                         
  -2   6   4        367.23        402.96        12.03 o                         
  -1   6   4       1279.67       1215.06        19.24 o                         
   0   6   4       3718.92       3545.62        47.52 o                         
   1   6   4       4257.92       4127.73        49.74 o                         
   2   6   4       1979.29       2018.73        32.29 o                         
   3   6   4       1534.76       1530.19        28.25 o                         
   4   6   4       1666.83       1583.64        30.65 o                         
   5   6   4       3996.77       3972.34        55.49 o                         
   6   6   4       8401.28       8338.54        96.83 o                         
   7   6   4       4492.89       4495.99        70.75 o                         
   8   6   4       1024.67       1028.97        42.64 o                         
   9   6   4        968.50        859.85        42.35 o                         
  10   6   4         67.72        -38.93        38.93 o                         
 -17   7   4        448.68        422.35        49.47 o                         
 -16   7   4       2973.27       3013.06        97.53 o                         
 -15   7   4       6330.21       6564.05       147.23 o                         
 -14   7   4      10040.85      10353.41       176.12 o                         
 -13   7   4      14291.49      14491.82       183.11 o                         
 -12   7   4       4541.32       4495.70        62.68 o                         
 -11   7   4         82.17        134.28        12.13 o                         
 -10   7   4         59.32         96.43        13.26 o                         
  -9   7   4        203.23        234.94        13.01 o                         
  -8   7   4        233.86        268.09        12.87 o                         
  -7   7   4        451.85        475.75        19.74 o                         
  -6   7   4        553.69        520.15        22.00 o                         
  -5   7   4        460.67        508.01        19.52 o                         
  -4   7   4      13588.04      13562.58       173.19 o                         
  -3   7   4       6565.84       6380.28        75.58 o                         
  -2   7   4       5781.57       5682.23        68.10 o                         
  -1   7   4       5915.99       5691.22        73.28 o                         
   0   7   4      12786.05      12477.42       146.29 o                         
   1   7   4       6240.66       6162.68        76.00 o                         
   2   7   4       2837.60       2716.35        40.74 o                         
   3   7   4       4154.69       4187.11        53.77 o                         
   4   7   4        437.66        435.21        20.12 o                         
   5   7   4        642.64        604.50        23.72 o                         
   6   7   4          6.78         -2.01        20.74 o                         
   7   7   4        394.19        383.19        30.22 o                         
   8   7   4        448.71        385.58        37.09 o                         
   9   7   4        324.77        289.30        40.86 o                         
 -17   8   4         71.29         89.45        46.27 o                         
 -16   8   4       3659.21       3894.38       110.83 o                         
 -15   8   4       7522.91       7533.65       176.71 o                         
 -14   8   4      17049.60      17155.64       236.79 o                         
 -13   8   4       5645.67       5770.30        80.52 o                         
 -12   8   4       3059.83       3062.25        49.62 o                         
 -11   8   4        135.05        164.05        13.43 o                         
 -10   8   4        139.73        137.83        12.97 o                         
  -9   8   4        616.20        614.25        23.82 o                         
  -8   8   4       6478.83       6492.57       113.89 o                         
  -7   8   4      11814.10      11954.33       236.43 o                         
  -6   8   4       5856.39       6000.59       129.78 o                         
  -5   8   4        261.36        320.86        15.60 o                         
  -4   8   4       4980.47       5039.92        69.33 o                         
  -3   8   4      20023.89      19871.77       226.68 o                         
  -2   8   4      13103.70      12913.43       142.37 o                         
  -1   8   4       1828.52       1828.52        34.19 o                         
   0   8   4       3541.01       3402.27        54.20 o                         
   1   8   4       5009.50       4846.62        62.21 o                         
   2   8   4        706.32        719.91        25.05 o                         
   3   8   4       3009.53       2877.47        48.17 o                         
   4   8   4       3796.75       3718.53        59.25 o                         
   5   8   4       3779.18       3664.32        62.35 o                         
   6   8   4        804.27        775.49        34.05 o                         
   7   8   4          4.21         -3.07        29.42 o                         
   8   8   4         12.32         29.98        32.60 o                         
 -17   9   4         59.81         58.96        50.37 o                         
 -16   9   4       2195.31       2128.41       112.57 o                         
 -15   9   4       6119.02       6501.80       143.82 o                         
 -14   9   4       2037.47       2063.89        51.80 o                         
 -13   9   4       1928.33       1983.11        43.61 o                         
 -12   9   4        367.21        353.12        21.90 o                         
 -11   9   4        261.48        325.08        20.22 o                         
 -10   9   4        883.53        915.84        34.51 o                         
  -9   9   4      10799.82      10908.88       170.00 o                         
  -8   9   4      23651.48      23626.86       441.66 o                         
  -7   9   4      11451.38      11443.00       228.39 o                         
  -6   9   4       2932.80       2906.48        76.83 o                         
  -5   9   4        344.40        341.81        17.54 o                         
  -4   9   4       1104.23       1194.19        25.27 o                         
  -3   9   4       5567.41       5400.58        71.96 o                         
  -2   9   4       2104.42       2160.11        35.50 o                         
  -1   9   4        460.71        446.06        19.08 o                         
   0   9   4         39.51         69.56        13.77 o                         
   1   9   4        477.12        528.20        22.32 o                         
   2   9   4        981.98        963.99        28.91 o                         
   3   9   4       6082.75       5916.97        74.41 o                         
   4   9   4      10397.02      10494.79       134.06 o                         
   5   9   4       6433.26       6313.81        98.40 o                         
   6   9   4        244.34        202.04        32.17 o                         
   7   9   4        412.29        328.41        35.99 o                         
 -17  10   4        270.08        312.49        82.12 o                         
 -16  10   4        101.05        100.29        41.93 o                         
 -15  10   4         66.99         77.48        31.09 o                         
 -14  10   4        131.62        150.90        23.87 o                         
 -13  10   4        203.11        260.51        24.67 o                         
 -12  10   4        362.69        348.70        22.82 o                         
 -11  10   4         38.56         36.56        16.75 o                         
 -10  10   4       5060.14       5198.16        92.45 o                         
  -9  10   4      14336.29      14450.26       285.43 o                         
  -8  10   4      18280.17      18607.38       357.04 o                         
  -7  10   4       7981.82       7983.32       170.35 o                         
  -6  10   4       6734.33       6620.53       118.88 o                         
  -5  10   4        779.35        775.85        28.14 o                         
  -4  10   4        324.06        350.50        15.80 o                         
  -3  10   4        105.10        144.20        13.05 o                         
  -2  10   4       2669.44       2570.83        44.71 o                         
  -1  10   4       2459.72       2357.97        42.71 o                         
   0  10   4       1495.88       1359.55        37.16 o                         
   1  10   4         81.41        107.14        16.45 o                         
   2  10   4       1445.31       1465.92        35.76 o                         
   3  10   4       7767.23       7775.22       107.98 o                         
   4  10   4      11728.79      11755.00       154.25 o                         
   5  10   4       3968.11       3898.65        91.21 o                         
   6  10   4        460.73        482.33        42.64 o                         
 -16  11   4       1064.79        986.56        74.64 o                         
 -15  11   4        500.31        508.64        40.50 o                         
 -14  11   4       1156.79       1093.47        38.44 o                         
 -13  11   4       1421.69       1375.40        55.82 o                         
 -12  11   4        591.77        648.39        32.76 o                         
 -11  11   4        309.33        319.83        24.63 o                         
 -10  11   4       3246.47       3233.61        83.10 o                         
  -9  11   4       6703.52       6836.44       155.37 o                         
  -8  11   4      12613.24      12615.50       233.45 o                         
  -7  11   4       4048.04       3999.29        93.71 o                         
  -6  11   4       3190.69       3216.73        64.89 o                         
  -5  11   4        448.71        489.78        35.96 o                         
  -4  11   4        137.70        163.12        14.24 o                         
  -3  11   4       1563.49       1597.45        32.75 o                         
  -2  11   4       6165.95       6032.47        79.73 o                         
  -1  11   4       8166.88       7933.59       118.85 o                         
   0  11   4       3013.42       3044.46        52.79 o                         
   1  11   4         21.74         45.83        17.83 o                         
   2  11   4       3033.80       3017.38        59.03 o                         
   3  11   4       4661.31       4547.45        79.34 o                         
   4  11   4       3495.47       3392.50       100.49 o                         
   5  11   4       1251.00       1187.31        46.25 o                         
 -16  12   4       1737.35       1632.99        75.16 o                         
 -15  12   4       3427.50       3458.85       135.36 o                         
 -14  12   4       2000.51       1993.71        60.66 o                         
 -13  12   4       1719.51       1807.51        55.50 o                         
 -12  12   4        711.53        685.98        34.92 o                         
 -11  12   4        330.91        343.32        22.83 o                         
 -10  12   4          1.48         13.05        26.69 o                         
  -9  12   4        648.24        699.48        43.64 o                         
  -8  12   4       1937.70       1911.10        63.76 o                         
  -7  12   4        460.29        508.36        26.24 o                         
  -6  12   4        615.98        616.34        29.99 o                         
  -5  12   4       1902.56       1796.92        49.08 o                         
  -4  12   4       3372.45       3348.28        60.68 o                         
  -3  12   4       1443.27       1484.16        35.73 o                         
  -2  12   4       6769.55       6674.30       103.90 o                         
  -1  12   4       7769.98       7529.52       110.82 o                         
   0  12   4       2237.85       2188.13        44.62 o                         
   1  12   4         53.42         62.35        23.21 o                         
   2  12   4        134.79        134.19        25.61 o                         
   3  12   4        380.67        325.21        31.24 o                         
   4  12   4        570.39        538.58        41.19 o                         
 -15  13   4       2063.32       1958.49        85.07 o                         
 -14  13   4       1012.01        987.75        46.75 o                         
 -13  13   4        433.56        496.53        32.66 o                         
 -12  13   4       1353.05       1348.78        44.13 o                         
 -11  13   4       6452.40       6567.65       135.50 o                         
 -10  13   4       3338.18       3402.72        97.30 o                         
  -9  13   4        146.28        146.57        44.73 o                         
  -8  13   4        285.56        251.46        33.74 o                         
  -7  13   4         82.54         86.42        21.08 o                         
  -6  13   4       1202.09       1285.95        44.26 o                         
  -5  13   4       3839.21       3783.91        78.62 o                         
  -4  13   4       1508.25       1470.99        39.05 o                         
  -3  13   4       2210.01       2131.73        48.25 o                         
  -2  13   4       5563.29       5491.09        96.58 o                         
  -1  13   4       4446.54       4592.01        83.32 o                         
   0  13   4        739.68        779.18        34.62 o                         
   1  13   4        714.03        598.05        34.89 o                         
   2  13   4        560.53        518.33        33.72 o                         
 -14  14   4         65.12        107.39        33.65 o                         
 -13  14   4        183.68        245.60        28.26 o                         
 -12  14   4       4019.78       4074.40       104.52 o                         
 -11  14   4       9325.51       9417.76       179.55 o                         
 -10  14   4       6589.20       6626.79       149.37 o                         
  -9  14   4       2644.05       2586.16        90.13 o                         
  -8  14   4       1335.56       1282.28        47.40 o                         
  -7  14   4        124.19        108.09        23.14 o                         
  -6  14   4        534.83        488.50        30.75 o                         
  -5  14   4        841.35        837.89        41.64 o                         
  -4  14   4        485.85        484.32        29.29 o                         
  -3  14   4        378.72        374.58        29.54 o                         
  -2  14   4        251.42        195.91        30.03 o                         
  -1  14   4        779.28        846.71        39.67 o                         
   0  14   4       1826.97       1922.61        54.65 o                         
   1  14   4       2050.39       2008.63       131.50 o                         
 -13  15   4        852.73        751.80        61.65 o                         
 -12  15   4       4768.31       4783.36       117.55 o                         
 -11  15   4       8477.81       8385.31       167.53 o                         
 -10  15   4       8270.25       8395.79       181.73 o                         
  -9  15   4       2340.06       2337.75        84.14 o                         
  -8  15   4         79.78         91.71        26.77 o                         
  -7  15   4         65.82         95.93        25.74 o                         
  -6  15   4        252.02        225.14        29.18 o                         
  -5  15   4        202.70        235.08        33.18 o                         
  -4  15   4        761.19        695.30        41.24 o                         
  -3  15   4        955.17        955.52        49.44 o                         
  -2  15   4        627.34        608.29        44.60 o                         
  -1  15   4       1373.48       1282.03        79.77 o                         
 -11  16   4       6302.57       6283.60       141.34 o                         
 -10  16   4       3855.34       3821.24       114.96 o                         
  -9  16   4        375.37        322.11        47.14 o                         
  -8  16   4        234.35        297.55        41.16 o                         
  -7  16   4        164.78        155.70        39.10 o                         
  -6  16   4        423.02        415.85        38.73 o                         
  -5  16   4       3028.91       3031.57       121.89 o                         
  -4  16   4       3596.23       3553.94       102.81 o                         
   1 -18   5       1276.77       1128.18       146.82 o                         
   2 -18   5       1063.33       1013.51        80.51 o                         
   3 -18   5       1548.75       1504.98        78.59 o                         
   4 -18   5       3665.46       3692.65       200.29 o                         
   5 -18   5       1472.41       1449.58        72.67 o                         
   6 -18   5          9.88         13.18        31.94 o                         
   7 -18   5       1478.47       1470.75        67.49 o                         
   8 -18   5       1034.40        996.26        56.39 o                         
   9 -18   5        524.07        500.66        48.96 o                         
  -2 -17   5         18.40         25.94        84.46 o                         
  -1 -17   5        420.81        401.53        46.09 o                         
   0 -17   5         51.30         36.67        36.85 o                         
   1 -17   5       2244.27       2222.78       106.36 o                         
   2 -17   5       5474.68       5295.82       196.79 o                         
   3 -17   5      10117.50      10027.07       204.97 o                         
   4 -17   5       7173.78       7428.14       161.81 o                         
   5 -17   5       2435.66       2316.01        78.49 o                         
   6 -17   5         33.81         59.77        29.25 o                         
   7 -17   5        772.85        758.86        57.10 o                         
   8 -17   5        259.91        236.57        49.36 o                         
   9 -17   5        503.42        523.58        41.69 o                         
  10 -17   5        194.71        179.02        39.63 o                         
  11 -17   5        123.72        229.03        52.69 o                         
  -4 -16   5          5.88         67.10        67.61 o                         
  -3 -16   5        162.70        201.72        47.96 o                         
  -2 -16   5        878.81        859.22        60.81 o                         
  -1 -16   5       1525.87       1434.08        68.64 o                         
   0 -16   5        172.14        121.43        32.97 o                         
   1 -16   5       4056.16       4061.96       107.53 o                         
   2 -16   5      12156.72      12033.39       234.45 o                         
   3 -16   5      10232.54      10259.89       191.21 o                         
   4 -16   5       6369.64       6321.08       134.26 o                         
   5 -16   5       1893.62       1659.79        61.70 o                         
   6 -16   5         82.33         63.46        25.76 o                         
   7 -16   5        256.06        295.75        32.80 o                         
   8 -16   5         26.95         64.51        26.24 o                         
   9 -16   5       2954.95       2924.78        81.02 o                         
  10 -16   5       2321.60       2203.68        82.45 o                         
  11 -16   5        876.81        904.57        58.41 o                         
  12 -16   5          8.49        -61.08        87.67 o                         
  -5 -15   5        259.96        221.29        48.72 o                         
  -4 -15   5       2291.97       2232.51        92.68 o                         
  -3 -15   5       2181.65       2280.31        82.86 o                         
  -2 -15   5       2080.64       2047.63        75.78 o                         
  -1 -15   5       4663.03       4595.20       114.38 o                         
   0 -15   5        263.68        296.26        34.69 o                         
   1 -15   5       5630.42       5369.61       117.37 o                         
   2 -15   5      10296.76      10216.94       188.54 o                         
   3 -15   5       3729.11       3707.76        90.66 o                         
   4 -15   5       3147.60       3014.48       105.44 o                         
   5 -15   5       1232.86       1253.84        51.67 o                         
   6 -15   5         60.00         68.54        25.90 o                         
   7 -15   5         74.86         55.64        24.27 o                         
   8 -15   5       5704.75       5341.30       106.93 o                         
   9 -15   5      11312.81      11044.89       188.74 o                         
  10 -15   5       5704.10       5571.58       129.87 o                         
  11 -15   5       2556.49       2455.32       152.58 o                         
  12 -15   5          9.08         19.25        45.47 o                         
  -7 -14   5        688.53        601.61        65.74 o                         
  -6 -14   5        574.17        579.14        56.05 o                         
  -5 -14   5       3409.21       3334.63        93.96 o                         
  -4 -14   5       3054.34       3025.54        92.33 o                         
  -3 -14   5       3579.38       3511.19        97.00 o                         
  -2 -14   5       4219.17       4013.49        96.30 o                         
  -1 -14   5       4881.83       4900.75       102.24 o                         
   0 -14   5        149.20        149.86        25.88 o                         
   1 -14   5       1280.07       1268.13        51.29 o                         
   2 -14   5       2797.12       2867.47        71.65 o                         
   3 -14   5        677.01        691.71        50.76 o                         
   4 -14   5        587.09        610.61        32.39 o                         
   5 -14   5         34.30         36.26        17.80 o                         
   6 -14   5         63.46         63.09        21.47 o                         
   7 -14   5       3214.81       2964.34        66.27 o                         
   8 -14   5       7053.14       7057.15       129.42 o                         
   9 -14   5      10168.18      10026.69       184.85 o                         
  10 -14   5       8234.90       8177.27       175.34 o                         
  11 -14   5       3408.59       3367.28       112.38 o                         
  12 -14   5         27.52         33.96        45.65 o                         
  13 -14   5        592.56        562.59        55.39 o                         
  -8 -13   5        171.46        194.39        50.82 o                         
  -7 -13   5       2815.72       2829.42       116.09 o                         
  -6 -13   5       1812.91       1770.31        69.00 o                         
  -5 -13   5       1917.83       1834.93        59.78 o                         
  -4 -13   5       1771.77       1692.25        71.80 o                         
  -3 -13   5       4256.71       4253.15        95.29 o                         
  -2 -13   5       2639.69       2565.83        60.47 o                         
  -1 -13   5       3577.56       3647.86        84.46 o                         
   0 -13   5       3767.76       3695.53        83.23 o                         
   1 -13   5        369.84        432.89        32.51 o                         
   2 -13   5        703.75        696.44        34.68 o                         
   3 -13   5        727.57        715.32        35.85 o                         
   4 -13   5       1398.67       1414.94        41.38 o                         
   5 -13   5        339.07        309.26        23.95 o                         
   6 -13   5       1529.64       1640.26        68.00 o                         
   7 -13   5        122.96        195.91        23.15 o                         
   8 -13   5       4363.70       4257.56        93.44 o                         
   9 -13   5      10257.59      10197.58       185.88 o                         
  10 -13   5       8310.09       8269.56       141.89 o                         
  11 -13   5       1199.01       1192.78        59.12 o                         
  12 -13   5        378.93        354.93        46.22 o                         
  13 -13   5         74.91         83.42        46.33 o                         
  14 -13   5        166.13        122.81        85.77 o                         
  -9 -12   5        362.56        387.23        47.15 o                         
  -8 -12   5        959.94        994.25        48.12 o                         
  -7 -12   5       2770.95       2739.52        90.67 o                         
  -6 -12   5        746.66        695.61        41.04 o                         
  -5 -12   5        186.83        153.19        26.79 o                         
  -4 -12   5        599.33        618.77        33.03 o                         
  -3 -12   5        140.75        138.16        23.23 o                         
  -2 -12   5       1323.29       1300.42        41.43 o                         
  -1 -12   5      10185.02      10230.15       171.29 o                         
   0 -12   5      13837.90      13583.37       213.54 o                         
   1 -12   5       9417.54       9687.67       161.59 o                         
   2 -12   5       5550.58       5447.79       101.38 o                         
   3 -12   5       3108.66       3121.42        61.90 o                         
   4 -12   5       2365.49       2237.44        50.30 o                         
   5 -12   5        357.20        404.33        23.73 o                         
   6 -12   5         57.25         88.76        20.04 o                         
   7 -12   5          4.25         -9.00        16.15 o                         
   8 -12   5        411.17        460.92        26.47 o                         
   9 -12   5       4280.24       3963.51        69.24 o                         
  10 -12   5       3290.78       3299.53        83.60 o                         
  11 -12   5       1579.86       1633.26        69.60 o                         
  12 -12   5       3485.97       3626.44       109.42 o                         
  13 -12   5       2554.56       2946.97       262.19 o                         
  14 -12   5        966.56        957.70        64.94 o                         
 -10 -11   5       2058.32       2133.72        96.28 o                         
  -9 -11   5         50.26         58.01        31.86 o                         
  -8 -11   5        674.20        663.54        38.50 o                         
  -7 -11   5        122.04         74.83        30.76 o                         
  -6 -11   5       1061.76       1095.26        44.48 o                         
  -5 -11   5        922.52        913.99        36.18 o                         
  -4 -11   5        957.12       1065.58        40.31 o                         
  -3 -11   5        804.73        827.89        34.31 o                         
  -2 -11   5       1543.87       1556.04        42.69 o                         
  -1 -11   5      16083.86      16255.33       237.29 o                         
   0 -11   5      25617.93      25714.27       378.28 o                         
   1 -11   5       6947.28       7067.82       122.26 o                         
   2 -11   5       2758.15       2645.17        49.34 o                         
   3 -11   5        973.56        951.42        33.91 o                         
   4 -11   5        146.94        186.40        16.55 o                         
   5 -11   5        649.86        685.68        33.95 o                         
   6 -11   5       5881.09       5601.67       111.16 o                         
   7 -11   5       3577.25       3487.92        57.89 o                         
   8 -11   5        584.99        593.02        26.11 o                         
   9 -11   5         31.35         41.56        20.09 o                         
  10 -11   5        511.28        606.58        37.11 o                         
  11 -11   5       2487.67       2600.73        71.73 o                         
  12 -11   5       3152.03       3192.50        94.51 o                         
  13 -11   5       2018.05       2181.64        82.13 o                         
  14 -11   5       1096.11        929.44        61.89 o                         
 -11 -10   5       3116.11       3289.16        85.86 o                         
 -10 -10   5        512.60        497.31        35.85 o                         
  -9 -10   5        342.96        327.30        29.27 o                         
  -8 -10   5        145.48        189.06        23.83 o                         
  -7 -10   5       2303.18       2260.69        54.73 o                         
  -6 -10   5       5353.14       5542.86        79.67 o                         
  -5 -10   5      10298.16      10127.62       145.89 o                         
  -4 -10   5      10566.64      10443.38       147.69 o                         
  -3 -10   5        147.65        157.30        15.65 o                         
  -2 -10   5       1851.71       1955.52        51.39 o                         
  -1 -10   5      11449.32      11719.35       176.66 o                         
   0 -10   5      12259.19      12435.94       207.63 o                         
   1 -10   5       6231.93       6440.88       108.28 o                         
   2 -10   5        204.27        234.72        15.07 o                         
   3 -10   5         82.85        140.71        13.23 o                         
   4 -10   5       1859.31       1911.90        45.42 o                         
   5 -10   5       2564.42       2551.27        60.44 o                         
   6 -10   5      25256.10      25084.36       330.06 o                         
   7 -10   5      18762.60      18159.19       236.85 o                         
   8 -10   5       6746.45       6775.45       103.57 o                         
   9 -10   5        333.06        317.34        26.44 o                         
  10 -10   5        555.18        599.99        35.98 o                         
  11 -10   5       1826.49       1868.25        60.19 o                         
  12 -10   5       1319.41       1318.36        59.20 o                         
  13 -10   5        899.49        911.01        53.53 o                         
  14 -10   5        355.09        319.78        55.10 o                         
 -12  -9   5       1025.60       1045.30        58.38 o                         
 -11  -9   5        492.43        573.91        38.30 o                         
 -10  -9   5        320.30        356.01        31.33 o                         
  -9  -9   5        845.77        906.40        35.80 o                         
  -8  -9   5        851.37        945.45        34.65 o                         
  -7  -9   5       3781.65       3709.54        66.88 o                         
  -6  -9   5      18009.44      17841.53       216.50 o                         
  -5  -9   5      25073.47      24443.46       312.40 o                         
  -4  -9   5       7578.29       7531.65       110.57 o                         
  -3  -9   5        136.37        172.71        18.61 o                         
  -2  -9   5        782.07        887.12        32.68 o                         
  -1  -9   5       6512.34       6573.35       113.33 o                         
   0  -9   5      15252.58      15626.48       223.97 o                         
   1  -9   5         63.74         92.94        10.30 o                         
   2  -9   5      10123.23      10407.03       145.42 o                         
   3  -9   5        140.95        211.22        16.38 o                         
   4  -9   5       5194.97       5011.52        89.74 o                         
   5  -9   5       7361.14       7383.49       111.44 o                         
   6  -9   5      26635.62      26790.27       307.19 o                         
   7  -9   5      34570.70      34763.76       429.37 o                         
   8  -9   5       8136.57       8187.21       125.61 o                         
   9  -9   5         60.23         87.87        16.95 o                         
  10  -9   5        333.60        310.01        26.33 o                         
  11  -9   5        319.06        341.83        29.27 o                         
  12  -9   5         32.17         46.03        27.84 o                         
  13  -9   5        166.14        200.98        35.10 o                         
  14  -9   5       2376.55       2467.20        86.99 o                         
  15  -9   5        108.46        124.79        65.34 o                         
 -12  -8   5         77.03         43.43        32.30 o                         
 -11  -8   5        349.18        353.40        30.87 o                         
 -10  -8   5         21.14         46.97        21.90 o                         
  -9  -8   5        614.41        674.07        33.67 o                         
  -8  -8   5       1160.90       1199.83        38.55 o                         
  -7  -8   5       6080.00       6027.18        97.96 o                         
  -6  -8   5      14838.97      14749.58       181.13 o                         
  -5  -8   5      12895.77      13022.79       159.12 o                         
  -4  -8   5       3549.80       3572.44        61.28 o                         
  -3  -8   5       3244.65       3351.96        61.92 o                         
  -2  -8   5       1218.78       1353.27        38.18 o                         
  -1  -8   5        647.26        703.01        26.52 o                         
   0  -8   5        872.91        853.10        26.16 o                         
   1  -8   5       9115.25       8926.67       132.19 o                         
   2  -8   5       6945.22       6590.66        95.65 o                         
   3  -8   5       1113.84       1181.11        38.23 o                         
   4  -8   5       4120.98       4008.22        64.33 o                         
   5  -8   5      10150.44      10038.66       129.96 o                         
   6  -8   5      24928.52      25086.89       288.66 o                         
   7  -8   5      19193.86      19362.49       208.23 o                         
   8  -8   5       4141.90       4039.26        63.20 o                         
   9  -8   5         76.53        105.97        15.17 o                         
  10  -8   5        170.61        163.96        19.55 o                         
  11  -8   5        408.75        400.70        26.17 o                         
  12  -8   5       1223.81       1249.81        47.77 o                         
  13  -8   5       5016.81       5231.52       106.28 o                         
  14  -8   5       4014.40       3939.49       118.89 o                         
  15  -8   5        745.75        702.78        67.06 o                         
 -13  -7   5       3531.22       3884.51       148.06 o                         
 -12  -7   5        775.60        866.54        41.15 o                         
 -11  -7   5         26.75         34.07        26.24 o                         
 -10  -7   5          4.54         22.16        21.91 o                         
  -9  -7   5         20.43         22.93        19.32 o                         
  -8  -7   5        750.25        826.25        33.69 o                         
  -7  -7   5        970.67       1043.62        48.02 o                         
  -6  -7   5       3675.51       3914.24        72.81 o                         
  -5  -7   5       8844.91       8546.12       128.61 o                         
  -4  -7   5       4651.77       4549.84       106.97 o                         
  -3  -7   5       8213.19       8334.46       122.07 o                         
  -2  -7   5      10813.53      10804.38       138.21 o                         
  -1  -7   5      10817.37      10640.19       171.02 o                         
   0  -7   5       8140.32       8095.90        87.09 o                         
   1  -7   5       8189.01       8102.04        76.30 o                         
   2  -7   5       6726.67       6788.38        80.83 o                         
   3  -7   5        968.84       1025.16        24.52 o                         
   4  -7   5        466.77        554.14        19.22 o                         
   5  -7   5       4798.92       4760.97        58.61 o                         
   6  -7   5      12166.14      12104.62       127.00 o                         
   7  -7   5       5263.33       5314.52        67.71 o                         
   8  -7   5        830.07        867.56        25.47 o                         
   9  -7   5        190.63        192.48        16.49 o                         
  10  -7   5        390.69        427.17        26.03 o                         
  11  -7   5       2439.94       2419.79        55.51 o                         
  12  -7   5      10091.28       9927.50       145.29 o                         
  13  -7   5       6240.73       6200.64       129.92 o                         
  14  -7   5       4972.99       4826.95       111.63 o                         
 -14  -6   5       5952.70       6305.57       150.91 o                         
 -13  -6   5       4215.63       4506.29       118.48 o                         
 -12  -6   5         69.49         90.55        28.80 o                         
 -11  -6   5        172.44        219.61        25.80 o                         
 -10  -6   5        343.97        379.10        25.14 o                         
  -9  -6   5        116.91        139.31        19.20 o                         
  -8  -6   5       1345.04       1373.59        37.77 o                         
  -7  -6   5       4068.56       4154.07        82.39 o                         
  -6  -6   5        295.44        375.17        21.91 o                         
  -5  -6   5       3107.88       2916.54        53.30 o                         
  -4  -6   5       3743.50       3727.43        55.23 o                         
  -3  -6   5       5293.21       5040.36        66.38 o                         
  -2  -6   5      33171.95      32420.18       406.91 o                         
  -1  -6   5      19296.12      19267.29       204.91 o                         
   0  -6   5       4597.00       4588.13        47.64 o                         
   1  -6   5       4769.59       4593.59        44.97 o                         
   2  -6   5      13209.06      12787.44       106.16 o                         
   3  -6   5       9742.69       9630.62        75.85 o                         
   4  -6   5         52.71         85.87        10.38 o                         
   5  -6   5         84.73        104.22         9.06 o                         
   6  -6   5         65.51        111.00        10.07 o                         
   7  -6   5          8.39         34.68        10.23 o                         
   8  -6   5        711.50        702.62        23.75 o                         
   9  -6   5         45.30         64.79        13.82 o                         
  10  -6   5        436.72        458.68        24.06 o                         
  11  -6   5      10705.46      10693.72       139.66 o                         
  12  -6   5       5768.50       5738.91        95.27 o                         
  13  -6   5       5605.22       5487.45        99.43 o                         
  14  -6   5       2803.24       2670.18        75.38 o                         
 -14  -5   5       5933.97       6149.92       127.36 o                         
 -13  -5   5        421.91        386.82        35.42 o                         
 -12  -5   5         93.96         83.07        24.16 o                         
 -11  -5   5        646.08        708.02        30.91 o                         
 -10  -5   5       1204.46       1271.10        35.92 o                         
  -9  -5   5       9480.59       9458.25       152.73 o                         
  -8  -5   5      15930.25      16376.45       243.66 o                         
  -7  -5   5      14219.08      13998.22       194.21 o                         
  -6  -5   5       3892.86       3889.35        59.49 o                         
  -5  -5   5       3016.32       3074.67        54.35 o                         
  -4  -5   5       7722.86       7753.07        91.32 o                         
  -3  -5   5      19169.70      19809.30       213.24 o                         
  -2  -5   5       9443.26       9314.53       116.46 o                         
  -1  -5   5       3608.57       3572.28        35.39 o                         
   0  -5   5        122.71        166.21         6.53 o                         
   1  -5   5       8659.43       8669.30        70.16 o                         
   2  -5   5      22902.59      22950.21       162.84 o                         
   3  -5   5      17353.74      17078.84       121.67 o                         
   4  -5   5      15543.64      16077.59       138.40 o                         
   5  -5   5      10147.10       9992.65        99.69 o                         
   6  -5   5       1269.28       1344.03        25.90 o                         
   7  -5   5        682.16        741.18        26.21 o                         
   8  -5   5         20.16         46.78        11.42 o                         
   9  -5   5        572.81        570.73        24.91 o                         
  10  -5   5       2068.31       2002.13        49.62 o                         
  11  -5   5       1843.28       1768.21        45.23 o                         
  12  -5   5       1397.32       1294.92        52.10 o                         
  13  -5   5       2418.12       2415.95        65.10 o                         
  14  -5   5       2435.11       2480.43        67.86 o                         
 -15  -4   5       1876.88       1851.08       119.64 o                         
 -14  -4   5        427.17        387.54        43.78 o                         
 -13  -4   5        123.42        103.89        28.41 o                         
 -12  -4   5         51.44         46.85        21.56 o                         
 -11  -4   5        109.48        143.11        18.25 o                         
 -10  -4   5       5734.65       5756.54        82.94 o                         
  -9  -4   5      20744.58      21006.68       251.26 o                         
  -8  -4   5      26947.14      26566.68       276.88 o                         
  -7  -4   5      14433.72      14287.65       155.43 o                         
  -6  -4   5       2060.78       2048.67        33.78 o                         
  -5  -4   5       3309.95       3544.12        46.90 o                         
  -4  -4   5       5005.68       4724.88        52.29 o                         
  -3  -4   5       4290.64       4208.94        45.84 o                         
  -2  -4   5       2078.08       2257.68        27.13 o                         
  -1  -4   5       4204.57       4099.50        36.31 o                         
   0  -4   5       3855.94       3622.22        29.82 o                         
   1  -4   5       2325.11       2563.77        22.69 o                         
   2  -4   5      20921.02      20626.00       146.61 o                         
   3  -4   5      35197.54      34605.75       238.07 o                         
   4  -4   5      28180.43      28516.54       198.33 o                         
   5  -4   5       9947.66      10175.87        92.33 o                         
   6  -4   5       3967.97       3922.75        50.32 o                         
   7  -4   5        107.96        140.24        12.39 o                         
   8  -4   5         39.78         76.71         9.63 o                         
   9  -4   5         97.14        122.54        12.07 o                         
  10  -4   5        421.32        419.60        20.49 o                         
  11  -4   5        263.92        269.61        22.82 o                         
  12  -4   5          8.50         -2.15        25.44 o                         
  13  -4   5        898.05        765.53        39.89 o                         
  14  -4   5       1770.41       1677.95        57.82 o                         
 -15  -3   5        322.16        366.96        51.96 o                         
 -14  -3   5        366.58        287.58        35.64 o                         
 -13  -3   5       1464.32       1485.24        46.67 o                         
 -12  -3   5       2295.32       2207.08        45.78 o                         
 -11  -3   5        102.00         97.23        15.89 o                         
 -10  -3   5      16137.10      16018.29       192.87 o                         
  -9  -3   5      27039.64      27398.35       293.55 o                         
  -8  -3   5      27530.14      27046.69       279.97 o                         
  -7  -3   5      16611.58      15641.47       157.17 o                         
  -6  -3   5       4610.17       4800.83        52.85 o                         
  -5  -3   5       4822.47       4452.03        46.32 o                         
  -4  -3   5       1250.51       1294.54        19.49 o                         
  -3  -3   5       7445.82       7347.92        70.30 o                         
  -2  -3   5      35352.16      35750.82       273.46 o                         
  -1  -3   5      18395.63      18035.94       123.72 o                         
   0  -3   5      25594.27      26451.93       167.45 o                         
   1  -3   5        124.41        151.81         5.75 o                         
   2  -3   5      34593.12      34376.71       232.24 o                         
   3  -3   5      48705.04      48183.15       323.72 o                         
   4  -3   5      15271.05      14902.47       111.14 o                         
   5  -3   5      10127.25      10370.41        95.88 o                         
   6  -3   5       2560.92       2622.91        36.12 o                         
   7  -3   5         81.68        113.32         9.61 o                         
   8  -3   5         76.28        112.85        10.90 o                         
   9  -3   5       9044.69       8956.80       111.88 o                         
  10  -3   5       4215.04       4211.42        70.98 o                         
  11  -3   5       5486.80       5263.71        85.12 o                         
  12  -3   5        612.43        615.95        33.13 o                         
  13  -3   5          1.40        -33.72        33.77 o                         
  14  -3   5       1693.80       1681.95        65.26 o                         
 -16  -2   5       2800.76       3067.90       111.34 o                         
 -15  -2   5        999.66       1072.30        97.42 o                         
 -14  -2   5       1543.09       1573.16        68.31 o                         
 -13  -2   5       4614.66       4671.20       103.94 o                         
 -12  -2   5        549.43        564.05        28.22 o                         
 -11  -2   5       2767.28       2828.84        48.77 o                         
 -10  -2   5       8576.62       8488.23        98.36 o                         
  -9  -2   5       9715.95       9496.61       103.38 o                         
  -8  -2   5      13838.66      13899.78       133.54 o                         
  -7  -2   5       3611.26       3536.36        39.97 o                         
  -6  -2   5        111.30        169.71         8.09 o                         
  -5  -2   5        199.49        271.75        10.49 o                         
  -4  -2   5       8476.81       8498.27        71.63 o                         
  -3  -2   5      51398.11      52024.65       367.95 o                         
  -2  -2   5      26012.08      25671.33       173.25 o                         
  -1  -2   5      17478.63      16733.96       111.53 o                         
   0  -2   5       5996.43       5852.77        40.91 o                         
   1  -2   5       1176.06       1198.04        12.28 o                         
   2  -2   5      26637.20      26678.03       199.80 o                         
   3  -2   5      13835.90      13718.22        95.14 o                         
   4  -2   5       3667.24       3750.63        35.01 o                         
   5  -2   5       2686.76       2823.00        36.18 o                         
   6  -2   5        107.06        138.39         9.71 o                         
   7  -2   5        290.90        284.82        15.83 o                         
   8  -2   5       5229.06       5478.61        69.83 o                         
   9  -2   5      19836.84      19731.63       203.14 o                         
  10  -2   5      19292.78      18882.43       210.63 o                         
  11  -2   5       2849.36       2851.57        59.05 o                         
  12  -2   5       1113.06       1134.63        43.28 o                         
  13  -2   5         43.31         60.36        37.73 o                         
 -16  -1   5       1760.51       1538.61        73.77 o                         
 -15  -1   5       2704.84       2834.83        85.48 o                         
 -14  -1   5       2548.55       2623.99        66.80 o                         
 -13  -1   5       2532.09       2619.85        55.48 o                         
 -12  -1   5       1749.33       1732.50        41.35 o                         
 -11  -1   5        606.92        635.64        24.20 o                         
 -10  -1   5        430.88        476.89        19.24 o                         
  -9  -1   5        364.49        377.74        15.73 o                         
  -8  -1   5       1497.63       1389.46        23.55 o                         
  -7  -1   5        560.17        496.05        13.97 o                         
  -6  -1   5        125.40        200.51        11.87 o                         
  -5  -1   5       2504.29       2383.52        22.86 o                         
  -4  -1   5      14363.94      14311.08       103.43 o                         
  -3  -1   5      27605.23      27584.68       185.34 o                         
  -2  -1   5      56641.05      56185.01       357.89 o                         
  -1  -1   5       8282.66       7970.78        53.54 o                         
   0  -1   5       4581.90       4682.38        34.63 o                         
   1  -1   5        798.57        894.53        10.64 o                         
   2  -1   5       1839.08       1761.05        17.82 o                         
   3  -1   5        152.73        183.47         7.47 o                         
   4  -1   5        994.95        937.07        16.17 o                         
   5  -1   5       5252.49       5276.57        60.08 o                         
   6  -1   5       1784.84       1832.19        29.68 o                         
   7  -1   5        665.37        675.57        25.92 o                         
   8  -1   5       6466.17       6319.34        78.48 o                         
   9  -1   5      16684.97      16624.24       198.80 o                         
  10  -1   5      13404.04      13729.09       153.00 o                         
  11  -1   5       3517.07       3552.42        61.70 o                         
  12  -1   5        278.92        272.92        31.93 o                         
  13  -1   5        521.27        454.23        47.01 o                         
 -17   0   5       1138.68       1041.87       165.83 o                         
 -16   0   5       2013.56       1981.41        79.74 o                         
 -15   0   5       1853.88       1834.82        62.38 o                         
 -14   0   5       1204.80       1178.96        45.52 o                         
 -13   0   5       4810.13       4725.79        74.23 o                         
 -12   0   5       9636.49       9743.43       124.23 o                         
 -11   0   5       5635.00       5517.66        81.88 o                         
 -10   0   5       2316.54       2330.55        35.06 o                         
  -9   0   5       4537.14       4466.97        53.52 o                         
  -8   0   5       3967.73       3826.18        44.44 o                         
  -7   0   5        685.61        758.63        13.33 o                         
  -6   0   5       4723.50       4776.29        44.29 o                         
  -5   0   5       3432.72       3432.18        30.88 o                         
  -4   0   5       4611.25       4365.84        35.47 o                         
  -3   0   5      20672.52      20745.13       149.94 o                         
  -2   0   5      35905.51      36445.66       227.85 o                         
  -1   0   5       6457.73       6496.25        44.62 o                         
   0   0   5       7628.00       7340.31        52.47 o                         
   1   0   5       7264.38       7202.22        53.08 o                         
   2   0   5       3382.51       3490.94        31.20 o                         
   3   0   5       5876.03       6118.70        52.87 o                         
   4   0   5      13176.30      13290.60       136.86 o                         
   5   0   5      13318.26      13376.74       132.03 o                         
   6   0   5         88.38        159.52        14.55 o                         
   7   0   5        128.18        132.07        13.40 o                         
   8   0   5       5473.56       5645.09        73.52 o                         
   9   0   5       4453.37       4469.45        69.33 o                         
  10   0   5       9155.95       9090.42       110.72 o                         
  11   0   5       1815.96       1823.20        51.04 o                         
  12   0   5         60.23        -32.77        33.64 o                         
  13   0   5        232.35        139.10        93.17 o                         
 -17   1   5        418.75        430.95        60.95 o                         
 -16   1   5         56.27         66.96        35.92 o                         
 -15   1   5        421.26        405.60        38.80 o                         
 -14   1   5        100.75        126.84        25.97 o                         
 -13   1   5       4446.29       4312.76        73.26 o                         
 -12   1   5      16311.42      16183.08       191.01 o                         
 -11   1   5      23141.88      23017.18       269.16 o                         
 -10   1   5      10242.65      10167.61       114.21 o                         
  -9   1   5       6177.25       5920.55        65.44 o                         
  -8   1   5        574.44        676.53        13.64 o                         
  -7   1   5       2824.61       2811.51        28.67 o                         
  -6   1   5       2429.09       2532.94        25.09 o                         
  -5   1   5       4590.02       4833.46        44.41 o                         
  -4   1   5        979.04       1058.88        13.81 o                         
  -3   1   5       1943.92       1926.62        18.88 o                         
  -2   1   5      13646.89      13697.46        96.46 o                         
  -1   1   5       3735.66       3454.95        26.75 o                         
   0   1   5      22237.68      22153.18       149.80 o                         
   1   1   5      20321.26      20372.97       138.76 o                         
   2   1   5       6774.71       6847.19        55.12 o                         
   3   1   5       3717.50       3687.32        40.23 o                         
   4   1   5      11249.58      11353.96       113.49 o                         
   5   1   5       2924.92       3027.56        38.60 o                         
   6   1   5        490.52        513.44        20.92 o                         
   7   1   5        177.22        166.59        14.06 o                         
   8   1   5        115.17        126.81        16.95 o                         
   9   1   5       1674.48       1674.39        40.53 o                         
  10   1   5       1449.61       1430.12        43.35 o                         
  11   1   5         30.61         34.47        25.87 o                         
  12   1   5        199.31        241.50        46.60 o                         
 -17   2   5        911.61        810.20        62.45 o                         
 -16   2   5       3094.87       2908.05       103.44 o                         
 -15   2   5       2458.38       2467.14        75.20 o                         
 -14   2   5         18.50         36.33        20.16 o                         
 -13   2   5       7117.34       7102.18       106.90 o                         
 -12   2   5      13541.85      13372.66       154.17 o                         
 -11   2   5      25347.03      25093.05       269.86 o                         
 -10   2   5      14060.32      13977.59       141.70 o                         
  -9   2   5       2635.91       2543.20        30.12 o                         
  -8   2   5        757.69        755.07        14.79 o                         
  -7   2   5        137.46        194.54         8.13 o                         
  -6   2   5       9552.26       9912.44        76.24 o                         
  -5   2   5       9999.41       9515.98        76.02 o                         
  -4   2   5      19947.59      20480.81       156.06 o                         
  -3   2   5       1726.17       1552.57        15.91 o                         
  -2   2   5        400.37        426.26         8.00 o                         
  -1   2   5       6020.50       5682.56        51.59 o                         
   0   2   5       5240.26       4826.80        43.09 o                         
   1   2   5      15912.77      15729.04       129.35 o                         
   2   2   5      14309.93      14159.09       120.22 o                         
   3   2   5       4416.62       4556.10        52.93 o                         
   4   2   5       3049.82       3051.65        38.37 o                         
   5   2   5       2599.76       2458.43        33.37 o                         
   6   2   5       2085.22       2093.65        41.12 o                         
   7   2   5       3561.76       3602.91        47.74 o                         
   8   2   5       2152.67       2118.67        42.74 o                         
   9   2   5        688.50        706.09        29.45 o                         
  10   2   5         83.55        104.46        23.40 o                         
  11   2   5         18.58        -32.18        32.18 o                         
  12   2   5         71.86        147.86        59.74 o                         
 -17   3   5       6047.98       6057.49       150.80 o                         
 -16   3   5       6020.84       6139.13       145.69 o                         
 -15   3   5       2499.51       2547.93        77.84 o                         
 -14   3   5         91.26        112.64        22.60 o                         
 -13   3   5       6166.26       5891.99        97.85 o                         
 -12   3   5       9963.65      10098.49       126.50 o                         
 -11   3   5      16328.48      16507.84       176.91 o                         
 -10   3   5       1958.05       1956.54        27.03 o                         
  -9   3   5        135.63        165.62         8.46 o                         
  -8   3   5        188.97        253.61        10.44 o                         
  -7   3   5       2871.09       2817.52        27.88 o                         
  -6   3   5       7642.93       7167.27        63.10 o                         
  -5   3   5      58079.74      58532.88       470.44 o                         
  -4   3   5      73063.29      75219.45       578.82 o                         
  -3   3   5      11614.57      11595.92        93.34 o                         
  -2   3   5        706.74        771.98        14.05 o                         
  -1   3   5       5609.23       5719.38        50.46 o                         
   0   3   5       7984.37       7337.87        64.88 o                         
   1   3   5      12010.08      11680.61       108.06 o                         
   2   3   5       3644.86       3865.96        54.09 o                         
   3   3   5        440.05        453.35        16.54 o                         
   4   3   5        177.99        192.58        11.54 o                         
   5   3   5       4236.06       4304.30        49.95 o                         
   6   3   5       7379.15       7375.54        81.33 o                         
   7   3   5       8233.93       8254.14        94.55 o                         
   8   3   5       7702.49       7754.08        90.69 o                         
   9   3   5       2345.79       2255.85        50.07 o                         
  10   3   5         48.41          0.33        27.86 o                         
  11   3   5         40.02         44.00        36.94 o                         
 -17   4   5       7579.64       7545.58       205.86 o                         
 -16   4   5       4096.74       4067.40       105.19 o                         
 -15   4   5       2043.69       1919.79        66.07 o                         
 -14   4   5        217.36        225.82        25.47 o                         
 -13   4   5       1626.36       1730.31        46.47 o                         
 -12   4   5       3197.30       3198.77        55.33 o                         
 -11   4   5         36.63         49.68         9.86 o                         
 -10   4   5       3081.96       3051.53        37.52 o                         
  -9   4   5        243.81        281.78         8.98 o                         
  -8   4   5        147.44        168.49         8.01 o                         
  -7   4   5       7525.68       7455.05        70.17 o                         
  -6   4   5      36878.84      37306.69       324.32 o                         
  -5   4   5      63253.94      63672.23       501.54 o                         
  -4   4   5      24936.74      24666.42       217.49 o                         
  -3   4   5       1826.65       1875.12        22.81 o                         
  -2   4   5         67.05         88.35         4.97 o                         
  -1   4   5       1795.84       1713.62        21.64 o                         
   0   4   5       1113.75       1149.06        19.88 o                         
   1   4   5         63.36         95.18         9.77 o                         
   2   4   5       5840.64       5503.49        68.07 o                         
   3   4   5       5530.50       5391.54        62.35 o                         
   4   4   5        336.74        356.41        14.82 o                         
   5   4   5       6212.80       6164.01        70.90 o                         
   6   4   5       6914.69       6880.34        85.54 o                         
   7   4   5      11690.38      11783.12       147.87 o                         
   8   4   5       7750.64       7888.92       101.27 o                         
   9   4   5        633.94        675.15        35.32 o                         
  10   4   5         39.78         11.20        39.80 o                         
 -17   5   5       2874.34       2795.37       149.66 o                         
 -16   5   5       2280.17       2300.70        85.29 o                         
 -15   5   5       4328.17       4406.16       106.02 o                         
 -14   5   5       2498.37       2693.41        63.48 o                         
 -13   5   5        356.86        426.72        25.84 o                         
 -12   5   5        184.20        233.82        13.92 o                         
 -11   5   5       5345.75       5311.20        67.76 o                         
 -10   5   5       3388.24       3387.73        37.27 o                         
  -9   5   5        104.26        179.32         9.08 o                         
  -8   5   5        329.81        421.55        15.33 o                         
  -7   5   5       5057.62       5273.80        60.06 o                         
  -6   5   5      11980.97      11647.88       113.21 o                         
  -5   5   5      36646.38      37353.43       350.92 o                         
  -4   5   5      15648.88      15550.48       161.41 o                         
  -3   5   5       7528.54       7313.98        72.55 o                         
  -2   5   5        239.22        250.47         8.87 o                         
  -1   5   5        214.45        228.72        11.14 o                         
   0   5   5       2140.72       2086.52        33.26 o                         
   1   5   5       8613.17       8358.00        92.10 o                         
   2   5   5      16066.63      16108.99       169.60 o                         
   3   5   5       7451.94       7333.29        78.36 o                         
   4   5   5        280.63        292.76        15.72 o                         
   5   5   5       4115.79       4053.34        53.68 o                         
   6   5   5       7187.41       7117.23        84.85 o                         
   7   5   5       6262.83       6424.68        87.10 o                         
   8   5   5       1930.63       2024.43        60.46 o                         
   9   5   5        182.84        205.22        34.23 o                         
  10   5   5         94.46         53.22        38.57 o                         
 -17   6   5       1084.56       1096.58        66.04 o                         
 -16   6   5       2897.96       3090.50        97.30 o                         
 -15   6   5       4800.72       4872.85       130.10 o                         
 -14   6   5       5789.69       5906.97       100.57 o                         
 -13   6   5       5401.77       5326.87        80.40 o                         
 -12   6   5       1771.85       1826.39        32.81 o                         
 -11   6   5       3616.25       3557.31        45.56 o                         
 -10   6   5       4434.72       4509.62        52.41 o                         
  -9   6   5       3178.60       3120.47        40.80 o                         
  -8   6   5        228.21        265.95        13.64 o                         
  -7   6   5          5.25         45.78         7.69 o                         
  -6   6   5       4007.87       4120.06        54.03 o                         
  -5   6   5       5171.71       5166.06        73.05 o                         
  -4   6   5       6716.83       6887.35        91.51 o                         
  -3   6   5       2479.94       2456.62        32.28 o                         
  -2   6   5        379.23        439.10        12.92 o                         
  -1   6   5       2424.67       2413.04        31.87 o                         
   0   6   5      12940.12      12814.21       132.03 o                         
   1   6   5      13236.33      13111.65       133.14 o                         
   2   6   5       9742.26       9510.55       105.80 o                         
   3   6   5       4674.62       4511.22        57.92 o                         
   4   6   5        451.54        502.36        20.74 o                         
   5   6   5       2299.94       2196.39        39.43 o                         
   6   6   5       2348.92       2228.68        46.68 o                         
   7   6   5         18.62          4.07        24.01 o                         
   8   6   5         46.32         34.21        29.35 o                         
   9   6   5         36.66         27.95        34.91 o                         
 -17   7   5         70.47         78.35        40.80 o                         
 -16   7   5       1250.54       1283.57        65.09 o                         
 -15   7   5       3575.14       3711.70        87.30 o                         
 -14   7   5      14086.99      14254.55       201.41 o                         
 -13   7   5       7694.05       7781.22       108.01 o                         
 -12   7   5       1325.78       1331.28        27.23 o                         
 -11   7   5       1458.62       1497.33        30.03 o                         
 -10   7   5       3376.44       3521.00        59.70 o                         
  -9   7   5       3234.75       3292.21        47.57 o                         
  -8   7   5       4246.00       4293.34        60.10 o                         
  -7   7   5       6946.03       7033.21        95.16 o                         
  -6   7   5       3268.25       3228.33        45.98 o                         
  -5   7   5         40.46         74.21         8.83 o                         
  -4   7   5       3624.78       3616.25        47.71 o                         
  -3   7   5         66.46         82.55        11.51 o                         
  -2   7   5       2239.27       2317.03        37.73 o                         
  -1   7   5       9956.03       9679.85        99.89 o                         
   0   7   5       7710.98       7403.96        84.14 o                         
   1   7   5       3527.92       3472.00        47.81 o                         
   2   7   5       9090.23       8845.53       103.65 o                         
   3   7   5       6526.75       6385.66        83.50 o                         
   4   7   5       1420.66       1417.55        33.76 o                         
   5   7   5         74.90         45.00        17.35 o                         
   6   7   5       1217.42       1168.30        41.77 o                         
   7   7   5        282.45        222.50        30.57 o                         
   8   7   5         98.25         82.52        34.12 o                         
 -17   8   5        107.98        146.56        47.83 o                         
 -16   8   5        541.32        567.60        54.27 o                         
 -15   8   5       6595.21       6667.19       140.82 o                         
 -14   8   5       8556.43       8520.52       131.54 o                         
 -13   8   5        611.96        627.71        21.52 o                         
 -12   8   5         83.56        128.59        16.65 o                         
 -11   8   5        769.41        837.21        26.60 o                         
 -10   8   5       3135.49       3103.64        53.83 o                         
  -9   8   5       6805.67       7026.65       122.38 o                         
  -8   8   5      11657.85      11691.63       189.71 o                         
  -7   8   5      13910.70      13901.41       208.94 o                         
  -6   8   5       7915.46       7775.85       117.13 o                         
  -5   8   5        234.62        280.46        19.87 o                         
  -4   8   5       1547.46       1551.39        28.60 o                         
  -3   8   5        295.07        325.40        14.18 o                         
  -2   8   5        701.47        763.80        19.26 o                         
  -1   8   5        345.14        396.53        18.66 o                         
   0   8   5       1431.68       1458.66        27.70 o                         
   1   8   5       1475.15       1532.86        31.78 o                         
   2   8   5       4697.25       4869.60        71.41 o                         
   3   8   5       3425.61       3448.41        54.80 o                         
   4   8   5       2408.70       2316.71        50.99 o                         
   5   8   5       2565.00       2562.40        59.64 o                         
   6   8   5       1517.25       1483.55        47.54 o                         
   7   8   5       1027.11        914.88        43.72 o                         
 -17   9   5        412.43        384.78        59.40 o                         
 -16   9   5        906.76        977.90        70.46 o                         
 -15   9   5       1441.30       1449.74        49.95 o                         
 -14   9   5          0.01          9.51        16.42 o                         
 -13   9   5       1078.55       1175.81        39.04 o                         
 -12   9   5       2133.21       2127.06        45.79 o                         
 -11   9   5         97.35        110.26        15.44 o                         
 -10   9   5       3503.97       3533.40        72.53 o                         
  -9   9   5      11943.41      12145.48       202.76 o                         
  -8   9   5      20431.68      20284.14       298.53 o                         
  -7   9   5      11201.63      11222.26       173.37 o                         
  -6   9   5       5939.38       6015.73       118.50 o                         
  -5   9   5       1153.48       1107.08        26.59 o                         
  -4   9   5        390.02        402.00        16.53 o                         
  -3   9   5        397.18        447.05        17.28 o                         
  -2   9   5       1902.25       1847.49        32.47 o                         
  -1   9   5       3906.58       3967.58        52.93 o                         
   0   9   5       1147.86       1171.27        26.90 o                         
   1   9   5        666.96        679.16        27.72 o                         
   2   9   5       2034.91       1959.92        41.67 o                         
   3   9   5       5325.67       5203.44        79.89 o                         
   4   9   5       5825.75       5792.08        88.98 o                         
   5   9   5       2051.52       1979.57        54.19 o                         
   6   9   5       1015.37        913.41        43.57 o                         
 -17  10   5         91.12         23.45        59.16 o                         
 -16  10   5        156.00        166.53        37.07 o                         
 -15  10   5       1255.54       1265.65        55.03 o                         
 -14  10   5       2095.28       1947.53        71.71 o                         
 -13  10   5       3175.15       3112.45        75.69 o                         
 -12  10   5       7491.61       7743.80       132.44 o                         
 -11  10   5        135.82        160.63        20.33 o                         
 -10  10   5       6557.49       6440.44       110.71 o                         
  -9  10   5      16511.97      16547.43       268.39 o                         
  -8  10   5      12507.33      12465.43       228.26 o                         
  -7  10   5       9969.04       9934.54       167.92 o                         
  -6  10   5       3217.49       3174.00        67.52 o                         
  -5  10   5        261.31        309.76        17.49 o                         
  -4  10   5         73.99         89.36        12.11 o                         
  -3  10   5       2276.59       2307.72        39.15 o                         
  -2  10   5      10649.03      10359.41       129.71 o                         
  -1  10   5       9133.05       8834.67       101.95 o                         
   0  10   5       5781.50       5590.54        70.41 o                         
   1  10   5        579.72        596.07        26.27 o                         
   2  10   5       1411.13       1309.72        40.35 o                         
   3  10   5       6139.62       6109.18        91.45 o                         
   4  10   5       3342.39       3356.28        72.98 o                         
   5  10   5        703.32        745.68        43.80 o                         
 -16  11   5       1183.83       1152.70        71.06 o                         
 -15  11   5       2098.12       2175.71        66.37 o                         
 -14  11   5       3903.01       4095.64        94.56 o                         
 -13  11   5       6175.91       6262.82       114.98 o                         
 -12  11   5       5533.86       5639.17       104.59 o                         
 -11  11   5         71.25         72.72        18.18 o                         
 -10  11   5       1934.10       2108.77        70.26 o                         
  -9  11   5       3289.65       3242.44        85.70 o                         
  -8  11   5       1026.65        982.67        46.37 o                         
  -7  11   5       4710.41       4714.92        87.47 o                         
  -6  11   5         60.35         58.71        24.39 o                         
  -5  11   5       1123.71       1084.54        29.40 o                         
  -4  11   5        333.42        373.37        20.74 o                         
  -3  11   5       7268.84       7160.80        92.16 o                         
  -2  11   5      11798.00      11637.03       142.53 o                         
  -1  11   5       9744.38       9564.18       115.16 o                         
   0  11   5       5079.92       4961.76        71.45 o                         
   1  11   5        111.23        150.93        21.99 o                         
   2  11   5       1267.52       1179.33        39.80 o                         
   3  11   5       1385.99       1261.48        55.00 o                         
   4  11   5        395.73        382.50        33.89 o                         
 -16  12   5       1461.53       1478.58       147.76 o                         
 -15  12   5       3481.61       3452.52       125.89 o                         
 -14  12   5       3693.28       3648.73        83.37 o                         
 -13  12   5       5051.66       5088.15       107.19 o                         
 -12  12   5       3826.64       3899.40        81.38 o                         
 -11  12   5       1403.65       1507.53        61.24 o                         
 -10  12   5        310.42        330.60        45.99 o                         
  -9  12   5         85.21        131.34        26.17 o                         
  -8  12   5        192.52        210.41        28.02 o                         
  -7  12   5        331.56        355.11        24.79 o                         
  -6  12   5        591.36        577.48        29.76 o                         
  -5  12   5         52.33         75.19        15.37 o                         
  -4  12   5       2069.44       2085.69        44.29 o                         
  -3  12   5       6236.42       6275.94        99.75 o                         
  -2  12   5       8857.34       8766.48       111.81 o                         
  -1  12   5       7362.77       7099.20        92.83 o                         
   0  12   5       2334.01       2136.02        49.92 o                         
   1  12   5         64.76         86.39        23.79 o                         
   2  12   5         24.17        -23.58        27.32 o                         
   3  12   5         46.12          3.08        31.55 o                         
 -15  13   5       1149.22       1124.06        65.12 o                         
 -14  13   5        549.21        569.97        38.51 o                         
 -13  13   5       1907.21       1921.35        57.24 o                         
 -12  13   5       3501.31       3487.96       103.91 o                         
 -11  13   5       4268.83       4444.17       129.32 o                         
 -10  13   5       2014.72       2058.68        72.76 o                         
  -9  13   5       1280.07       1289.23        54.44 o                         
  -8  13   5       4211.62       4241.20        84.73 o                         
  -7  13   5       1296.77       1280.60        45.29 o                         
  -6  13   5        286.28        298.10        28.14 o                         
  -5  13   5         55.10         60.52        18.03 o                         
  -4  13   5        375.90        391.07        25.10 o                         
  -3  13   5       3059.14       3029.31        58.48 o                         
  -2  13   5       4660.85       4677.11        82.57 o                         
  -1  13   5       2151.09       2110.25        52.51 o                         
   0  13   5        265.83        236.22        27.11 o                         
   1  13   5        868.86        846.88        38.86 o                         
 -14  14   5        223.78        230.36        47.18 o                         
 -13  14   5        228.31        219.00        62.15 o                         
 -12  14   5       4673.32       4777.76       130.14 o                         
 -11  14   5       5093.13       5169.43       118.51 o                         
 -10  14   5       2029.28       2181.24        73.47 o                         
  -9  14   5       4649.84       4483.84       105.92 o                         
  -8  14   5       2903.01       2798.37        67.37 o                         
  -7  14   5        839.45        834.14        38.68 o                         
  -6  14   5        430.49        470.66        31.61 o                         
  -5  14   5        306.78        327.28        32.09 o                         
  -4  14   5        626.90        627.88        34.78 o                         
  -3  14   5         94.19        123.61        33.43 o                         
  -2  14   5        179.50        182.31        26.05 o                         
  -1  14   5         39.56         54.47        27.65 o                         
   0  14   5        411.67        302.72        73.49 o                         
 -13  15   5        266.82        224.68        55.51 o                         
 -12  15   5       3269.71       3400.47       100.89 o                         
 -11  15   5       3324.58       3215.74       100.27 o                         
 -10  15   5       5450.35       5448.02       125.45 o                         
  -9  15   5        688.60        663.06        46.65 o                         
  -8  15   5        267.01        255.31        30.74 o                         
  -7  15   5        552.22        627.90        36.71 o                         
  -6  15   5       1748.84       1808.69        79.19 o                         
  -5  15   5       1833.01       1824.44        74.64 o                         
  -4  15   5       3097.30       2985.65        73.38 o                         
  -3  15   5       1505.56       1396.82        54.81 o                         
 -10  16   5        215.79        219.69        74.83 o                         
  -9  16   5         97.91        166.50        38.82 o                         
  -8  16   5         26.17         12.51        30.17 o                         
  -7  16   5        320.02        399.44        42.38 o                         
  -6  16   5       1432.79       1411.14        99.62 o                         
   1 -18   6       2076.48       2042.46        88.81 o                         
   2 -18   6        726.90        616.79        58.63 o                         
   3 -18   6       3212.20       3273.28       127.92 o                         
   4 -18   6       4238.34       4179.14       127.30 o                         
   5 -18   6       2405.29       2438.97        95.09 o                         
   6 -18   6        358.20        441.65        55.43 o                         
   7 -18   6        320.94        285.16        44.10 o                         
   8 -18   6        262.19        301.35        46.22 o                         
  -2 -17   6       1601.01       1372.52        81.24 o                         
  -1 -17   6        695.42        849.45        58.05 o                         
   0 -17   6        167.68        154.18        39.43 o                         
   1 -17   6       1424.52       1297.50        90.51 o                         
   2 -17   6       2514.72       2508.03       110.87 o                         
   3 -17   6       8957.10       8819.40       204.35 o                         
   4 -17   6       6568.67       6436.69       147.86 o                         
   5 -17   6       1050.33       1147.85        61.26 o                         
   6 -17   6        271.98        309.27        39.91 o                         
   7 -17   6       1144.47       1154.86        85.86 o                         
   8 -17   6        445.86        426.97        43.66 o                         
   9 -17   6        172.05        241.59        38.88 o                         
  10 -17   6        868.56        758.90        64.23 o                         
  -4 -16   6        631.24        619.96        72.82 o                         
  -3 -16   6       2487.03       2596.54        93.19 o                         
  -2 -16   6       6460.78       6155.68       191.92 o                         
  -1 -16   6       4111.22       4154.85       111.96 o                         
   0 -16   6         28.31         62.10        37.11 o                         
   1 -16   6       1976.29       1976.91        80.98 o                         
   2 -16   6       4114.89       4179.99       117.75 o                         
   3 -16   6       7474.75       7160.98       150.40 o                         
   4 -16   6       1774.00       1797.77        65.25 o                         
   5 -16   6        447.27        416.96        39.42 o                         
   6 -16   6        201.93        210.99        28.73 o                         
   7 -16   6       1753.18       1693.25        66.95 o                         
   8 -16   6       1866.42       1857.00        72.79 o                         
   9 -16   6       5660.87       5689.38       219.64 o                         
  10 -16   6       3054.71       3153.83       110.98 o                         
  11 -16   6       2054.80       2149.77       109.32 o                         
  -5 -15   6        685.65        747.82        55.09 o                         
  -4 -15   6       3356.39       3020.15       121.33 o                         
  -3 -15   6       5824.71       5891.15       140.70 o                         
  -2 -15   6      10982.57      10525.55       244.98 o                         
  -1 -15   6       6619.43       6473.20       145.32 o                         
   0 -15   6         19.92         22.37        26.53 o                         
   1 -15   6       2104.41       2063.47        69.05 o                         
   2 -15   6       2573.73       2688.41       100.91 o                         
   3 -15   6        573.57        550.78        42.60 o                         
   4 -15   6        299.45        351.78        33.48 o                         
   5 -15   6         21.55         27.47        20.93 o                         
   6 -15   6        510.32        544.78        32.50 o                         
   7 -15   6       1096.89       1070.35        47.77 o                         
   8 -15   6      11310.93      10887.35       191.42 o                         
   9 -15   6       9305.60       9216.19       195.37 o                         
  10 -15   6       5554.14       5689.09       163.12 o                         
  11 -15   6       3737.17       3585.46       136.56 o                         
  12 -15   6        404.56        406.05        63.53 o                         
  -7 -14   6        408.73        493.50        54.33 o                         
  -6 -14   6         37.29         56.09        42.74 o                         
  -5 -14   6       2487.82       2485.62        89.37 o                         
  -4 -14   6       3507.84       3553.32       101.16 o                         
  -3 -14   6       5030.79       4902.54       120.44 o                         
  -2 -14   6      11795.25      11804.17       213.35 o                         
  -1 -14   6       4119.93       4168.55        94.03 o                         
   0 -14   6        127.62        135.97        27.02 o                         
   1 -14   6        647.18        601.03        36.34 o                         
   2 -14   6        458.80        497.77        33.53 o                         
   3 -14   6        777.85        816.41        39.25 o                         
   4 -14   6        694.24        677.77        30.54 o                         
   5 -14   6       3505.23       3396.48        91.61 o                         
   6 -14   6        802.91        806.56        38.74 o                         
   7 -14   6       3793.01       3718.66        83.56 o                         
   8 -14   6       9802.07       9794.73       200.54 o                         
   9 -14   6       6758.46       6650.75       143.16 o                         
  10 -14   6       5217.22       5100.47       142.23 o                         
  11 -14   6       2182.43       2114.50        86.23 o                         
  12 -14   6        126.59        159.60        43.74 o                         
  13 -14   6        231.50        292.13       112.11 o                         
  -8 -13   6        556.95        636.57        56.62 o                         
  -7 -13   6         42.93         44.67        38.40 o                         
  -6 -13   6         77.50         56.36        33.34 o                         
  -5 -13   6        624.10        617.45        47.58 o                         
  -4 -13   6       1359.30       1294.03        57.71 o                         
  -3 -13   6       6661.17       6464.74       119.02 o                         
  -2 -13   6       3303.78       3359.57        80.27 o                         
  -1 -13   6       3373.72       3486.85       107.34 o                         
   0 -13   6       2047.56       2141.75        62.96 o                         
   1 -13   6       1677.99       1736.11        52.88 o                         
   2 -13   6       2581.63       2617.80        65.04 o                         
   3 -13   6       5742.80       5827.68        93.22 o                         
   4 -13   6       6133.51       6218.52       108.05 o                         
   5 -13   6       4789.68       4787.18        99.52 o                         
   6 -13   6       1215.28       1234.60        48.90 o                         
   7 -13   6        488.17        526.44        30.34 o                         
   8 -13   6       6392.40       6121.23       126.80 o                         
   9 -13   6       3274.39       3260.97        78.39 o                         
  10 -13   6       2853.32       2837.26        75.98 o                         
  11 -13   6        625.95        547.46        48.50 o                         
  12 -13   6         47.54         65.02       145.79 o                         
  13 -13   6        111.66        122.83        48.03 o                         
  -9 -12   6        715.08        611.21        47.59 o                         
  -8 -12   6         44.44         94.69        32.28 o                         
  -7 -12   6        369.54        328.67        35.05 o                         
  -6 -12   6        228.04        238.68        28.67 o                         
  -5 -12   6        347.11        385.45        34.14 o                         
  -4 -12   6         98.06        152.41        25.86 o                         
  -3 -12   6        140.62        156.00        22.06 o                         
  -2 -12   6       1634.29       1576.39        48.75 o                         
  -1 -12   6       5547.27       5544.77       102.14 o                         
   0 -12   6       4787.22       4875.08        96.54 o                         
   1 -12   6       2131.28       2071.01        54.77 o                         
   2 -12   6       6235.37       6186.69       113.24 o                         
   3 -12   6      10291.88      10310.85       158.84 o                         
   4 -12   6       7806.64       7514.56       113.91 o                         
   5 -12   6       1558.65       1555.34        48.35 o                         
   6 -12   6       4766.35       4651.01       100.47 o                         
   7 -12   6        132.27        109.39        35.22 o                         
   8 -12   6       1492.54       1416.92        59.30 o                         
   9 -12   6        312.83        297.48        27.88 o                         
  10 -12   6         13.14         43.95        27.28 o                         
  11 -12   6         14.35         56.53        31.37 o                         
  12 -12   6        652.19        742.11        59.37 o                         
  13 -12   6        708.41        667.24        61.09 o                         
  14 -12   6       3049.91       3387.02       315.47 o                         
 -10 -11   6        770.34        722.16        57.56 o                         
  -9 -11   6         70.34         64.65        30.89 o                         
  -8 -11   6        205.09        159.18        30.08 o                         
  -7 -11   6       2923.29       3133.29        77.82 o                         
  -6 -11   6       6154.92       6193.06        99.73 o                         
  -5 -11   6       4206.65       4121.05        80.47 o                         
  -4 -11   6       3959.34       3928.83        83.62 o                         
  -3 -11   6       2233.88       2247.10        57.17 o                         
  -2 -11   6        982.21        996.75        37.66 o                         
  -1 -11   6       9457.15       9317.99       147.41 o                         
   0 -11   6       3367.46       3613.39        71.74 o                         
   1 -11   6       1090.96       1135.13        37.45 o                         
   2 -11   6        895.52        978.00        29.43 o                         
   3 -11   6       1403.60       1368.08        35.31 o                         
   4 -11   6       3957.73       3791.37        66.80 o                         
   5 -11   6       6876.08       7165.20       137.07 o                         
   6 -11   6       8723.59       8712.31       153.47 o                         
   7 -11   6       1068.33       1115.87        35.64 o                         
   8 -11   6       1203.94       1125.53        81.68 o                         
   9 -11   6       1525.79       1541.31        47.14 o                         
  10 -11   6       1659.47       1722.31        60.08 o                         
  11 -11   6        108.30         81.93        33.87 o                         
  12 -11   6        252.83        271.05        45.64 o                         
  13 -11   6         29.84         43.24        54.83 o                         
  14 -11   6       1614.26       1786.11        97.52 o                         
 -11 -10   6        782.08        784.24        49.20 o                         
 -10 -10   6        299.15        323.01        35.68 o                         
  -9 -10   6         61.84         31.44        24.92 o                         
  -8 -10   6        947.51        997.18        46.27 o                         
  -7 -10   6       8969.88       8942.56       145.22 o                         
  -6 -10   6      13484.09      13694.60       182.50 o                         
  -5 -10   6      20423.81      20126.66       263.48 o                         
  -4 -10   6       8989.36       9062.36       133.25 o                         
  -3 -10   6       2826.65       2806.45        59.10 o                         
  -2 -10   6       4211.21       4180.68        83.82 o                         
  -1 -10   6       2554.13       2689.80        57.62 o                         
   0 -10   6          6.59         38.78        13.03 o                         
   1 -10   6        236.52        281.86        20.20 o                         
   2 -10   6         33.60         74.50        12.30 o                         
   3 -10   6         68.54        101.00        11.20 o                         
   4 -10   6       1408.20       1493.83        44.54 o                         
   5 -10   6      18649.54      17988.19       212.77 o                         
   6 -10   6      18755.55      18053.55       234.63 o                         
   7 -10   6       8400.64       8446.44       116.25 o                         
   8 -10   6       4859.35       4854.65        81.69 o                         
   9 -10   6       3123.05       3201.35        82.37 o                         
  10 -10   6        838.07        881.37        42.42 o                         
  11 -10   6         36.45         42.50        28.21 o                         
  12 -10   6        792.98        763.29        49.58 o                         
  13 -10   6         50.04         85.94        41.22 o                         
  14 -10   6          4.84         38.00        39.77 o
[truncated: 541,081 more chars]
